# Supplementary material for: Bond-length distributions for ions bonded to oxygen: alkali and alkaline-earth metals
Source: Acta Crystallogr B Struct Sci Cryst Eng Mater. 2016 Aug 1;72(Pt 4):602–25. doi: 10.1107/S2052520616008507 (PMC4971548; doi:10.1107/S2052520616008507)
Supplement: Supplementary file 2 [file b-72-00602-sup2.txt]

ICSD_#	ION_#	Bond 1	Bond 2	Bond 3	Bond 4	Bond 5	Bond 6	Bond 7	Bond 8	Bond 9	Bond 10	Bond 11	Bond 12	Bond 13	Bond 14
4209	2	2.755	2.755	2.755	2.832	2.832	2.832
4260	1	2.788	2.788	2.788	2.788	2.788	2.788
8191	1	2.736	2.736	2.736	2.741	2.741	2.741
33806	1	2.591	2.591	2.591	2.775	2.775	2.775
	2	2.683	2.683	2.683	2.783	2.783	2.783
40071	1	2.62	2.62	2.62	2.733	2.733	2.733
40856	1	2.562	2.7	2.749	2.76	2.765	2.776
	2	2.639	2.663	2.68	2.71	2.728	2.755
51301	2	2.657	2.657	2.657	2.687	2.687	2.687
66015	1	2.552	2.552	2.552	2.779	2.779	2.779
67038	1	2.57	2.57	2.57	2.74	2.74	2.74
67382	1	2.466	2.466	2.466	2.772	2.772	2.772
67383	1	2.51	2.51	2.51	2.683	2.683	2.683
67557	1	2.542	2.542	2.833	2.833	2.833	2.833
69635	1	2.602	2.602	2.602	2.722	2.722	2.722
94461	3	2.592	2.596	2.613	2.739	2.849	2.866
150769	3	2.515	2.598	2.598	2.66	2.671	2.671
	4	2.608	2.608	2.657	2.657	2.804	2.804
250195	2	2.742	2.742	2.742	2.742	2.742	2.742
380091	1	2.6	2.6	2.6	2.647	2.647	2.647
405910	1	2.579	2.579	2.579	2.732	2.732	2.732
368	1	2.723	2.726	2.751	2.776	2.783	2.786	2.807
4209	1	2.647	2.662	2.707	2.739	2.811	2.871	2.879
4277	1	2.73	2.743	2.772	2.774	2.788	2.832	2.876
4320	1	2.765	2.765	2.837	2.837	2.85	2.85	2.934
15508	1	2.514	2.706	2.842	2.842	2.855	2.856	3.369
	2	2.581	2.648	2.794	2.814	2.895	2.951	3.14
	3	2.602	2.735	2.748	2.8	2.832	2.993	3.112
	4	2.555	2.699	2.76	2.809	2.842	2.861	3.152
20643	1	2.672	2.728	2.728	2.767	2.767	2.889	2.889
36659	1	2.641	2.733	2.751	2.769	2.811	2.827	3.111
	2	2.62	2.623	2.644	2.779	2.894	2.914	3.271
37115	1	2.652	2.677	2.701	2.767	2.835	3.086	3.129
62283	1	2.655	2.696	2.757	2.762	2.777	2.869	2.928
67183	5	2.519	2.653	2.653	2.799	2.799	2.966	2.966
75406	2	2.689	2.705	2.711	2.759	2.766	2.777	2.907
83218	1	2.69	2.694	2.777	2.81	2.848	2.869	2.869
91539	1	2.623	2.623	2.69	2.734	2.734	2.865	2.865
94461	2	2.59	2.625	2.711	2.738	2.828	2.831	2.949
150769	1	2.522	2.703	2.813	2.813	2.831	2.831	3.03
411627	2	2.712	2.722	2.728	2.758	2.758	2.814	2.885
412877	1	2.583	2.716	2.717	2.794	2.794	2.946	2.946
1449	2	2.672	2.672	2.677	2.677	2.946	2.946	2.946	2.946
1868	2	2.668	2.724	2.751	2.785	2.803	2.808	2.941	3.057
1992	1	2.693	2.731	2.798	2.802	2.839	2.844	2.861	2.895
20687	1	2.684	2.716	2.739	2.76	2.854	2.876	2.961	3.026
20802	1	2.618	2.643	2.714	2.727	2.758	2.789	2.98	2.988
20905	1	2.69	2.73	2.805	2.812	2.82	2.841	2.864	2.95
22358	1	2.681	2.743	2.743	2.755	2.83	2.83	2.996	2.996
30885	1	2.613	2.723	2.728	2.775	2.8	2.841	2.905	3.025
33741	1	2.726	2.753	2.77	2.774	2.787	2.795	2.81	2.814
34320	1	2.655	2.682	2.685	2.696	2.734	2.81	2.893	3.026
37069	2	2.625	2.638	2.685	2.78	2.806	2.949	3.017	3.195
	3	2.64	2.709	2.737	2.747	2.762	2.794	2.842	2.849
39267	1	2.767	2.767	2.767	2.767	2.767	2.767	2.767	2.767
39367	1	2.66	2.66	2.744	2.744	2.756	2.756	3.054	3.054
	2	2.678	2.678	2.809	2.809	2.816	2.816	2.942	2.942
39474	1	2.702	2.705	2.754	2.758	2.793	2.989	3.085	3.091
39935	1	2.766	2.766	2.766	2.766	2.958	2.958	2.958	2.958
40835	1	2.823	2.823	2.823	2.823	2.823	2.823	2.823	2.823
51301	5	2.646	2.749	2.851	2.858	2.909	3.008	3.125	3.2
	6	2.534	2.655	2.676	2.976	2.993	3.083	3.135	3.303
59588	2	2.746	2.746	2.746	2.746	2.749	2.749	2.749	2.749
59589	2	2.783	2.783	2.783	2.783	2.795	2.795	2.795	2.795
60658	1	2.704	2.704	2.776	2.832	2.832	2.851	2.918	2.918
60660	1	2.796	2.796	2.805	2.805	2.816	2.816	2.861	2.887
62387	1	2.713	2.763	2.773	2.784	2.836	2.852	2.881	2.891
62390	2	2.689	2.689	2.689	2.689	2.724	2.724	2.724	2.724
62391	2	2.68	2.68	2.68	2.68	2.73	2.73	2.73	2.73
63269	1	2.774	2.774	2.774	2.774	2.917	2.917	2.917	2.917
65614	1	2.687	2.687	2.687	2.687	2.737	2.737	2.737	2.737
65935	1	2.685	2.685	2.685	2.685	2.73	2.73	2.73	2.73
66305	1	2.805	2.805	2.805	2.805	2.813	2.813	2.813	2.813
66307	1	2.799	2.799	2.799	2.799	2.83	2.83	2.83	2.83
66930	1	2.594	2.651	2.664	2.709	2.726	2.838	2.866	3.016
66972	1	2.646	2.7	2.707	2.717	2.809	2.892	2.936	2.951
66973	1	2.708	2.744	2.75	2.755	2.811	2.873	2.891	2.905
	2	2.701	2.708	2.732	2.783	2.796	2.844	2.878	2.962
	3	2.718	2.727	2.768	2.77	2.793	2.85	2.861	3.193
67113	2	2.7	2.7	2.731	2.731	2.739	2.747	2.978	2.978
	3	2.626	2.686	2.694	2.76	2.833	2.898	2.912	2.962
68047	1	2.771	2.771	2.771	2.771	2.928	2.928	2.928	2.928
68290	1	2.78	2.78	2.78	2.78	2.916	2.916	2.916	2.916
69319	1	2.634	2.702	2.76	2.78	2.819	2.826	2.899	3.036
69569	2	2.68	2.68	2.68	2.68	2.716	2.716	2.716	2.716
72004	1	2.681	2.725	2.762	2.783	2.972	3.054	3.178	3.376
	2	2.586	2.696	2.751	2.803	2.804	2.835	2.894	3.131
72253	1	2.796	2.796	2.796	2.796	2.897	2.897	2.897	2.897
72328	2	2.743	2.743	2.743	2.743	2.806	2.806	2.806	2.806
72330	1	2.709	2.709	2.752	2.752	2.796	2.796	2.977	2.977
72331	1	2.703	2.703	2.757	2.757	2.797	2.797	2.989	2.989
72839	1	2.648	2.648	2.787	2.787	2.828	2.828	3.023	3.023
75406	1	2.623	2.691	2.693	2.695	2.827	2.883	2.983	3.082
80327	1	2.737	2.737	2.737	2.737	2.76	2.76	2.76	2.76
81472	1	2.693	2.732	2.814	2.818	2.828	2.836	2.865	2.947
83074	1	2.799	2.799	2.799	2.799	2.906	2.906	2.906	2.906
83218	2	2.643	2.696	2.697	2.725	2.857	2.931	3.111	3.235
94461	1	2.587	2.627	2.652	2.754	2.766	2.906	2.946	2.98
	4	2.817	2.83	2.852	2.86	2.923	2.978	3.045	3.312
	5	2.621	2.657	2.737	2.822	2.935	3.065	3.153	3.22
97762	1	2.622	2.754	2.754	2.764	2.764	2.807	2.978	2.978
98113	1	2.763	2.763	2.763	2.763	2.914	2.914	2.914	2.914
100310	1	2.636	2.745	2.76	2.779	2.809	2.814	2.991	3.092
100311	1	2.686	2.758	2.764	2.838	2.848	2.903	2.973	2.985
	2	2.652	2.659	2.793	2.874	2.888	2.906	2.934	3.094
100312	1	2.696	2.725	2.748	2.8	2.803	2.824	2.896	3.138
	2	2.686	2.763	2.773	2.795	2.826	2.912	2.954	3.222
100314	1	2.753	2.753	2.758	2.758	2.823	2.823	2.991	2.991
150769	2	2.568	2.568	2.644	3.026	3.026	3.077	3.077	3.276
	6	2.649	2.649	2.883	2.883	2.886	2.886	2.965	2.965
151938	2	2.68	2.68	2.779	2.779	2.862	2.862	2.888	2.888
154627	2	2.563	2.665	2.665	2.768	2.768	2.807	3.106	3.106
154628	2	2.53	2.662	2.662	2.755	2.755	2.816	3.14	3.14
202484	1	2.724	2.724	2.724	2.724	2.938	2.938	2.938	2.938
202863	1	2.644	2.669	2.747	2.825	2.902	2.927	2.962	3.02
203133	2	2.696	2.696	2.975	2.975	3.007	3.007	3.007	3.007
246254	1	2.54	2.642	2.642	2.776	2.776	2.874	3.132	3.132
250064	1	2.809	2.809	2.84	2.84	2.854	2.854	3.038	3.105
250124	1	2.601	2.601	2.749	2.749	2.84	2.84	3.024	3.024
250195	1	2.654	2.654	2.793	2.793	2.858	2.858	2.913	2.913
280908	4	2.68	2.682	2.701	2.738	2.777	2.798	2.876	3.194
281293	1	2.627	2.681	2.681	2.738	2.8	2.8	2.888	2.888
405133	2	2.696	2.696	2.717	2.717	2.775	2.775	2.878	2.878
405134	2	2.696	2.696	2.725	2.725	2.782	2.782	2.888	2.888
405153	1	2.765	2.772	2.784	2.816	2.82	2.865	2.879	2.883
409588	1	2.689	2.726	2.81	2.813	2.829	2.839	2.854	2.937
411628	2	2.646	2.696	2.706	2.715	2.809	2.857	2.978	3.116
414486	3	2.742	2.742	2.785	2.785	2.868	2.868	2.973	2.973
	4	2.622	2.622	2.873	2.873	2.919	2.919	3.029	3.029
416032	2	2.681	2.694	2.747	2.768	2.79	2.869	2.948	2.973
163	1	2.646	2.812	2.865	2.883	2.903	2.92	2.961	3.083	3.197
168	2	2.73	2.73	2.73	2.785	2.785	2.785	2.98	2.98	2.98
347	1	2.653	2.758	2.758	2.809	2.869	2.87	2.875	2.973	3.101
	3	2.68	2.7	2.743	2.85	2.938	2.954	2.955	2.979	2.999
1124	1	2.717	2.755	2.776	2.801	2.812	2.825	2.885	2.926	2.992
1282	1	2.625	2.831	2.848	2.908	2.909	2.919	2.933	3.177	3.179
1444	1	2.627	2.811	2.868	2.868	2.895	2.909	2.948	3.072	3.196
1445	1	2.609	2.819	2.847	2.89	2.901	2.903	2.918	3.15	3.203
1868	1	2.599	2.692	2.723	2.84	2.884	2.977	3.014	3.023	3.12
1976	1	2.671	2.706	2.782	2.805	2.828	2.854	2.866	2.914	3.057
2394	1	2.649	2.679	2.72	2.741	2.815	2.867	2.921	3.115	3.181
2420	1	2.674	2.681	2.746	2.776	2.776	2.86	2.897	2.95	2.967
10029	1	2.712	2.712	2.712	2.727	2.727	2.727	3.045	3.045	3.045
10050	2	2.707	2.707	2.707	2.776	2.776	2.776	2.982	2.982	2.982
10103	1	2.654	2.755	2.755	2.772	2.804	2.804	3.202	3.455	3.455
20539	1	2.784	2.784	2.784	2.823	2.823	2.823	2.876	2.876	2.876
20639	1	2.724	2.725	2.833	2.84	2.854	2.873	2.878	2.943	3.117
20643	2	2.628	2.755	2.799	2.829	2.853	2.886	2.94	2.992	3.333
29510	1	2.774	2.776	2.777	2.838	2.841	2.899	2.937	2.974	3.009
30549	3	2.704	2.741	2.756	2.777	2.803	2.832	2.849	2.856	2.946
30890	1	2.802	2.802	2.802	2.804	2.804	2.804	2.973	2.973	2.973
30919	1	2.626	2.749	2.781	2.851	2.896	2.927	3.002	3.047	3.066
	2	2.657	2.759	2.775	2.798	2.811	2.837	2.945	3.079	3.24
32672	1	2.756	2.796	2.809	2.818	2.85	2.852	2.864	2.905	2.913
34320	3	2.685	2.705	2.782	2.791	2.828	2.839	2.92	2.926	3.339
	4	2.684	2.794	2.806	2.824	2.826	2.845	2.85	2.959	2.982
38144	1	2.712	2.712	2.712	2.735	2.735	2.734	2.74	2.74	2.74
38145	1	2.705	2.705	2.705	2.732	2.732	2.732	2.798	2.798	2.798
	2	2.747	2.747	2.809	2.809	2.86	2.86	2.927	3.211	3.211
39267	2	2.582	2.981	2.981	2.981	2.981	3.017	3.017	3.017	3.017
39741	1	2.777	2.777	2.777	2.777	2.777	2.777	3.089	3.089	3.089
	2	2.746	2.746	2.746	2.77	2.77	2.77	3.035	3.035	3.035
	3	2.643	2.711	2.711	2.859	2.859	2.867	2.867	2.939	2.939
	4	2.77	2.77	2.874	2.874	2.891	2.893	2.893	2.908	2.908
39742	1	2.726	2.726	2.726	2.726	2.726	2.726	2.935	2.935	2.935
	2	2.75	2.75	2.75	2.781	2.781	2.781	3.104	3.104	3.104
	3	2.617	2.757	2.757	2.815	2.815	2.885	2.885	2.892	2.892
	4	2.758	2.758	2.801	2.832	2.832	2.856	2.856	2.938	2.938
39743	1	2.746	2.746	2.746	2.746	2.746	2.746	2.921	2.921	2.921
	2	2.742	2.742	2.742	2.75	2.75	2.75	3.168	3.168	3.168
	3	2.721	2.752	2.752	2.77	2.77	2.873	2.873	2.908	2.908
	4	2.676	2.676	2.802	2.819	2.819	2.868	2.868	2.994	2.994
39744	1	2.749	2.749	2.749	2.749	2.749	2.749	2.914	2.914	2.914
	2	2.743	2.743	2.743	2.751	2.751	2.751	3.124	3.124	3.124
	3	2.672	2.727	2.727	2.846	2.846	2.862	2.862	2.878	2.878
	4	2.74	2.74	2.847	2.847	2.856	2.863	2.863	2.907	2.907
41433	1	2.681	2.745	2.782	2.805	2.848	2.89	2.931	2.937	3.079
50772	1	2.786	2.786	2.786	2.786	2.786	2.786	2.933	2.933	2.933
	2	2.731	2.731	2.731	2.749	2.749	2.749	3.213	3.213	3.213
	3	2.661	2.733	2.733	2.841	2.841	2.843	2.843	2.898	2.898
	4	2.734	2.734	2.813	2.868	2.868	2.903	2.903	2.925	2.925
50916	2	2.822	2.822	2.822	2.822	2.822	2.822	3.255	3.255	3.255
51301	1	2.739	2.739	2.739	3.066	3.066	3.066	3.206	3.206	3.206
54156	1	2.764	2.764	2.805	2.816	2.816	2.841	2.841	3.09	3.09
54913	1	2.717	2.741	2.754	2.811	2.822	2.844	2.847	2.907	2.973
55271	1	2.729	2.734	2.744	2.795	2.804	2.815	2.927	3.095	3.22
60060	3	2.648	2.66	2.754	2.797	2.798	2.882	2.896	3.135	3.158
	4	2.561	2.647	2.722	2.775	2.784	2.818	2.911	2.975	2.979
62036	1	2.48	2.925	2.925	2.925	2.925	3.047	3.047	3.047	3.047
62238	2	2.564	2.777	2.777	2.82	2.82	2.999	2.999	3.156	3.156
62283	2	2.717	2.717	2.717	2.77	2.77	2.77	3.195	3.195	3.195
	3	2.66	2.66	2.66	2.717	2.717	2.717	2.943	2.943	2.943
62390	1	2.522	2.881	2.881	2.914	2.914	2.914	2.914	3.089	3.089
62391	1	2.517	2.903	2.903	2.912	2.912	2.913	2.913	3.088	3.088
62490	1	2.531	2.846	2.861	2.861	2.95	2.97	2.99	3.033	3.048
62912	1	2.667	2.673	2.677	2.692	2.915	2.918	3.147	3.202	3.205
	2	2.549	2.807	2.831	2.87	2.871	3.014	3.034	3.034	3.041
64645	1	2.79	2.79	2.79	2.79	2.82	2.82	2.82	2.82	2.837
65292	1	2.675	2.746	2.769	2.794	2.807	2.809	2.813	2.853	2.924
65614	2	2.663	2.903	2.903	2.92	2.92	2.926	2.926	3.088	3.088
65800	3	2.649	2.649	2.649	2.887	2.887	2.887	3.252	3.252	3.252
65801	3	2.694	2.694	2.694	2.847	2.847	2.847	3.257	3.257	3.257
65935	2	2.502	2.888	2.888	2.901	2.901	2.912	2.912	3.078	3.078
67183	3	2.608	2.608	2.777	2.777	2.851	2.851	2.962	3.084	3.223
68576	1	2.741	2.816	2.816	2.816	2.816	2.84	2.84	2.84	2.84
69569	1	2.515	2.868	2.868	2.903	2.903	2.944	2.944	3.089	3.089
69640	1	2.577	2.8	2.897	2.901	2.918	2.997	3.003	3.174	3.177
72001	1	2.738	2.738	2.74	2.796	2.804	2.804	2.88	3.096	3.096
73170	1	2.731	2.731	2.731	2.734	2.734	2.734	3.051	3.051	3.051
73181	2	2.762	2.762	2.762	2.879	2.879	2.879	3.253	3.253	3.253
73182	2	2.727	2.727	2.727	2.876	2.876	2.876	3.293	3.293	3.293
73192	1	2.741	2.805	2.805	2.805	2.805	3.035	3.035	3.246	3.246
73218	1	2.697	2.719	2.721	2.736	2.744	2.792	3.005	3.12	3.169
73924	1	2.687	2.755	2.766	2.77	2.794	2.916	2.962	2.994	3.278
73925	1	2.708	2.748	2.762	2.765	2.806	2.903	2.963	2.986	3.3
73928	1	2.713	2.713	2.713	2.75	2.75	2.75	2.781	2.781	2.781
74160	1	2.695	2.706	2.718	2.77	2.843	2.986	3.011	3.132	3.44
74578	1	2.695	2.78	2.798	2.806	2.81	2.817	2.873	2.875	2.924
	2	2.708	2.733	2.789	2.804	2.835	2.835	2.861	2.867	2.933
75038	1	2.654	2.7	2.741	2.755	2.763	2.783	2.809	2.86	2.917
75042	1	2.879	2.879	2.879	2.946	2.946	2.946	2.946	2.946	2.946
75340	1	2.709	2.709	2.709	2.709	2.709	2.709	2.879	2.879	2.879
	2	2.717	2.717	2.799	2.803	2.803	2.841	2.841	2.861	2.861
	3	2.64	2.754	2.754	2.791	2.791	2.805	2.805	2.838	2.838
	4	2.7	2.7	2.7	2.702	2.702	2.702	3.149	3.149	3.149
80429	1	2.758	2.758	2.804	2.804	2.853	2.853	2.858	2.858	3.02
80447	1	2.743	2.743	2.743	2.743	2.743	2.743	2.761	2.761	2.761
80640	1	2.726	2.726	2.749	2.787	2.787	2.834	2.838	3.168	3.168
81525	3	2.609	2.609	2.796	2.796	2.842	2.842	2.942	3.048	3.241
83646	1	2.771	2.784	2.805	2.821	2.839	2.856	2.862	2.941	2.971
	2	2.765	2.771	2.799	2.809	2.832	2.835	2.846	2.861	2.937
	3	2.744	2.79	2.822	2.841	2.862	2.865	2.874	2.877	2.956
87818	1	2.732	2.771	2.813	2.877	2.902	2.924	2.933	2.934	3.061
90368	2	2.666	2.669	2.686	2.767	2.787	2.862	2.866	3.002	3.011
91888	1	2.739	2.752	2.752	2.81	2.81	2.834	2.834	2.868	2.868
92843	1	2.621	2.645	2.671	2.675	2.677	2.726	3.028	3.069	3.185
93867	1	2.664	2.732	2.806	2.826	2.858	2.899	2.931	3.008	3.09
95867	1	2.717	2.717	2.717	2.95	2.95	2.95	3.12	3.12	3.12
99896	1	2.739	2.813	2.813	2.849	2.849	2.871	2.871	2.913	2.913
100310	2	2.65	2.747	2.789	2.88	2.883	2.888	2.943	3.031	3.554
100312	3	2.749	2.751	2.819	2.853	2.924	2.927	2.971	3.018	3.385
100313	1	2.734	2.734	2.837	2.837	2.873	2.873	2.996	3.061	3.061
100314	2	2.702	2.793	2.815	2.843	2.9	2.928	2.988	3.077	3.171
100571	1	2.657	2.657	2.657	2.766	2.766	2.766	2.824	2.824	2.824
100572	1	2.712	2.712	2.712	2.774	2.774	2.774	2.774	2.774	2.774
100777	1	2.644	2.644	2.644	2.774	2.774	2.774	2.791	2.791	2.791
150769	5	2.725	2.739	2.822	3.04	3.075	3.085	3.155	3.227	3.457
151335	1	2.757	2.761	2.787	2.79	2.794	2.8	2.803	2.9	3.362
151938	3	2.617	2.707	2.736	2.741	2.767	2.816	2.829	2.843	2.936
154627	1	2.691	2.709	2.773	2.773	2.826	2.826	2.828	2.897	2.897
	5	2.503	2.769	2.891	2.891	2.92	2.92	3.05	3.115	3.115
154628	1	2.687	2.689	2.776	2.776	2.826	2.826	2.848	2.911	2.911
	5	2.495	2.752	2.903	2.903	2.93	2.93	3.076	3.131	3.131
170217	1	2.714	2.714	2.714	2.888	2.888	2.888	2.988	2.988	2.988
170714	1	2.702	2.791	2.803	2.838	2.9	2.914	2.954	3.014	3.09
201815	1	2.737	2.755	2.785	2.785	2.848	2.865	2.871	2.91	3.034
202426	1	2.737	2.763	2.763	2.81	2.833	2.851	2.913	2.97	3.123
202430	1	2.696	2.696	2.727	2.78	2.78	2.8	2.809	3.049	3.049
250086	1	2.763	2.763	2.788	2.806	2.806	2.833	2.833	3.009	3.009
280058	1	2.679	2.75	2.815	2.828	2.892	2.912	2.948	3.029	3.064
280908	3	2.662	2.672	2.674	2.771	2.779	2.89	2.891	3.268	3.38
391013	1	2.767	2.767	2.767	2.841	2.841	2.841	2.919	2.919	2.919
391014	1	2.759	2.759	2.759	2.854	2.854	2.854	2.891	2.891	2.891
404155	1	2.696	2.699	2.791	2.804	2.865	2.869	2.987	3.073	3.296
406782	2	2.582	2.704	2.743	2.764	2.872	3.033	3.065	3.101	3.148
407062	4	2.543	2.607	2.883	2.883	2.884	2.884	2.965	3.071	3.071
409460	2	2.675	2.688	2.765	2.772	2.834	2.903	2.909	3.008	3.081
409482	1	2.714	2.714	2.714	2.768	2.768	2.768	3.004	3.004	3.004
410785	2	2.55	2.55	2.55	2.881	2.881	2.881	3.241	3.241	3.241
415305	1	2.748	2.748	2.772	2.781	2.781	2.841	2.841	2.89	3.155
415918	3	2.71	2.71	2.71	2.725	2.725	2.725	3.313	3.313	3.313
416231	1	2.53	2.814	2.814	2.824	2.824	2.927	2.927	3.303	3.303
943	1	2.71	2.732	2.778	2.799	2.854	2.872	2.895	2.941	2.993	3.111
944	1	2.674	2.799	2.818	2.849	2.85	2.87	2.898	2.948	2.964	2.973
1389	1	2.654	2.654	2.818	2.818	2.846	2.846	2.902	2.902	3.3	3.3
1449	1	2.804	2.804	3.034	3.034	3.034	3.034	3.034	3.034	3.034	3.034
8017	1	2.865	2.865	2.985	2.985	2.985	2.985	3.018	3.018	3.018	3.018
8065	1	2.753	2.764	2.784	2.81	2.833	2.844	2.873	2.941	3.013	3.083
8271	1	2.673	2.728	2.728	2.795	2.795	2.878	2.878	3.104	3.104	3.332
10103	2	2.683	2.683	2.754	2.754	2.796	2.796	3.141	3.36	3.445	3.445
12135	1	2.756	2.756	2.785	2.785	2.801	3.026	3.026	3.172	3.241	3.241
20149	1	2.796	2.796	2.796	2.796	2.903	2.903	3.014	3.014	3.014	3.014
20547	3	2.581	2.874	2.874	2.874	2.88	2.88	2.88	2.964	2.964	2.964
20644	1	2.701	2.773	2.805	2.805	2.81	2.81	2.828	2.828	2.986	2.986
23276	1	2.726	2.726	2.816	2.816	2.904	2.904	3.101	3.101	3.163	3.163
27528	1	2.641	2.847	2.854	2.903	2.916	2.925	2.951	3.123	3.15	3.45
30549	1	2.783	2.783	2.805	2.805	2.818	2.818	2.903	2.903	3.104	3.104
	2	2.637	2.637	2.794	2.794	2.828	2.828	2.841	2.841	3.247	3.247
34320	2	2.706	2.713	2.746	2.774	2.837	2.877	2.91	3.12	3.16	3.174
35234	1	2.741	2.742	2.77	2.848	2.882	2.891	2.951	2.975	3.238	3.379
36660	1	2.929	2.929	2.962	2.962	2.962	2.962	2.962	2.962	2.962	2.962
	2	2.652	2.747	2.935	2.935	3.06	3.06	3.256	3.256	3.297	3.297
39289	1	2.736	2.736	2.736	2.736	2.878	2.878	2.968	2.968	2.989	2.989
39397	1	2.67	2.727	2.751	2.807	2.875	2.884	2.942	3.03	3.052	3.079
39398	1	2.694	2.709	2.736	2.797	2.834	2.856	2.895	2.959	3.227	3.244
39593	1	2.652	2.652	2.675	2.675	2.829	2.829	3.03	3.03	3.395	3.395
40071	3	2.774	2.854	2.854	2.912	2.912	3.022	3.022	3.181	3.181	3.27
40285	1	2.773	2.773	2.792	2.792	2.796	2.796	2.811	2.811	3.095	3.095
41357	1	2.673	2.673	2.832	2.832	2.836	2.836	3.127	3.127	3.254	3.254
49575	1	2.834	2.834	2.834	2.834	2.98	2.98	3.104	3.104	3.104	3.104
50609	1	2.641	2.738	2.765	2.817	2.835	2.88	2.888	3.011	3.042	3.123
54157	1	2.731	2.735	2.859	2.871	2.872	2.928	2.933	2.942	2.945	3.375
59588	1	2.819	2.819	2.819	2.819	2.958	2.958	3.085	3.085	3.085	3.085
59589	1	2.86	2.86	2.86	2.86	3.021	3.021	3.136	3.136	3.136	3.136
59807	1	2.723	2.73	2.762	2.771	2.856	2.864	2.899	2.917	2.972	3.075
59964	1	2.718	2.718	2.773	2.773	2.959	2.959	3.114	3.114	3.237	3.237
60060	1	2.732	2.783	2.791	2.843	2.851	2.878	2.896	2.904	2.959	3.013
62237	1	2.719	2.719	2.949	2.949	2.949	2.949	3.316	3.316	3.316	3.316
62422	1	2.938	2.938	2.97	2.97	2.97	2.97	2.97	2.97	2.97	2.97
62489	1	2.712	2.712	2.793	2.853	2.893	2.893	2.947	2.947	2.975	2.975
	2	2.573	2.677	2.825	2.825	2.854	2.854	2.882	2.882	2.937	2.937
62609	1	2.95	2.95	2.995	2.995	2.995	2.995	2.995	2.995	2.995	2.995
62611	1	2.91	2.91	2.94	2.94	2.94	2.94	2.94	2.94	2.94	2.94
62757	1	2.938	2.938	2.97	2.97	2.97	2.97	2.97	2.97	2.97	2.97
62833	1	2.724	2.724	2.798	2.798	2.865	2.865	2.873	2.873	3.143	3.143
62912	3	2.746	2.816	2.892	2.9	2.923	2.979	2.985	3.024	3.047	3.067
63150	2	2.745	2.745	2.745	2.745	2.963	2.963	2.965	2.965	2.976	2.976
64653	1	2.768	2.784	2.794	2.801	2.834	2.895	2.94	3.013	3.027	3.033
65641	1	2.764	2.807	2.832	2.847	2.857	2.86	2.877	2.959	3.052	3.264
65974	1	2.74	2.744	2.744	2.834	2.834	2.93	2.93	3.056	3.056	3.137
	2	2.675	2.769	2.769	2.827	2.9	2.9	2.93	2.93	3.052	3.052
	3	2.668	2.669	2.827	2.827	2.885	2.885	2.892	2.892	2.896	2.896
66015	2	2.828	2.866	2.866	2.907	2.907	3.042	3.042	3.13	3.13	3.23
67038	2	2.741	2.81	2.81	2.879	2.879	2.986	2.986	3.051	3.051	3.216
67101	1	2.811	2.813	2.833	2.848	2.848	2.877	2.884	2.975	3.002	3.059
67113	1	2.789	2.789	2.828	2.828	2.835	2.835	2.912	2.912	3.114	3.114
67183	2	2.484	2.564	2.744	2.744	2.889	2.889	2.959	2.959	2.972	2.972
67382	3	2.772	2.816	2.817	2.837	2.838	3.135	3.136	3.172	3.18	3.18
67383	3	2.754	2.843	2.843	2.858	2.858	3.063	3.063	3.153	3.153	3.251
67384	3	2.782	2.825	2.826	2.845	2.846	2.988	2.988	3.124	3.124	3.241
67557	2	2.585	2.805	2.805	2.851	2.851	3.038	3.038	3.378	3.378	3.453
68618	2	2.751	2.826	2.826	2.881	2.881	2.98	2.98	3.065	3.065	3.293
68795	1	2.882	2.882	2.935	2.935	2.935	2.935	2.935	2.935	2.935	2.935
68807	1	2.918	2.918	2.951	2.951	2.951	2.951	2.951	2.951	2.951	2.951
69088	1	2.612	2.612	2.72	2.72	3.091	3.091	3.105	3.105	3.133	3.133
69314	1	2.881	2.881	2.933	2.933	2.933	2.933	2.933	2.933	2.933	2.933
69315	1	2.868	2.868	2.941	2.941	2.941	2.941	2.941	2.941	2.941	2.941
69450	2	2.636	2.858	2.858	2.858	2.858	2.858	2.858	2.907	2.907	2.907
69635	3	2.71	2.773	2.773	2.918	2.918	2.992	2.992	3.214	3.214	3.234
69641	1	2.599	2.775	2.823	2.853	2.873	2.989	2.996	3.154	3.179	3.229
69653	2	2.781	2.843	2.843	2.855	2.855	3.033	3.033	3.124	3.124	3.266
69722	1	2.898	2.898	2.981	2.981	2.981	2.981	2.981	2.981	2.981	2.981
72011	1	2.916	2.916	2.98	2.98	2.98	2.98	2.98	2.98	2.98	2.98
	2	2.668	2.723	2.922	2.922	2.988	2.988	3.262	3.262	3.266	3.266
72328	1	2.803	2.803	2.803	2.803	3.027	3.027	3.161	3.161	3.161	3.161
72336	2	2.779	2.78	2.78	2.843	2.843	2.992	2.992	3.062	3.062	3.301
72337	2	2.784	2.812	2.812	2.813	2.813	2.954	2.954	3.031	3.031	3.291
72841	2	2.805	2.836	2.836	2.848	2.885	2.885	2.951	2.951	2.997	2.997
73186	1	2.854	2.854	2.943	2.943	2.943	2.943	2.943	2.943	2.943	2.943
	2	2.628	2.804	2.859	2.859	2.871	2.871	3.213	3.213	3.234	3.234
73975	1	2.727	2.727	2.746	2.756	2.768	2.863	2.938	2.978	3.354	3.4
74461	1	2.788	2.818	2.846	2.914	2.916	2.935	2.976	3.005	3.093	3.217
75035	1	2.981	2.981	2.983	2.983	2.983	2.983	2.983	2.983	2.983	2.983
75036	1	2.978	2.978	2.998	2.998	2.998	2.998	2.998	2.998	2.998	2.998
79365	1	2.55	2.56	2.679	2.679	2.984	2.985	2.985	3.139	3.364	3.364
80558	1	2.884	2.884	2.931	2.931	2.931	2.931	2.931	2.931	2.931	2.931
80610	1	2.641	2.794	2.794	2.857	2.857	2.961	2.961	3.056	3.056	3.198
80614	1	2.686	2.71	2.82	2.82	2.856	2.856	3.079	3.079	3.208	3.208
	2	2.819	2.819	2.868	2.868	2.868	2.868	2.868	2.868	2.868	2.868
80810	1	2.645	2.752	2.837	2.837	2.842	2.842	2.956	2.956	3.214	3.214
80811	1	2.669	2.801	2.801	2.805	2.843	2.843	3.018	3.018	3.157	3.157
80938	2	2.726	2.726	2.756	2.756	2.905	2.905	2.93	2.93	2.978	2.978
81525	2	2.523	2.607	2.744	2.744	2.901	2.901	2.947	2.947	2.977	2.977
81586	1	2.731	2.886	2.886	2.894	2.894	2.906	2.906	2.912	2.928	2.97
83734	1	2.708	2.708	2.765	2.765	2.896	2.896	3.029	3.029	3.223	3.223
84830	1	2.762	2.762	2.77	2.77	2.815	2.815	3.116	3.116	3.237	3.237
85046	1	2.888	2.888	2.939	2.939	2.939	2.939	2.939	2.939	2.939	2.939
85060	1	2.899	2.899	2.951	2.951	2.951	2.951	2.951	2.951	2.951	2.951
85562	1	2.939	2.939	3.005	3.005	3.005	3.005	3.005	3.005	3.005	3.005
85637	1	2.681	2.681	2.786	2.786	2.838	2.838	2.882	2.882	3.107	3.107
	2	2.636	2.671	2.729	2.9	3.05	3.095	3.145	3.145	3.165	3.176
89462	1	2.668	2.715	2.792	2.869	2.877	2.884	2.914	2.921	2.973	3.423
90368	1	2.546	2.643	2.701	2.798	2.832	2.88	2.892	2.9	2.939	3.046
90413	1	2.749	2.749	2.806	2.806	2.858	2.858	2.976	2.976	3.252	3.252
90748	1	2.766	2.766	2.766	2.766	2.95	2.95	2.95	2.95	2.956	2.956
90878	1	2.754	2.754	2.801	2.801	2.837	2.837	3.148	3.148	3.254	3.254
	2	2.768	2.776	2.806	2.867	2.872	2.933	2.98	2.993	3.191	3.275
90902	2	2.591	2.74	2.829	2.829	2.893	2.893	2.926	2.926	2.932	2.932
91539	2	2.632	2.668	2.673	2.812	2.822	2.828	2.93	2.953	2.977	3.025
93846	1	2.72	2.809	2.86	2.881	2.882	2.937	2.967	3.01	3.026	3.411
94265	1	2.741	2.741	2.741	2.741	2.954	2.954	2.965	2.965	2.969	2.969
95063	1	2.745	2.745	2.81	2.919	2.919	2.939	2.939	2.97	2.97	3.115
	2	2.584	2.795	2.857	2.857	2.894	2.894	2.946	2.946	2.949	2.949
95064	2	2.609	2.791	2.8	2.8	2.89	2.89	2.914	2.914	2.929	2.929
95116	1	2.666	2.666	2.823	2.823	2.901	2.901	2.915	2.915	2.919	2.919
95285	1	2.711	2.711	2.807	2.807	2.862	2.866	2.948	3.278	3.278	3.42
95955	1	2.673	2.736	2.761	2.854	2.869	2.953	3.105	3.147	3.211	3.248
97524	2	2.584	2.792	2.792	2.792	2.983	2.983	2.983	2.983	2.983	2.983
97525	2	2.631	2.783	2.783	2.783	2.969	2.969	2.969	2.969	2.969	2.969
98722	1	2.655	2.801	2.801	2.807	2.818	2.818	2.976	2.976	3.351	3.351
100311	3	2.784	2.784	2.804	2.804	2.858	2.858	3.273	3.273	3.483	3.483
100439	1	2.753	2.753	2.85	2.85	2.889	2.889	3.003	3.003	3.096	3.096
100447	1	2.77	2.77	2.804	2.804	2.824	2.824	2.825	2.825	2.837	2.837
100859	1	2.694	2.738	2.794	2.794	2.895	2.895	2.914	2.914	3.009	3.009
109623	1	2.789	2.789	2.811	2.811	2.859	2.859	2.9	2.9	2.908	2.908
109623	1	2.789	2.789	2.811	2.811	2.859	2.859	2.9	2.9	2.908	2.908
109941	1	2.683	2.719	2.777	2.802	2.85	2.877	2.891	2.906	2.952	2.953
150843	1	2.713	2.713	2.745	2.745	2.745	2.745	2.883	2.883	2.895	2.895
151115	1	2.762	2.762	2.81	2.81	2.838	2.913	2.927	2.927	2.944	2.944
151938	1	2.665	2.665	2.832	2.832	2.848	2.848	2.911	2.911	2.972	2.972
153067	1	2.625	2.666	2.836	2.855	2.911	2.989	3.048	3.079	3.121	3.15
153256	1	2.611	2.883	2.901	2.942	2.961	2.98	3.013	3.045	3.123	3.242
154627	4	2.8	2.8	2.864	2.892	2.892	2.93	2.93	3.077	3.077	3.127
154628	4	2.778	2.778	2.866	2.866	2.883	2.944	2.944	3.099	3.099	3.142
156226	1	2.766	2.787	2.824	2.863	2.868	2.903	2.932	2.957	2.97	2.987
156512	1	2.72	2.721	2.765	2.866	2.869	2.876	2.935	3.036	3.103	3.281
156658	1	2.734	2.734	2.766	2.766	2.919	2.919	2.949	2.949	2.98	2.98
159982	1	2.753	2.766	2.803	2.827	2.829	2.831	2.85	2.851	2.857	2.861
	2	2.782	2.789	2.801	2.803	2.805	2.805	2.805	2.83	2.838	2.845
	3	2.765	2.773	2.779	2.78	2.782	2.787	2.806	2.849	2.873	2.903
170120	1	2.675	2.682	2.792	2.802	2.827	2.836	2.881	2.972	3.278	3.498
	2	2.634	2.722	2.794	2.807	2.891	2.911	2.925	2.937	2.993	3.384
170593	2	2.695	2.787	2.787	2.865	2.865	2.961	2.961	3.034	3.034	3.313
202173	1	2.928	2.928	2.944	2.944	2.944	2.944	2.944	2.944	2.944	2.944
202388	1	2.737	2.737	2.753	2.753	2.864	2.864	2.996	2.996	3.306	3.306
202607	1	2.636	2.741	2.815	2.871	2.96	2.985	2.989	3.269	3.315	3.47
202819	1	2.915	2.915	2.925	2.925	2.925	2.925	2.925	2.925	2.925	2.925
202973	1	2.978	2.978	2.986	2.986	2.986	2.986	2.986	2.986	2.986	2.986
202974	1	2.951	2.951	2.975	2.975	2.975	2.975	2.975	2.975	2.975	2.975
250236	1	2.786	2.797	2.803	2.813	2.856	2.865	2.881	2.919	2.928	2.946
279596	1	2.879	2.879	2.929	2.929	2.929	2.929	2.929	2.929	2.929	2.929
280769	2	2.597	2.597	2.78	2.78	2.826	2.826	2.871	2.871	3.301	3.301
280908	1	2.659	2.659	2.699	2.699	2.742	2.742	3.113	3.113	3.326	3.326
	2	2.719	2.719	2.74	2.74	2.772	2.772	2.938	2.938	3.35	3.35
281231	1	2.752	2.786	2.786	2.798	2.8	2.819	2.834	2.859	2.984	3.034
281698	1	2.748	2.817	2.838	2.849	2.872	2.891	2.983	2.99	2.993	3.248
380091	2	2.803	2.804	2.804	2.897	2.897	3.066	3.066	3.169	3.169	3.374
400079	2	2.744	2.744	2.744	2.744	2.958	2.958	2.962	2.962	2.971	2.971
400080	2	2.749	2.749	2.749	2.749	2.971	2.971	2.971	2.971	2.972	2.972
400081	2	2.748	2.748	2.748	2.748	2.966	2.966	2.968	2.968	2.968	2.968
400082	2	2.746	2.746	2.746	2.746	2.964	2.964	2.966	2.966	2.971	2.971
400087	2	2.748	2.748	2.748	2.748	2.968	2.968	2.97	2.97	2.975	2.975
400088	2	2.749	2.749	2.749	2.749	2.967	2.967	2.97	2.97	2.973	2.973
400089	2	2.749	2.749	2.749	2.749	2.971	2.971	2.972	2.972	2.972	2.972
400091	2	2.747	2.747	2.747	2.747	2.965	2.965	2.967	2.967	2.973	2.973
400092	2	2.741	2.741	2.741	2.741	2.948	2.948	2.958	2.958	2.967	2.967
400278	1	2.74	2.74	2.74	2.74	2.951	2.951	2.953	2.953	2.977	2.977
400282	1	2.742	2.742	2.742	2.742	2.955	2.955	2.957	2.957	2.973	2.973
404018	1	2.643	2.643	2.673	2.673	2.932	2.932	3.004	3.004	3.15	3.15
404019	1	2.706	2.706	2.727	2.727	2.951	2.951	2.978	2.978	3.123	3.123
404155	2	2.636	2.636	2.707	2.707	2.841	2.841	2.913	2.913	3.435	3.435
404157	2	2.73	2.819	2.819	2.841	2.841	2.98	2.98	3.05	3.05	3.272
404438	2	2.563	2.817	2.817	2.817	2.938	2.938	2.938	2.938	2.938	2.938
404494	1	2.943	2.943	2.962	2.962	2.962	2.962	2.962	2.962	2.962	2.962
404495	1	2.937	2.937	2.95	2.95	2.95	2.95	2.95	2.95	2.95	2.95
404496	1	2.929	2.929	2.937	2.937	2.937	2.937	2.937	2.937	2.937	2.937
404497	1	2.928	2.928	2.934	2.934	2.934	2.934	2.934	2.934	2.934	2.934
405910	2	2.793	2.85	2.85	2.893	2.893	3.006	3.006	3.152	3.152	3.172
405911	2	2.78	2.826	2.826	2.835	2.835	2.928	2.928	3.022	3.022	3.303
405912	2	2.718	2.82	2.82	2.828	2.828	2.989	2.989	3.101	3.101	3.21
406666	1	2.643	2.801	2.844	2.847	2.909	2.948	2.96	3.006	3.025	3.102
407062	1	2.861	2.861	2.916	2.916	2.916	2.916	2.916	2.916	2.916	2.916
	2	2.813	2.815	2.815	2.849	2.849	2.866	2.866	2.949	3.28	3.28
	3	2.712	2.72	2.867	2.867	2.901	2.901	3.167	3.167	3.293	3.293
	5	2.714	2.714	2.815	2.82	2.862	2.862	3.048	3.048	3.23	3.23
408322	2	2.766	2.839	2.839	2.84	2.84	2.972	2.972	3.038	3.038	3.332
409460	1	2.628	2.767	2.778	2.841	2.845	2.875	2.879	3.215	3.258	3.286
414051	1	2.729	2.737	2.746	2.793	2.796	2.804	2.869	2.889	3.012	3.318
414688	2	2.705	2.711	2.729	2.841	2.863	2.879	2.887	2.923	3.099	3.133
	3	2.776	2.782	2.801	2.807	2.819	2.887	2.899	2.907	2.908	3.073
	5	2.655	2.724	2.753	2.806	2.837	2.86	2.949	2.966	3.067	3.364
	6	2.756	2.768	2.777	2.826	2.829	2.851	2.852	2.86	2.887	3.272
415255	1	2.701	2.72	2.779	2.793	2.881	2.882	2.92	3.011	3.021	3.172
416023	1	2.684	2.684	2.701	2.701	2.965	2.965	2.97	2.97	3.047	3.047
32	2	2.662	2.747	2.773	2.819	2.834	2.857	2.907	2.953	3.05	3.083	3.258
347	2	2.657	2.731	2.859	2.894	2.895	2.976	3.003	3.01	3.134	3.242	3.348
1365	1	2.741	2.741	2.792	2.792	2.839	2.839	2.993	3.004	3.004	3.086	3.146
8122	1	2.694	2.694	2.754	2.754	2.816	2.816	3.056	3.056	3.136	3.163	3.234
20646	1	2.775	2.8	2.8	2.9	2.9	2.942	2.942	3.085	3.239	3.279	3.279
30909	1	2.728	2.754	2.774	2.781	2.813	2.987	2.991	2.996	3.258	3.41	3.42
	2	2.698	2.726	2.748	2.785	2.846	2.955	3.017	3.043	3.058	3.362	3.447
35582	1	2.787	2.8	2.818	2.866	2.885	2.896	2.94	3.097	3.108	3.129	3.14
	2	2.801	2.826	2.837	2.883	2.885	2.899	2.926	2.933	2.948	3.062	3.142
35592	2	2.653	2.674	2.716	2.819	2.83	2.883	3.046	3.097	3.181	3.352	3.465
36658	1	2.73	2.883	2.883	2.923	2.923	3.044	3.044	3.109	3.109	3.312	3.312
39396	1	2.686	2.76	2.77	2.818	2.837	2.919	2.925	2.955	2.959	3.257	3.392
40839	1	2.806	2.812	2.812	2.816	2.816	2.925	2.925	2.958	2.958	3.076	3.076
49576	2	2.692	2.753	2.819	2.82	2.828	2.835	2.945	3	3.021	3.123	3.277
	3	2.653	2.737	2.756	2.831	2.866	2.95	2.988	3.073	3.112	3.146	3.233
49803	1	2.589	2.82	2.82	2.913	2.913	2.964	2.964	2.989	2.989	3.186	3.186
50608	1	2.722	2.754	2.768	2.784	2.853	2.892	3.003	3.112	3.129	3.147	3.214
54912	1	2.759	2.765	2.841	2.841	2.873	2.923	2.923	2.954	3.02	3.066	3.16
60906	1	2.728	2.754	2.754	2.873	2.873	2.901	2.901	3.024	3.024	3.062	3.062
60907	1	2.702	2.73	2.73	2.833	2.833	2.907	2.907	3.125	3.125	3.166	3.166
62494	1	2.657	2.744	2.757	2.83	2.855	2.869	2.884	2.922	3.036	3.228	3.531
62903	1	2.6	2.829	2.829	2.964	2.964	2.991	2.991	3.066	3.066	3.245	3.245
62965	2	2.621	2.827	2.827	2.839	2.839	2.904	2.904	3.151	3.151	3.192	3.192
63004	1	2.601	2.798	2.798	2.827	2.827	2.889	2.889	3.145	3.145	3.166	3.166
63009	1	2.63	2.806	2.806	2.935	2.935	2.95	2.95	3.03	3.03	3.231	3.231
63103	1	2.601	2.832	2.832	2.84	2.84	2.918	2.918	3.134	3.134	3.178	3.178
63465	1	2.624	2.826	2.826	2.84	2.84	2.921	2.921	3.141	3.141	3.178	3.178
65974	4	2.731	2.731	2.778	2.897	2.897	2.958	2.958	2.965	2.965	3.253	3.289
67183	4	2.663	2.844	2.844	2.952	2.952	2.992	2.992	3.02	3.02	3.128	3.128
68376	1	2.622	2.866	2.866	2.972	2.972	3.052	3.052	3.069	3.069	3.272	3.272
69124	1	2.8	2.8	2.839	2.85	2.884	2.884	3.033	3.033	3.098	3.241	3.241
69720	3	2.756	2.796	2.796	2.863	2.863	2.877	2.877	2.94	2.94	3.189	3.189
72312	1	2.609	2.68	2.858	2.915	2.915	3.004	3.004	3.111	3.111	3.148	3.148
72445	2	2.679	2.849	2.849	2.868	2.868	2.876	2.876	2.885	2.885	2.996	2.996
72446	2	2.669	2.838	2.838	2.866	2.866	2.889	2.889	2.901	2.901	2.993	2.993
73168	1	2.687	2.842	2.842	2.913	2.913	2.993	2.993	3.04	3.04	3.234	3.234
73187	1	2.773	2.79	2.807	2.87	2.897	2.917	2.954	2.997	3.007	3.128	3.134
73975	2	2.732	2.742	2.774	2.778	2.795	2.803	2.982	3.1	3.303	3.451	3.514
80903	1	2.703	2.703	2.769	2.769	2.825	2.825	3.035	3.035	3.107	3.163	3.197
81121	2	2.67	2.845	2.845	2.876	2.876	2.88	2.88	2.885	2.885	2.978	2.978
81441	1	2.754	2.761	2.77	2.834	2.977	2.98	3.035	3.133	3.159	3.213	3.222
81525	4	2.643	2.816	2.816	2.943	2.943	2.982	2.982	3	3	3.096	3.096
82314	1	2.673	2.673	2.689	2.821	2.821	2.897	2.913	2.913	3.079	3.079	3.348
83219	1	2.688	2.688	2.783	2.783	2.825	2.825	3.033	3.033	3.135	3.216	3.251
85047	1	2.625	2.818	2.818	2.893	2.893	2.967	2.967	2.968	2.968	3.202	3.202
90902	1	2.731	2.731	2.769	2.896	2.896	2.927	2.927	2.952	2.952	3.175	3.391
91539	3	2.704	2.717	2.761	2.775	2.789	2.805	2.847	2.934	2.999	3.048	3.153
95064	1	2.774	2.774	2.788	2.89	2.89	2.929	2.929	2.969	2.969	3.204	3.378
95447	1	2.718	2.73	2.792	2.813	2.815	2.828	2.873	2.892	2.919	2.955	2.999
100265	1	2.711	2.841	2.841	2.841	2.841	2.965	2.965	3.315	3.315	3.315	3.315
100266	1	2.75	2.864	2.864	2.864	2.864	2.95	2.95	3.287	3.287	3.287	3.287
100330	1	2.694	2.694	2.754	2.754	2.815	2.815	3.057	3.057	3.137	3.163	3.233
100859	2	2.746	2.746	2.747	2.846	2.846	2.945	2.945	3.035	3.035	3.268	3.324
150408	1	2.786	2.787	2.787	2.799	2.799	2.859	2.859	2.962	2.962	3.212	3.212
151563	1	2.761	2.761	2.858	2.858	2.867	3.1	3.1	3.121	3.121	3.313	3.313
152568	1	2.718	2.721	2.721	2.74	2.74	2.915	2.934	3.035	3.035	3.11	3.11
154627	3	2.755	2.837	2.837	2.893	2.893	2.9	2.9	2.951	2.951	3.022	3.022
154628	3	2.758	2.847	2.847	2.906	2.906	2.933	2.933	2.954	2.954	3.041	3.041
154818	2	2.663	2.663	2.846	2.87	2.87	2.939	2.939	3.079	3.087	3.087	3.104
166617	1	2.724	2.762	2.77	2.774	2.829	2.87	2.932	2.941	3.102	3.225	3.506
	2	2.611	2.627	2.706	2.762	2.816	2.841	3.005	3.007	3.169	3.234	3.29
170118	1	2.765	2.773	2.774	2.814	2.843	2.85	2.951	2.967	3.051	3.1	3.612
202386	1	2.767	2.782	2.798	2.82	2.843	2.904	2.939	3.077	3.136	3.188	3.21
202387	1	2.766	2.804	2.811	2.852	2.854	2.931	2.956	2.964	3.016	3.034	3.352
202426	2	2.676	2.676	2.737	2.737	2.849	2.927	2.927	3.171	3.171	3.388	3.388
202853	1	2.675	2.739	2.755	2.761	2.818	2.875	2.929	2.941	2.967	3.324	3.412
250005	1	2.754	2.754	2.844	2.85	2.85	3.093	3.093	3.101	3.101	3.304	3.304
	2	2.755	2.755	2.847	2.854	2.854	3.065	3.065	3.092	3.092	3.295	3.295
250059	2	2.653	2.835	2.835	2.888	2.888	2.895	2.895	2.906	2.906	2.983	2.983
250218	1	2.739	2.823	2.887	2.887	2.941	2.941	3.005	3.061	3.061	3.286	3.286
	2	2.72	2.72	2.826	2.826	2.839	2.937	2.937	3.026	3.026	3.115	3.153
250464	1	2.615	2.621	2.628	2.855	2.906	2.912	2.98	3.021	3.024	3.091	3.26
300030	1	2.737	2.737	2.793	2.793	2.849	2.849	2.987	3.004	3.004	3.092	3.149
300032	1	2.717	2.725	2.727	2.758	2.857	2.926	2.926	3.002	3.102	3.185	3.216
400437	1	2.695	2.841	2.841	2.87	2.87	3.005	3.005	3.049	3.049	3.251	3.251
405107	1	2.787	2.787	2.796	2.796	2.939	2.939	2.99	2.99	3.179	3.179	3.258
405117	1	2.763	2.763	2.797	2.797	2.933	2.933	3.017	3.017	3.134	3.134	3.196
405454	1	2.683	2.691	2.749	2.768	2.875	2.996	3.132	3.147	3.186	3.317	3.35
406346	1	2.697	2.903	2.903	2.924	2.924	3.102	3.102	3.11	3.11	3.306	3.306
414688	1	2.767	2.793	2.8	2.813	2.859	2.873	2.903	2.917	2.925	3.106	3.45
	4	2.76	2.795	2.815	2.833	2.872	2.882	2.904	2.924	2.94	3.1	3.251
416032	1	2.655	2.689	2.759	2.813	2.828	2.893	2.895	3.014	3.035	3.282	3.482
32	1	2.636	2.636	2.92	2.92	2.92	2.92	2.949	2.949	3.131	3.131	3.295	3.295
168	1	2.779	2.779	2.779	2.779	2.779	2.779	3.063	3.063	3.063	3.063	3.063	3.063
175	1	2.822	2.822	2.822	2.822	2.822	2.822	3.019	3.019	3.019	3.019	3.019	3.019
922	1	2.828	2.828	2.828	2.828	2.828	2.828	2.987	2.987	2.987	2.987	2.987	2.987
1177	1	2.898	2.898	2.898	2.922	2.922	2.922	2.922	2.922	2.922	3.016	3.016	3.016
	2	2.84	2.84	2.84	2.929	2.929	2.929	2.929	2.929	2.929	3.042	3.042	3.042
	3	2.854	2.854	2.854	2.935	2.935	2.935	2.935	2.935	2.935	3.123	3.123	3.123
1230	1	2.801	2.801	2.801	2.801	2.935	2.935	2.947	2.947	3.395	3.395	3.395	3.395
2279	1	2.904	2.904	2.904	2.908	2.908	2.908	2.908	2.908	2.908	2.946	2.946	2.946
	2	2.886	2.886	2.886	2.915	2.915	2.915	2.915	2.915	2.915	3.064	3.064	3.064
	3	2.763	2.763	2.763	2.917	2.917	2.917	2.917	2.917	2.917	3.09	3.09	3.09
9608	1	2.952	2.952	2.952	2.952	2.952	2.952	3.074	3.074	3.074	3.074	3.074	3.074
	2	2.92	2.92	2.92	2.958	2.958	2.958	2.958	2.958	2.958	2.98	2.98	2.98
15253	1	2.773	2.773	2.796	2.796	2.796	2.796	3.229	3.229	3.258	3.258	3.258	3.258
15520	1	2.872	2.872	2.872	2.872	2.872	2.872	3.002	3.002	3.002	3.002	3.002	3.002
	2	2.875	2.875	2.875	2.875	2.875	2.875	2.926	2.926	2.926	2.926	2.926	2.926
16387	1	2.779	2.806	2.829	2.829	2.859	2.893	2.957	3.032	3.048	3.148	3.575	3.624
20419	1	2.754	2.754	2.754	2.754	2.947	2.947	2.947	2.947	3.109	3.109	3.109	3.109
20547	1	2.792	2.792	2.792	2.792	2.792	2.792	3.294	3.294	3.294	3.294	3.294	3.294
20649	1	2.818	2.818	2.818	2.818	2.818	2.818	3.293	3.293	3.293	3.293	3.293	3.293
23329	1	2.755	2.762	2.762	3.003	3.003	3.01	3.01	3.013	3.013	3.232	3.241	3.241
	2	2.755	2.762	2.762	3.003	3.003	3.01	3.01	3.013	3.013	3.232	3.241	3.241
	3	2.755	2.762	2.762	3.003	3.003	3.01	3.01	3.013	3.013	3.232	3.241	3.241
	4	2.755	2.762	2.762	3.003	3.003	3.01	3.01	3.013	3.013	3.232	3.241	3.241
24389	1	2.944	2.944	2.944	2.944	2.944	2.944	2.982	2.982	2.982	2.982	2.982	2.982
	2	2.807	2.807	2.807	2.952	2.952	2.952	2.952	2.952	2.952	3.161	3.161	3.161
25105	1	2.785	2.785	2.819	2.826	2.826	2.854	2.933	2.933	2.96	2.96	3.047	3.047
29155	1	2.918	2.918	2.918	2.918	2.918	2.918	2.918	2.918	2.918	2.918	2.918	2.918
29161	1	2.938	2.938	2.938	2.938	2.938	2.938	2.938	2.938	2.938	2.938	2.938	2.938
29162	1	2.95	2.95	2.95	2.95	2.95	2.95	2.95	2.95	2.95	2.95	2.95	2.95
29163	1	2.956	2.956	2.956	2.956	2.956	2.956	2.956	2.956	2.956	2.956	2.956	2.956
29164	1	2.962	2.962	2.962	2.962	2.962	2.962	2.962	2.962	2.962	2.962	2.962	2.962
29165	1	2.979	2.979	2.979	2.979	2.979	2.979	2.979	2.979	2.979	2.979	2.979	2.979
29193	1	2.751	2.751	2.751	2.929	2.929	2.929	2.985	2.985	2.985	3.044	3.044	3.044
29194	1	2.756	2.756	2.756	2.935	2.935	2.935	2.99	2.99	2.99	3.049	3.049	3.049
29195	1	2.76	2.76	2.76	2.939	2.939	2.939	2.995	2.995	2.995	3.054	3.054	3.054
29196	1	2.764	2.764	2.764	2.943	2.943	2.943	2.998	2.998	2.998	3.058	3.058	3.058
29197	1	2.768	2.768	2.768	2.947	2.947	2.947	3.003	3.003	3.003	3.062	3.062	3.062
29198	1	2.965	2.965	2.965	2.965	2.965	2.965	2.965	2.965	2.965	2.965	2.965	2.965
29199	1	2.976	2.976	2.976	2.976	2.976	2.976	2.976	2.976	2.976	2.976	2.976	2.976
29200	1	2.985	2.985	2.985	2.985	2.985	2.985	2.985	2.985	2.985	2.985	2.985	2.985
29201	1	2.992	2.992	2.992	2.992	2.992	2.992	2.992	2.992	2.992	2.992	2.992	2.992
30074	1	2.854	2.854	2.854	2.925	2.925	2.925	2.925	2.925	2.925	2.977	2.977	2.977
	3	2.839	2.839	2.839	2.926	2.926	2.926	2.926	2.926	2.926	2.958	2.958	2.958
31202	1	2.745	2.745	2.745	2.745	2.925	2.925	2.925	2.925	3.497	3.497	3.497	3.497
31243	1	2.791	2.791	2.799	2.799	2.804	2.847	2.856	2.876	2.881	2.881	2.925	2.925
33527	1	2.92	2.92	2.92	2.92	2.92	2.92	2.94	2.94	2.94	2.94	2.94	2.94
	2	2.858	2.857	2.857	2.922	2.922	2.922	2.922	2.922	2.922	3.011	3.011	3.011
33804	1	2.769	2.769	2.769	2.769	2.873	2.873	2.873	2.873	3.078	3.078	3.078	3.078
	2	2.735	2.735	2.735	2.735	3.064	3.064	3.064	3.064	3.131	3.131	3.131	3.131
33819	1	2.839	2.839	2.839	2.839	3.023	3.023	3.023	3.023	3.236	3.236	3.236	3.236
35029	1	2.83	2.83	2.83	2.83	2.83	2.83	2.961	2.961	2.961	2.961	2.961	2.961
	2	2.836	2.836	2.836	2.836	2.836	2.836	2.853	2.853	2.853	2.853	2.853	2.853
35495	1	2.879	2.879	2.879	2.879	2.879	2.879	2.941	2.941	2.941	2.941	2.941	2.941
35582	3	2.749	2.751	2.779	2.821	2.853	2.867	2.896	3.019	3.03	3.085	3.116	3.207
	4	2.801	2.845	2.847	2.86	2.884	2.902	2.929	2.941	2.984	2.998	3.117	3.12
35592	1	2.678	2.697	2.697	3.017	3.017	3.122	3.122	3.125	3.125	3.132	3.191	3.191
36611	1	2.752	2.752	2.752	2.752	2.977	2.977	2.977	2.977	3.078	3.078	3.078	3.078
39256	1	2.862	2.862	2.862	2.862	2.862	2.862	3.045	3.045	3.045	3.045	3.045	3.045
39649	1	2.901	2.901	2.901	2.901	2.901	2.901	2.919	2.919	2.919	2.919	2.919	2.919
40071	2	2.788	2.788	2.788	3.116	3.116	3.116	3.243	3.243	3.243	3.243	3.243	3.243
40841	1	2.909	2.909	2.909	2.909	2.909	2.909	2.955	2.955	2.955	2.955	2.955	2.955
40844	1	2.918	2.918	2.918	2.918	2.918	2.918	3.119	3.119	3.119	3.119	3.119	3.119
40845	1	2.872	2.872	2.872	2.872	2.872	2.872	3.227	3.227	3.227	3.227	3.227	3.227
49576	1	2.747	2.813	2.815	2.822	2.87	2.919	2.961	2.962	3.005	3.006	3.048	3.087
50040	1	3.021	3.021	3.021	3.028	3.028	3.028	3.028	3.028	3.028	3.029	3.029	3.029
50275	1	2.856	2.856	2.856	2.856	2.856	2.856	2.856	2.856	2.856	2.856	2.856	2.856
50925	1	2.857	2.857	2.857	2.857	2.857	2.857	2.911	2.911	2.911	2.911	2.911	2.911
51472	1	2.846	2.846	2.846	2.846	2.846	2.846	2.906	2.906	2.906	2.906	2.906	2.906
59174	1	2.741	2.741	2.763	2.763	2.912	2.912	2.979	2.979	3.01	3.01	3.028	3.028
60061	1	2.766	2.766	2.799	2.799	2.826	2.876	2.876	2.919	2.919	2.946	2.946	3.055
60580	1	2.758	2.758	2.758	2.758	2.936	2.936	2.936	2.936	3.096	3.096	3.096	3.096
60581	1	2.756	2.756	2.756	2.756	2.938	2.938	2.938	2.938	3.111	3.111	3.111	3.111
61387	1	2.727	2.727	2.727	2.727	3.034	3.034	3.034	3.034	3.406	3.406	3.406	3.406
	2	2.664	2.664	2.664	2.664	3.083	3.083	3.083	3.083	3.381	3.381	3.381	3.381
62181	1	2.733	2.77	2.811	2.811	2.842	2.842	2.933	2.933	3.153	3.153	3.306	3.306
62708	1	2.876	2.876	2.876	2.876	2.876	2.876	2.956	2.956	2.956	2.956	2.956	2.956
62724	1	2.863	2.863	2.863	2.863	2.863	2.863	2.957	2.957	2.957	2.957	2.957	2.957
62965	1	2.809	2.809	2.825	2.849	2.849	2.917	2.917	3.035	3.098	3.098	3.347	3.347
63004	2	2.812	2.812	2.837	2.837	2.837	2.92	2.92	3.015	3.095	3.095	3.336	3.336
63005	1	2.984	2.984	2.984	2.984	2.984	2.984	2.989	2.989	2.989	2.989	2.989	2.989
63103	2	2.813	2.813	2.821	2.851	2.851	2.914	2.914	3.037	3.099	3.099	3.321	3.321
63465	2	2.815	2.815	2.85	2.85	2.853	2.924	2.924	3.013	3.104	3.104	3.35	3.35
65020	1	2.919	2.919	2.919	2.919	2.919	2.919	3.026	3.026	3.026	3.026	3.026	3.026
65465	1	2.9	2.9	2.9	2.9	2.9	2.9	2.9	2.9	2.9	2.9	2.9	2.9
65466	1	2.9	2.9	2.9	2.9	2.9	2.9	2.9	2.9	2.9	2.9	2.9	2.9
65555	1	3.029	3.029	3.029	3.029	3.029	3.029	3.029	3.029	3.029	3.029	3.029	3.029
66015	3	2.774	2.774	2.774	3.055	3.055	3.055	3.19	3.19	3.19	3.19	3.19	3.19
66038	1	2.754	2.754	2.754	2.754	2.929	2.929	2.932	2.932	2.937	2.937	2.957	2.957
66049	1	2.741	2.741	2.757	2.757	3.206	3.206	3.209	3.209	3.216	3.216	3.499	3.499
	2	2.965	2.965	2.965	2.965	2.969	2.969	2.969	2.969	3.316	3.316	3.616	3.616
66342	1	2.854	2.854	2.976	2.976	3.041	3.041	3.048	3.048	3.054	3.054	3.128	3.128
66398	1	2.789	2.789	2.789	2.944	2.944	2.944	2.944	2.944	2.944	3.256	3.256	3.256
66408	1	2.973	2.973	2.973	2.973	2.973	2.973	2.973	2.973	2.973	2.973	2.973	2.973
67038	3	2.736	2.736	2.736	3.089	3.089	3.089	3.099	3.099	3.099	3.099	3.099	3.099
67183	1	2.76	2.932	2.932	2.954	2.954	2.996	2.996	3.003	3.003	3.091	3.091	3.144
67382	2	2.792	2.792	2.792	3.067	3.067	3.067	3.266	3.266	3.266	3.266	3.266	3.266
67383	2	2.774	2.774	2.774	3.088	3.088	3.088	3.237	3.237	3.237	3.237	3.237	3.237
67384	2	2.782	2.782	2.782	3.015	3.015	3.015	3.217	3.217	3.217	3.217	3.217	3.217
67726	1	2.771	2.771	2.774	2.774	2.774	2.774	3.413	3.413	3.421	3.421	3.421	3.421
67727	1	2.878	2.878	2.878	2.878	2.878	2.878	3.021	3.021	3.021	3.021	3.021	3.021
68004	1	2.96	2.96	2.96	2.96	2.96	2.96	3.011	3.011	3.011	3.011	3.011	3.011
	2	2.916	2.916	2.916	2.962	2.962	2.962	2.962	2.962	2.962	3.132	3.132	3.132
68560	1	2.735	2.735	2.735	2.735	2.735	2.735	3.389	3.389	3.389	3.389	3.389	3.389
68612	1	3.035	3.035	3.035	3.035	3.035	3.035	3.035	3.035	3.035	3.035	3.035	3.035
68618	3	2.81	2.81	2.81	3.026	3.026	3.026	3.141	3.141	3.141	3.141	3.141	3.141
69103	1	2.808	2.808	2.823	2.823	2.933	2.933	3.049	3.049	3.071	3.071	3.373	3.373
69450	1	2.736	2.736	2.736	2.736	2.736	2.736	3.235	3.235	3.235	3.235	3.235	3.235
69635	2	2.699	2.699	2.699	3.088	3.088	3.088	3.186	3.186	3.186	3.186	3.186	3.186
69653	3	2.76	2.76	2.76	3.052	3.052	3.052	3.22	3.22	3.22	3.22	3.22	3.22
69720	1	2.73	2.73	2.77	2.862	2.862	2.893	2.893	3.058	3.058	3.078	3.078	3.25
	2	2.689	2.849	2.849	2.874	2.874	2.904	2.904	2.907	2.907	3.243	3.359	3.359
71209	1	2.95	2.95	2.95	2.95	2.95	2.95	2.958	2.958	2.958	2.958	2.958	2.958
	2	2.923	2.923	2.923	2.949	2.949	2.949	2.949	2.949	2.949	3.127	3.127	3.127
71399	1	2.918	2.918	2.918	2.918	2.918	2.918	2.918	2.918	3.004	3.004	3.004	3.004
71602	3	2.873	2.873	2.873	2.941	2.941	2.941	2.941	2.941	2.941	3.352	3.352	3.352
71677	1	2.887	2.887	2.887	2.979	2.979	2.979	2.979	2.979	2.979	3.493	3.493	3.493
	2	2.899	2.899	2.899	2.979	2.979	2.979	2.979	2.979	2.979	2.989	2.989	2.989
71755	1	2.889	2.889	2.889	2.889	2.889	2.889	2.964	2.964	2.964	2.964	2.964	2.964
	2	2.837	2.837	2.837	2.897	2.897	2.897	2.897	2.897	2.897	2.97	2.97	2.97
72195	1	2.892	2.892	2.892	2.892	2.892	2.892	2.972	2.972	2.972	2.972	2.972	2.972
72280	1	2.907	2.907	2.907	2.907	2.907	2.907	2.997	2.997	2.997	3.064	3.064	3.064
72294	1	2.754	2.754	2.754	2.754	2.947	2.947	2.947	2.947	3.1	3.1	3.1	3.1
72295	1	2.758	2.758	2.758	2.758	2.961	2.961	2.961	2.961	3.175	3.175	3.175	3.175
72336	3	2.742	2.742	2.742	2.996	2.996	2.996	3.254	3.254	3.254	3.254	3.254	3.254
72337	3	2.773	2.773	2.773	2.934	2.934	2.934	3.165	3.165	3.165	3.165	3.165	3.165
72339	1	2.792	2.792	2.857	2.857	2.924	2.924	3.001	3.001	3.129	3.129	3.366	3.366
72444	1	2.937	2.937	2.937	2.937	2.937	2.937	2.937	2.937	2.937	2.937	2.937	2.937
72445	3	2.943	2.943	2.943	2.943	2.976	2.976	2.976	2.976	2.994	2.994	2.994	2.994
72556	1	2.964	2.964	2.964	2.964	2.964	2.964	3.174	3.174	3.174	3.174	3.174	3.174
	2	2.899	2.899	2.899	2.941	2.941	2.941	2.941	2.941	2.941	3.365	3.365	3.365
	3	2.832	2.832	2.832	2.943	2.943	2.943	2.943	2.943	2.943	3.012	3.012	3.012
	4	2.912	2.912	2.912	2.912	2.912	2.912	2.938	2.938	2.938	2.938	2.938	2.938
73059	1	2.94	2.94	2.94	2.94	2.94	2.94	2.964	2.964	2.964	2.964	2.964	2.964
	2	2.918	2.918	2.918	2.962	2.962	2.962	2.962	2.962	2.962	3.201	3.201	3.201
73060	1	2.959	2.959	2.959	2.959	2.959	2.959	3.008	3.008	3.008	3.008	3.008	3.008
	2	2.957	2.957	2.957	2.957	2.957	2.957	2.976	2.976	2.976	3.09	3.09	3.09
73181	1	2.828	2.828	2.828	2.948	2.948	2.948	2.948	2.948	2.948	3.188	3.188	3.188
73182	1	2.796	2.796	2.796	3.03	3.03	3.03	3.03	3.03	3.03	3.208	3.208	3.208
73183	1	2.876	2.876	2.876	2.961	2.961	2.961	2.961	2.961	2.961	3.023	3.023	3.023
	2	2.872	2.872	2.872	2.921	2.921	2.921	3.026	3.026	3.026	3.13	3.13	3.13
73672	1	2.864	2.864	2.864	2.864	2.864	2.864	3.07	3.07	3.07	3.07	3.07	3.07
73704	1	2.788	2.788	2.788	2.788	2.788	2.788	3.244	3.244	3.244	3.244	3.244	3.244
74351	1	2.786	2.786	2.786	2.94	2.94	2.94	2.94	2.94	2.94	3.244	3.244	3.244
74862	1	2.911	2.911	2.911	2.911	2.911	2.911	2.999	2.999	2.999	3.028	3.028	3.028
75042	3	2.834	2.834	2.834	2.937	2.937	2.937	2.937	2.937	2.937	3.142	3.142	3.142
75970	1	2.747	2.747	2.747	2.747	2.892	2.892	2.892	2.892	3.471	3.471	3.471	3.471
75986	1	2.73	2.73	2.73	2.73	2.73	2.73	2.975	2.975	2.975	3.364	3.364	3.364
76926	1	2.78	2.8	2.807	2.807	2.813	2.813	2.906	2.906	3.072	3.072	3.316	3.316
77499	1	2.969	2.969	2.969	2.969	2.969	2.969	2.969	2.969	2.969	2.969	2.969	2.969
77503	1	2.968	2.968	2.968	2.968	2.968	2.968	2.968	2.968	2.968	2.968	2.968	2.968
77504	1	2.975	2.975	2.975	2.975	2.975	2.975	2.975	2.975	2.975	2.975	2.975	2.975
77664	1	2.86	2.86	2.86	2.86	2.86	2.86	2.955	2.955	2.955	2.955	2.955	2.955
77665	1	2.859	2.859	2.859	2.859	2.859	2.859	2.956	2.956	2.956	2.956	2.956	2.956
78003	1	2.791	2.791	2.84	2.847	2.971	2.971	2.973	2.973	3.029	3.029	3.03	3.03
78096	1	2.659	2.659	2.659	2.659	2.858	2.858	2.858	2.858	3.228	3.228	3.228	3.228
79843	1	3.041	3.041	3.041	3.041	3.041	3.041	3.041	3.041	3.041	3.041	3.041	3.041
80579	1	2.761	2.828	2.832	2.865	2.899	2.9	2.906	2.919	2.922	2.923	2.957	2.973
	2	2.809	2.829	2.829	2.834	2.854	2.854	2.905	2.905	2.929	2.929	2.991	2.991
	3	2.799	2.831	2.847	2.848	2.873	2.884	2.886	2.888	2.9	2.925	2.946	2.976
80591	1	2.815	2.815	2.815	2.908	2.908	2.908	2.959	2.959	2.959	2.969	2.969	2.969
80610	2	2.732	2.732	2.732	3.109	3.109	3.109	3.109	3.109	3.109	3.144	3.144	3.144
80812	1	2.704	2.728	2.791	2.823	2.834	2.863	2.951	2.953	3.287	3.309	3.387	3.503
80938	1	2.779	2.779	2.779	2.779	2.876	2.876	2.876	2.876	3.311	3.311	3.311	3.311
81121	3	2.93	2.93	2.93	2.93	2.976	2.976	2.976	2.976	2.989	2.989	2.989	2.989
81525	1	2.713	2.941	2.941	2.946	2.946	2.977	2.977	2.985	2.985	3.084	3.084	3.134
81642	1	2.878	2.878	2.878	2.965	2.965	2.965	3.002	3.002	3.002	3.005	3.005	3.005
82099	1	2.826	2.826	2.892	2.892	2.892	2.892	2.962	2.962	2.962	2.962	2.964	2.964
82314	2	2.718	2.727	2.727	2.785	2.785	2.787	3.19	3.42	3.42	3.433	3.471	3.471
83463	1	2.737	2.737	2.737	2.737	2.923	2.923	2.923	2.923	3.501	3.501	3.501	3.501
84211	1	2.795	2.795	2.795	2.946	2.946	2.946	2.946	2.946	2.946	3.251	3.251	3.251
85054	1	2.715	2.715	2.96	2.96	2.983	2.983	2.983	2.983	3.053	3.053	3.053	3.053
85755	2	2.928	2.928	2.928	2.928	2.928	2.928	2.977	2.977	2.977	2.977	2.977	2.977
86043	1	2.795	2.795	2.795	2.795	2.895	2.895	2.895	2.895	2.988	2.988	2.988	2.988
86431	1	2.807	2.807	2.807	2.807	2.807	2.807	3.184	3.184	3.184	3.184	3.184	3.184
88133	1	2.716	2.765	2.769	2.771	2.793	2.799	2.812	2.828	3.208	3.209	3.327	3.343
88934	1	2.863	2.863	2.863	2.863	2.863	2.863	2.884	2.884	2.884	2.884	2.884	2.884
89037	1	2.842	2.842	2.842	2.842	2.842	2.842	2.902	2.902	2.902	2.902	2.902	2.902
89039	1	2.948	2.948	2.948	2.948	2.948	2.948	2.948	2.948	2.948	2.948	2.948	2.948
90097	1	2.727	2.828	2.857	2.861	2.887	2.944	2.963	2.999	3.132	3.137	3.151	3.239
91053	2	2.907	2.907	2.907	2.907	2.907	2.907	2.969	2.969	2.969	2.969	2.969	2.969
93226	1	2.787	2.796	2.85	2.85	2.977	2.977	2.978	2.978	3.027	3.027	3.029	3.029
93227	1	2.71	2.71	2.71	2.71	2.806	2.806	2.806	2.806	3.391	3.391	3.391	3.391
95115	1	2.9	2.9	2.9	2.9	2.9	2.9	3.052	3.052	3.052	3.052	3.052	3.052
95527	1	2.797	2.797	2.797	2.803	2.803	2.803	3.27	3.27	3.27	3.281	3.281	3.281
95678	1	2.86	2.86	2.901	2.901	2.928	2.928	2.928	2.928	2.962	2.962	2.97	2.97
	2	2.802	2.844	2.844	2.891	2.891	2.921	2.921	2.946	2.946	3.063	3.066	3.066
	3	2.832	2.832	2.832	2.832	2.832	2.832	2.886	2.886	2.886	2.886	2.886	2.886
	4	2.876	2.876	2.876	2.876	2.876	2.876	2.906	2.906	2.906	2.927	2.927	2.927
95744	1	2.815	2.815	2.815	2.879	2.879	2.879	2.879	2.879	2.879	2.994	2.994	2.994
	2	2.875	2.875	2.875	2.875	2.875	2.875	2.882	2.882	2.882	2.903	2.903	2.903
	3	2.799	2.799	2.799	2.882	2.882	2.882	2.882	2.882	2.882	3.023	3.023	3.023
	4	2.832	2.832	2.832	2.87	2.87	2.87	2.87	2.87	2.87	2.969	2.969	2.969
	5	2.833	2.833	2.833	2.874	2.874	2.874	2.874	2.874	2.874	2.951	2.951	2.951
	8	2.872	2.872	2.872	2.872	2.872	2.872	2.889	2.889	2.889	2.933	2.933	2.933
96601	1	2.96	2.96	2.96	2.96	2.96	2.96	2.96	2.96	2.96	2.96	2.96	2.96
96603	1	2.959	2.959	2.959	2.959	2.959	2.959	2.959	2.959	2.959	2.959	2.959	2.959
96604	1	2.968	2.968	2.968	2.968	2.968	2.968	2.968	2.968	2.968	2.968	2.968	2.968
96605	1	2.975	2.975	2.975	2.975	2.975	2.975	2.975	2.975	2.975	2.975	2.975	2.975
97524	1	2.777	2.777	2.777	2.939	2.939	2.939	2.939	2.939	2.939	3.514	3.514	3.514
	3	2.814	2.814	2.814	2.814	2.814	2.814	3.382	3.382	3.382	3.382	3.382	3.382
	4	2.928	2.928	2.928	2.928	2.928	2.928	2.967	2.967	2.967	2.967	2.967	2.967
97525	1	2.788	2.788	2.788	2.928	2.928	2.928	2.928	2.928	2.928	3.471	3.471	3.471
	3	2.811	2.811	2.811	2.811	2.811	2.811	3.369	3.369	3.369	3.369	3.369	3.369
	4	2.919	2.919	2.919	2.919	2.919	2.919	2.963	2.963	2.963	2.963	2.963	2.963
99371	3	2.852	2.852	2.852	2.852	2.852	2.852	2.857	2.857	2.857	3.148	3.148	3.148
99372	3	2.871	2.871	2.871	2.871	2.871	2.871	2.919	2.919	2.919	3.219	3.219	3.219
99373	3	2.874	2.874	2.874	2.874	2.874	2.874	2.94	2.94	2.94	3.226	3.226	3.226
99374	3	2.901	2.901	2.901	2.917	2.917	2.917	2.917	2.917	2.917	3.289	3.289	3.289
99375	3	2.911	2.911	2.911	2.916	2.916	2.916	2.916	2.916	2.916	3.305	3.305	3.305
99376	3	2.909	2.909	2.909	2.909	2.909	2.909	2.911	2.911	2.911	3.29	3.29	3.29
99377	3	2.909	2.909	2.909	2.917	2.917	2.917	2.917	2.917	2.917	3.299	3.299	3.299
99439	3	2.8	2.8	2.8	2.8	2.8	2.8	3.38	3.38	3.38	3.38	3.38	3.38
99661	1	2.904	2.904	2.904	2.912	2.912	2.912	2.912	2.912	2.912	3.063	3.063	3.063
	2	2.809	2.809	2.809	2.906	2.906	2.906	2.906	2.906	2.906	3.122	3.122	3.122
99681	1	2.91	2.91	2.91	2.91	2.91	2.91	2.938	2.938	2.938	2.998	2.998	2.998
10030	1	2.822	2.822	2.905	2.905	2.907	3.042	3.042	3.043	3.043	3.256	3.312	3.312
100858	1	2.867	2.867	2.867	2.867	2.867	2.867	2.886	2.886	2.886	2.886	2.886	2.886
	2	2.831	2.831	2.831	2.87	2.87	2.87	2.87	2.87	2.87	2.984	2.984	2.984
153066	1	2.646	2.646	2.736	2.736	2.754	2.754	2.982	2.982	3.492	3.492	3.608	3.608
154286	1	2.779	2.808	2.809	2.809	2.817	2.817	2.916	2.916	3.077	3.077	3.319	3.319
157990	2	2.776	2.776	2.776	2.856	2.856	2.856	2.856	2.856	2.856	3.183	3.183	3.183
	4	2.839	2.839	2.839	2.839	2.839	2.839	3.021	3.021	3.021	3.021	3.021	3.021
157991	3	2.857	2.857	2.857	2.857	2.857	2.857	2.857	2.857	2.857	3.088	3.087	3.088
166619	1	2.818	2.818	2.818	2.818	2.818	2.818	3.293	3.293	3.293	3.293	3.293	3.293
170217	2	2.714	2.714	2.714	2.879	2.879	2.879	3.361	3.361	3.361	3.361	3.361	3.361
170593	1	2.735	2.735	2.735	3.099	3.099	3.099	3.099	3.099	3.099	3.124	3.124	3.124
171177	1	2.807	2.807	2.807	2.807	2.807	2.807	2.996	2.996	2.996	2.996	2.996	2.996
172754	1	2.894	2.894	2.894	2.894	2.894	2.894	2.923	2.923	2.923	2.923	2.923	2.923
	2	2.885	2.885	2.885	2.894	2.894	2.894	2.894	2.894	2.894	2.983	2.983	2.983
173042	3	2.81	2.81	2.81	2.884	2.884	2.884	2.884	2.884	2.884	3.145	3.145	3.145
200112	1	2.766	2.808	2.808	2.815	2.815	2.815	2.911	2.911	3.072	3.072	3.315	3.315
200876	1	2.935	2.935	2.935	2.935	2.935	2.935	2.935	2.935	2.935	2.935	2.935	2.935
201498	1	2.801	2.801	2.801	2.862	2.862	2.862	2.862	2.862	2.862	2.973	2.973	2.973
	2	2.841	2.841	2.841	2.861	2.861	2.861	2.861	2.861	2.861	2.933	2.933	2.933
201621	1	2.934	2.934	2.934	2.934	2.934	2.934	3.024	3.024	3.024	3.024	3.024	3.024
201654	1	2.868	2.868	2.868	2.868	2.868	2.868	2.95	2.95	2.95	2.95	2.95	2.95
201848	1	2.878	2.878	2.878	2.878	2.878	2.878	2.96	2.96	2.96	2.96	2.96	2.96
202110	1	2.734	2.768	2.807	2.807	2.848	2.848	2.929	2.929	3.157	3.157	3.305	3.305
202200	1	2.908	2.908	2.908	2.908	2.908	2.908	2.913	2.913	2.913	2.913	2.913	2.913
202201	1	2.928	2.928	2.928	2.928	2.928	2.928	2.94	2.94	2.94	2.94	2.94	2.94
202610	1	2.804	2.804	2.81	2.81	2.98	2.98	2.98	2.98	3.01	3.01	3.01	3.01
202739	1	2.755	2.755	2.759	2.759	2.809	2.883	2.883	2.924	2.924	2.961	2.961	2.989
202920	1	2.845	2.845	2.845	2.845	2.845	2.845	2.989	2.989	2.989	2.989	2.989	2.989
202967	1	2.736	2.736	2.955	2.955	2.955	2.955	2.956	2.956	3.018	3.018	3.018	3.018
202985	1	2.78	2.78	2.801	2.847	2.847	2.929	2.929	2.98	2.98	3.08	3.08	3.22
240470	1	2.701	2.701	2.825	2.825	2.881	2.965	3.039	3.039	3.462	3.462	3.538	3.538
240501	1	2.845	2.845	2.845	2.845	2.845	2.845	3.042	3.042	3.042	3.042	3.042	3.042
	2	2.848	2.848	2.848	2.848	2.848	2.848	2.948	2.948	2.948	3.021	3.021	3.021
280050	1	2.888	2.888	2.888	2.888	2.888	2.888	2.888	2.888	2.946	2.946	2.946	2.946
281126	1	2.893	2.893	2.893	2.893	2.893	2.893	2.91	2.91	2.91	2.954	2.954	2.954
	2	2.896	2.896	2.896	2.896	2.896	2.896	2.913	2.913	2.913	2.913	2.913	2.913
281127	1	2.939	2.939	2.939	2.939	2.939	2.939	2.953	2.953	2.953	3.075	3.075	3.075
	2	2.939	2.939	2.939	2.939	2.939	2.939	2.942	2.942	2.942	2.942	2.942	2.942
281231	2	2.746	2.746	2.83	2.83	2.845	2.845	3.02	3.02	3.033	3.033	3.41	3.41
281247	1	2.903	2.903	2.903	2.903	2.903	2.903	2.915	2.915	2.915	2.915	2.915	2.915
	2	2.903	2.903	2.903	2.903	2.903	2.903	2.915	2.915	2.915	2.919	2.919	2.919
281242	1	2.938	2.938	2.938	2.947	2.947	2.947	2.947	2.947	2.947	3.006	3.006	3.006
	2	2.933	2.933	2.933	2.933	2.933	2.933	2.945	2.945	2.945	2.945	2.945	2.945
281503	1	2.734	2.739	2.788	2.815	2.827	2.879	2.947	3.015	3.085	3.192	3.213	3.54
281548	1	2.673	2.673	2.703	2.725	2.743	2.956	2.96	2.979	3.034	3.187	3.258	3.278
	2	2.766	2.766	2.859	2.859	2.862	2.862	2.898	2.898	2.928	2.928	2.998	2.998
380091	3	2.816	2.816	2.816	3.078	3.078	3.078	3.207	3.207	3.207	3.207	3.207	3.207
400598	1	2.93	2.93	2.93	2.93	2.93	2.93	2.932	2.932	2.932	2.932	2.932	2.932
	2	2.906	2.906	2.906	2.931	2.931	2.931	2.931	2.931	2.931	3.067	3.067	3.067
400774	1	2.824	2.824	2.834	2.917	2.917	2.922	2.922	2.93	2.93	2.933	2.961	2.961
	2	2.892	2.892	2.913	2.913	2.938	2.938	2.986	2.986	3.062	3.071	3.071	3.1
	3	2.899	2.899	2.913	2.913	2.913	2.913	2.937	2.937	2.957	3.016	3.113	3.113
401913	1	2.959	2.959	2.959	2.959	2.959	2.959	2.966	2.966	2.966	2.966	2.966	2.966
	2	2.889	2.889	2.889	2.961	2.961	2.961	2.961	2.961	2.961	3.177	3.177	3.177
404157	1	2.727	2.727	2.727	2.931	2.931	2.931	3.192	3.192	3.192	3.192	3.192	3.192
404438	1	2.753	2.753	2.753	2.753	2.753	2.753	3.332	3.332	3.332	3.332	3.332	3.332
405910	3	2.807	2.807	2.807	3.032	3.032	3.032	3.204	3.204	3.204	3.204	3.204	3.204
405911	3	2.761	2.761	2.761	2.952	2.952	2.952	3.173	3.173	3.173	3.173	3.173	3.173
405912	3	2.73	2.73	2.73	3.053	3.053	3.053	3.216	3.216	3.216	3.216	3.216	3.216
406782	1	2.712	2.771	2.809	2.83	2.835	2.853	2.86	2.913	2.913	2.944	3.443	3.461
407802	1	2.909	2.909	2.909	2.911	2.911	2.911	2.911	2.911	2.911	2.912	2.912	2.912
408193	1	2.852	2.852	2.852	2.852	2.852	2.852	3.217	3.217	3.217	3.217	3.217	3.217
408321	1	2.758	2.758	2.758	2.937	2.937	2.937	3.203	3.203	3.203	3.203	3.203	3.203
	2	2.764	2.844	2.844	2.846	2.846	2.847	2.847	2.987	2.987	3.076	3.076	3.298
408322	1	2.749	2.749	2.749	2.886	2.886	2.886	3.173	3.173	3.173	3.173	3.173	3.173
409171	1	2.746	2.746	2.746	2.746	2.746	2.746	3.252	3.252	3.252	3.252	3.252	3.252
409465	1	3.018	3.018	3.018	3.018	3.018	3.018	3.018	3.018	3.018	3.018	3.018	3.018
409466	1	2.844	2.844	2.844	2.844	3.02	3.02	3.02	3.02	3.23	3.23	3.23	3.23
409467	1	3.028	3.028	3.028	3.028	3.028	3.028	3.028	3.028	3.028	3.028	3.028	3.028
409810	1	2.694	2.784	2.806	2.806	2.867	2.867	2.992	2.992	3.164	3.164	3.451	3.451
410328	1	2.851	2.851	2.851	2.851	2.851	2.851	3.178	3.178	3.178	3.178	3.178	3.178
411397	1	2.822	2.822	2.822	2.884	2.884	2.884	2.884	2.884	2.884	2.998	2.998	2.998
	2	2.873	2.873	2.873	2.881	2.881	2.881	2.881	2.881	2.881	2.903	2.903	2.903
	3	2.803	2.803	2.803	2.887	2.887	2.887	2.887	2.887	2.887	3.05	3.05	3.05
	4	2.876	2.876	2.876	2.876	2.876	2.876	2.886	2.886	2.886	2.958	2.958	2.958
412142	1	2.869	2.869	2.869	2.869	2.869	2.869	2.869	2.869	2.869	2.869	2.869	2.869
412143	1	2.937	2.937	2.937	2.937	2.937	2.937	2.937	2.937	2.937	2.937	2.937	2.937
412836	2	2.898	2.898	2.898	2.898	2.898	2.898	2.929	2.929	2.929	2.938	2.938	2.938
	4	2.874	2.874	2.874	2.901	2.901	2.901	2.901	2.901	2.901	2.998	2.998	2.998
412837	1	2.911	2.911	2.911	2.911	2.911	2.911	2.938	2.938	2.938	2.942	2.942	2.942
	2	2.856	2.856	2.856	2.908	2.908	2.908	2.908	2.908	2.908	2.979	2.979	2.979
	3	2.904	2.904	2.904	2.904	2.904	2.904	2.977	2.977	2.977	3.091	3.091	3.091
	4	2.901	2.901	2.901	2.901	2.901	2.901	2.919	2.919	2.919	2.928	2.928	2.928
413452	1	2.935	2.935	2.935	2.935	2.935	2.935	3.007	3.007	3.007	3.021	3.021	3.021
	2	2.938	2.938	2.938	2.938	2.938	2.938	2.975	2.975	2.975	2.975	2.975	2.975
416231	2	2.789	2.789	2.809	2.809	2.809	2.809	3.356	3.356	3.483	3.483	3.483	3.483
79136	1	2.77	2.77	2.793	2.846	2.846	2.919	2.919	2.958	2.958	2.972	3.003	3.193	3.193
79810	2	2.803	2.803	2.873	2.873	2.873	2.873	3.044	3.207	3.207	3.34	3.34	3.34	3.34
80579	4	2.541	2.541	2.708	2.708	2.972	2.972	3.11	3.267	3.268	3.309	3.309	3.358	3.358
91709	1	2.816	2.816	2.836	2.922	2.922	2.94	3.014	3.016	3.016	3.016	3.016	3.252	3.252
99460	1	2.693	2.693	2.909	2.909	2.909	2.909	2.967	3.071	3.071	3.172	3.172	3.172	3.172
200505	1	2.835	2.835	2.835	2.835	2.889	2.889	3.156	3.156	3.198	3.198	3.198	3.198	3.463
82063	1	2.674	2.922	2.922	2.952	2.952	2.962	2.962	2.976	2.976	3.214	3.25	3.25	3.553	3.553
