# Supplementary material for: Bond-length distributions for ions bonded to oxygen: alkali and alkaline-earth metals
Source: Acta Crystallogr B Struct Sci Cryst Eng Mater. 2016 Aug 1;72(Pt 4):602–25. doi: 10.1107/S2052520616008507 (PMC4971548; doi:10.1107/S2052520616008507)
Supplement: Supplementary file 3 [file b-72-00602-sup3.txt]

ICSD_#	ION_#	Bond 1	Bond 2	Bond 3	Bond 4
33808	2	1.506	1.55	1.55
	3	1.53	1.551	1.551
33849	1	1.555	1.555	1.574
65482	3	1.543	1.569	1.587
	6	1.525	1.54	1.556
	7	1.548	1.552	1.581
	8	1.525	1.54	1.551
415305	3	1.545	1.561	1.561
600	1	1.594	1.594	1.844	1.844
	2	1.588	1.588	1.842	1.842
815	1	1.603	1.608	1.636	1.663
1291	1	1.604	1.608	1.619	1.622
1446	1	1.62	1.62	1.621	1.628
15593	1	1.574	1.612	1.665	1.712
20167	1	1.595	1.595	1.681	1.681
20495	1	1.626	1.626	1.653	1.653
31256	1	1.632	1.662	1.662	1.662
31258	1	1.609	1.656	1.656	1.656
32523	1	1.582	1.59	1.664	1.681
33808	1	1.665	1.665	1.692	1.692
34075	1	1.62	1.633	1.635	1.657
	2	1.634	1.634	1.634	1.634
39389	1	1.611	1.617	1.621	1.667
39874	1	1.606	1.617	1.626	1.659
40095	1	1.591	1.634	1.652	1.66
40671	1	1.596	1.601	1.634	1.644
40853	1	1.611	1.625	1.669	1.676
40866	1	1.595	1.605	1.621	1.628
40974	1	1.572	1.637	1.637	1.637
50445	1	1.623	1.63	1.633	1.639
51083	1	1.603	1.619	1.63	1.641
	2	1.617	1.625	1.636	1.642
	3	1.612	1.626	1.627	1.643
54110	1	1.654	1.654	1.654	1.654
59727	1	1.617	1.617	1.617	1.63
	2	1.621	1.622	1.626	1.63
59824	1	1.602	1.602	1.609	1.609
62534	1	1.648	1.648	1.648	1.657
64790	1	1.62	1.621	1.632	1.714
	2	1.591	1.671	1.671	1.675
	3	1.643	1.645	1.645	1.682
64949	1	1.639	1.64	1.65	1.659
	2	1.643	1.646	1.647	1.659
65292	1	1.595	1.659	1.678	1.772
65293	1	1.592	1.592	1.678	1.682
65482	1	1.616	1.643	1.65	1.652
	2	1.592	1.655	1.658	1.719
	4	1.629	1.646	1.653	1.675
	5	1.606	1.644	1.649	1.773
65723	1	1.626	1.634	1.647	1.652
	2	1.615	1.63	1.639	1.672
	3	1.566	1.581	1.645	1.718
	4	1.588	1.623	1.649	1.887
	5	1.622	1.632	1.64	1.671
	6	1.616	1.62	1.65	1.667
66250	1	1.61	1.638	1.638	1.638
	2	1.62	1.62	1.62	1.659
67675	1	1.606	1.609	1.641	1.65
	2	1.601	1.63	1.638	1.654
	3	1.62	1.626	1.633	1.642
67681	1	1.619	1.628	1.646	1.662
	2	1.613	1.635	1.653	1.656
68750	1	1.648	1.648	1.648	1.655
68996	1	1.577	1.598	1.655	1.702
	2	1.595	1.623	1.64	1.685
69452	1	1.603	1.641	1.641	1.641
	2	1.619	1.619	1.619	1.657
69453	1	1.605	1.638	1.638	1.638
	2	1.62	1.62	1.62	1.651
69958	1	1.631	1.631	1.631	1.631
71349	1	1.609	1.609	1.657	1.657
72416	1	1.566	1.644	1.644	1.691
72985	1	1.602	1.603	1.636	1.663
73520	1	1.556	1.582	1.738	1.738
73521	1	1.558	1.588	1.711	1.711
74027	1	1.598	1.626	1.636	1.656
74290	1	1.545	1.65	1.65	1.65
74841	1	1.613	1.613	1.657	1.713
75037	1	1.571	1.571	1.653	1.67
75038	1	1.583	1.64	1.676	1.719
75038	1	1.583	1.64	1.676	1.719
75982	1	1.587	1.607	1.634	1.704
	2	1.604	1.614	1.62	1.65
78418	1	1.591	1.61	1.63	1.659
	2	1.611	1.644	1.646	1.655
	3	1.63	1.635	1.642	1.643
	4	1.597	1.606	1.652	1.665
79146	2	1.607	1.617	1.643	1.67
	3	1.569	1.641	1.644	1.682
	4	1.574	1.626	1.638	1.644
79321	1	1.584	1.606	1.628	1.66
80134	1	1.652	1.652	1.652	1.652
80917	1	1.608	1.624	1.629	1.672
82397	1	1.604	1.604	1.613	1.613
82398	1	1.587	1.597	1.687	1.714
	2	1.586	1.611	1.694	1.709
83329	1	1.612	1.612	1.626	1.626
83736	1	1.64	1.64	1.64	1.64
83835	1	1.568	1.619	1.667	1.847
85445	1	1.608	1.609	1.617	1.66
85697	1	1.63	1.63	1.63	1.63
90828	1	1.639	1.639	1.639	1.639
90829	1	1.642	1.642	1.642	1.642
92595	1	1.627	1.627	1.641	1.641
92596	1	1.593	1.655	1.655	1.655
	2	1.602	1.621	1.645	1.652
	3	1.593	1.629	1.629	1.629
	4	1.611	1.642	1.706	1.72
	5	1.6	1.6	1.6	1.619
	6	1.594	1.611	1.642	1.656
92821	1	1.623	1.623	1.623	1.684
	2	1.634	1.634	1.645	1.654
94063	1	1.663	1.663	1.663	1.663
94730	1	1.636	1.641	1.642	1.653
95362	1	1.618	1.648	1.649	1.665
95408	1	1.568	1.663	1.685	1.703
	2	1.57	1.668	1.686	1.712
95552	1	1.57	1.576	1.701	1.701
97684	1	1.61	1.618	1.623	1.673
100030	1	1.593	1.62	1.682	1.688
100082	1	1.62	1.62	1.64	1.65
	2	1.627	1.632	1.643	1.644
	3	1.613	1.64	1.644	1.646
100415	1	1.603	1.613	1.64	1.644
	2	1.603	1.62	1.641	1.643
151563	1	1.612	1.619	1.633	1.697
153469	1	1.599	1.618	1.626	1.632
159039	1	1.591	1.632	1.647	1.678
	2	1.62	1.625	1.652	1.662
159410	1	1.595	1.598	1.613	1.615
161809	1	1.591	1.632	1.647	1.678
	2	1.62	1.625	1.652	1.662
164871	1	1.603	1.614	1.663	1.678
	2	1.581	1.617	1.64	1.741
	4	1.585	1.592	1.63	1.712
	5	1.6	1.613	1.625	1.64
	6	1.547	1.634	1.671	1.74
174016	1	1.604	1.627	1.639	1.659
201637	1	1.633	1.633	1.633	1.633
201638	1	1.634	1.634	1.634	1.634
201639	1	1.636	1.636	1.636	1.636
201641	1	1.652	1.652	1.652	1.652
202603	1	1.541	1.606	1.635	1.697
202604	1	1.61	1.626	1.636	1.636
203065	1	1.602	1.615	1.634	1.642
203151	1	1.588	1.618	1.618	1.693
250005	1	1.576	1.625	1.65	1.718
	2	1.613	1.617	1.646	1.653
250216	1	1.62	1.629	1.64	1.64
250221	1	1.61	1.625	1.628	1.637
	2	1.578	1.635	1.66	1.684
250287	1	1.605	1.625	1.634	1.655
400760	1	1.586	1.586	1.646	1.753
400761	1	1.618	1.618	1.663	1.711
400762	1	1.593	1.623	1.638	1.769
400763	1	1.6	1.6	1.667	1.706
401251	1	1.63	1.63	1.631	1.717
401252	1	1.595	1.595	1.649	1.688
410094	1	1.618	1.623	1.635	1.645
411070	1	1.603	1.627	1.637	1.645
	2	1.62	1.625	1.625	1.625
412641	1	1.609	1.628	1.631	1.633
	2	1.617	1.628	1.632	1.638
	3	1.611	1.611	1.642	1.647
	4	1.622	1.632	1.64	1.645
412642	1	1.62	1.622	1.626	1.631
	2	1.621	1.621	1.621	1.674
415305	1	1.614	1.63	1.638	1.676
	2	1.618	1.623	1.634	1.841
