# Supplementary material for: Bond-length distributions for ions bonded to oxygen: alkali and alkaline-earth metals
Source: Acta Crystallogr B Struct Sci Cryst Eng Mater. 2016 Aug 1;72(Pt 4):602–25. doi: 10.1107/S2052520616008507 (PMC4971548; doi:10.1107/S2052520616008507)
Supplement: Supplementary file 4 [file b-72-00602-sup4.txt]

ICSD_#	ION_#	Bond 1	Bond 2	Bond 3	Bond 4	Bond 5	Bond 6	Bond 7	Bond 8	Bond 9	Bond 10	Bond 11	Bond 12
1841	1	2.338	2.338	2.338	2.338	2.338	2.338
	2	2.392	2.392	2.392	2.392	2.392	2.392
	3	2.352	2.352	2.352	2.356	2.356	2.356
1880	3	2.31	2.325	2.343	2.361	2.381	2.409
4127	1	2.327	2.327	2.327	2.327	2.327	2.327
10502	1	2.361	2.365	2.376	2.385	2.386	2.396
12116	1	2.307	2.316	2.34	2.35	2.388	2.398
12135	1	2.321	2.321	2.321	2.321	2.409	2.409
15519	1	2.287	2.287	2.304	2.304	2.409	2.409
16442	1	2.32	2.32	2.32	2.32	2.358	2.358
20095	1	2.399	2.406	2.409	2.415	2.427	2.451
20148	2	2.324	2.333	2.335	2.369	2.513	2.539
	3	2.289	2.315	2.322	2.352	2.434	2.627
	5	2.293	2.294	2.332	2.361	2.433	2.49
20916	1	2.289	2.289	2.314	2.314	2.321	2.321
20917	1	2.27	2.27	2.318	2.318	2.319	2.319
24847	1	2.259	2.259	2.286	2.363	2.418	2.418
26015	1	2.313	2.327	2.336	2.346	2.353	2.407
26353	1	2.324	2.358	2.361	2.429	2.501	2.624
29204	1	2.292	2.292	2.292	2.567	2.567	2.567
30518	1	2.301	2.301	2.308	2.308	2.358	2.358
30884	2	2.224	2.321	2.337	2.409	2.435	2.543
	3	2.234	2.315	2.413	2.428	2.429	2.489
30890	1	2.366	2.366	2.366	2.366	2.366	2.366
30998	1	2.376	2.376	2.376	2.376	2.376	2.376
31275	1	2.328	2.328	2.382	2.382	2.401	2.401
31332	1	2.381	2.381	2.381	2.381	2.381	2.381
32602	1	2.312	2.312	2.335	2.335	2.406	2.406
33851	2	2.289	2.289	2.323	2.323	2.337	2.337
34945	1	2.32	2.333	2.339	2.38	2.383	2.435
	2	2.299	2.307	2.313	2.364	2.405	2.421
35085	1	2.27	2.27	2.311	2.311	2.321	2.321
35344	1	2.317	2.317	2.317	2.317	2.348	2.348
35457	1	2.306	2.306	2.381	2.402	2.403	2.492
36399	1	2.308	2.308	2.367	2.367	2.435	2.435
	2	2.302	2.317	2.325	2.411	2.417	2.592
36551	1	2.307	2.307	2.307	2.307	2.388	2.388
	2	2.333	2.333	2.333	2.333	2.476	2.476
37025	2	2.305	2.305	2.305	2.305	2.305	2.305
39005	1	2.311	2.311	2.376	2.376	2.402	2.402
	2	2.297	2.387	2.387	2.434	2.434	2.44
39392	1	2.328	2.334	2.354	2.371	2.38	2.392
39709	1	2.308	2.323	2.328	2.361	2.361	2.365
39725	1	2.275	2.292	2.361	2.364	2.462	2.467
	4	2.315	2.342	2.378	2.385	2.408	2.449
40146	1	2.296	2.296	2.358	2.358	2.43	2.43
40671	2	2.302	2.302	2.45	2.45	2.462	2.462
40842	1	2.279	2.296	2.41	2.446	2.477	2.679
40989	1	2.32	2.32	2.325	2.368	2.381	2.388
	2	2.306	2.33	2.338	2.342	2.352	2.364
41656	1	2.362	2.362	2.362	2.362	2.362	2.362
48023	1	2.372	2.377	2.433	2.463	2.543	2.639
50178	1	2.329	2.329	2.359	2.359	2.365	2.365
52151	1	2.359	2.359	2.359	2.359	2.359	2.359
59613	2	2.32	2.32	2.32	2.32	2.385	2.385
59785	1	2.318	2.318	2.318	2.33	2.33	2.33
62577	1	2.279	2.279	2.301	2.301	2.422	2.423
62826	4	2.306	2.306	2.321	2.321	2.388	2.388
62852	1	2.274	2.274	2.274	2.393	2.393	2.393
63052	1	2.285	2.329	2.34	2.364	2.494	2.515
	2	2.284	2.313	2.318	2.378	2.535	2.639
63499	2	2.325	2.342	2.342	2.414	2.414	2.485
65347	8	2.359	2.369	2.386	2.388	2.456	2.593
66369	1	2.329	2.334	2.344	2.363	2.37	2.385
66516	2	2.303	2.338	2.395	2.413	2.418	2.422
67092	2	2.293	2.293	2.293	2.489	2.489	2.489
67211	4	2.318	2.35	2.36	2.394	2.414	2.435
69121	1	2.305	2.372	2.419	2.419	2.506	2.506
69121	3	2.379	2.379	2.39	2.39	2.432	2.432
69121	4	2.271	2.271	2.471	2.471	2.552	2.552
69122	5	2.267	2.289	2.339	2.387	2.448	2.701
69389	1	2.29	2.377	2.378	2.421	2.473	2.575
69537	2	2.32	2.336	2.354	2.457	2.461	2.564
69658	1	2.287	2.288	2.298	2.31	2.313	2.352
71209	1	2.254	2.254	2.254	2.254	2.254	2.254
72868	4	2.304	2.304	2.304	2.304	2.304	2.304
73333	3	2.393	2.394	2.394	2.398	2.434	2.46
73404	3	2.299	2.334	2.349	2.352	2.437	2.565
	4	2.318	2.325	2.365	2.427	2.532	2.565
73467	1	2.369	2.369	2.369	2.369	2.369	2.369
73780	1	2.289	2.328	2.343	2.38	2.385	2.816
	2	2.279	2.333	2.337	2.44	2.53	2.551
	3	2.21	2.307	2.327	2.345	2.405	2.733
	4	2.251	2.295	2.325	2.346	2.387	2.847
73780	5	2.269	2.403	2.413	2.453	2.465	2.576
	6	2.288	2.319	2.33	2.44	2.545	2.658
74005	1	2.33	2.333	2.337	2.375	2.449	2.506
75161	2	2.277	2.284	2.359	2.394	2.441	2.456
	4	2.268	2.323	2.373	2.374	2.39	2.41
75277	2	2.327	2.332	2.333	2.389	2.48	2.559
75926	1	2.393	2.393	2.393	2.393	2.393	2.393
79153	1	2.315	2.315	2.315	2.376	2.376	2.376
79154	1	2.325	2.325	2.325	2.338	2.338	2.338
79156	3	2.311	2.322	2.412	2.412	2.445	2.445
79379	1	2.267	2.291	2.402	2.444	2.451	2.633
	2	2.285	2.309	2.391	2.423	2.431	2.448
79739	1	2.361	2.361	2.361	2.425	2.425	2.425
	2	2.309	2.393	2.411	2.419	2.42	2.43
80017	2	2.331	2.331	2.331	2.38	2.38	2.38
80429	1	2.309	2.309	2.309	2.309	2.338	2.338
80455	1	2.296	2.296	2.318	2.441	2.441	2.454
80810	1	2.305	2.305	2.359	2.359	2.482	2.482
81642	1	2.355	2.355	2.355	2.355	2.355	2.355
81868	1	2.414	2.414	2.414	2.414	2.414	2.414
81869	1	2.377	2.377	2.377	2.377	2.377	2.377
83824	1	2.296	2.296	2.306	2.419	2.419	2.473
83825	1	2.296	2.296	2.308	2.419	2.419	2.472
85124	1	2.372	2.372	2.372	2.372	2.372	2.372
85550	2	2.344	2.344	2.344	2.45	2.45	2.45
86172	1	2.32	2.323	2.343	2.352	2.366	2.367
86295	1	2.279	2.279	2.317	2.317	2.318	2.318
86785	1	2.381	2.381	2.381	2.381	2.381	2.381
87753	1	2.261	2.261	2.306	2.306	2.469	2.469
88421	1	2.419	2.419	2.419	2.419	2.419	2.419
88422	1	2.395	2.395	2.395	2.395	2.395	2.395
89321	1	2.291	2.328	2.37	2.392	2.403	2.411
89468	1	2.297	2.299	2.303	2.31	2.365	2.399
92923	1	2.311	2.349	2.355	2.4	2.43	2.66
	2	2.285	2.332	2.337	2.345	2.606	2.717
93947	1	2.295	2.325	2.392	2.394	2.412	2.413
93950	1	2.304	2.321	2.396	2.396	2.416	2.438
	2	2.288	2.307	2.385	2.385	2.39	2.427
95858	1	2.303	2.303	2.331	2.331	2.462	2.462
96797	1	2.31	2.31	2.382	2.382	2.412	2.412
96798	1	2.301	2.332	2.358	2.388	2.4	2.426
97440	1	2.381	2.381	2.381	2.387	2.387	2.387
97911	1	2.294	2.312	2.35	2.413	2.43	2.451
98137	1	2.283	2.322	2.387	2.39	2.448	2.45
98727	2	2.287	2.294	2.299	2.305	2.371	2.431
100074	2	2.305	2.368	2.387	2.388	2.407	2.507
100074	3	2.29	2.358	2.377	2.399	2.405	2.563
100158	2	2.273	2.279	2.316	2.348	2.359	2.454
100179	1	2.311	2.311	2.311	2.459	2.459	2.459
100219	2	2.348	2.348	2.348	2.362	2.362	2.362
	11	2.255	2.276	2.37	2.472	2.554	2.632
100220	3	2.314	2.334	2.349	2.375	2.384	2.398
100221	3	2.319	2.319	2.329	2.36	2.367	2.411
	8	2.318	2.328	2.36	2.366	2.366	2.406
100222	3	2.326	2.327	2.354	2.357	2.365	2.384
	8	2.297	2.335	2.368	2.38	2.385	2.39
100417	1	2.371	2.371	2.371	2.371	2.371	2.371
100481	1	2.326	2.326	2.326	2.326	2.326	2.326
100493	3	2.392	2.397	2.4	2.41	2.417	2.445
100646	1	2.291	2.291	2.316	2.414	2.414	2.484
100680	1	2.382	2.382	2.382	2.382	2.382	2.382
151559	1	2.363	2.363	2.363	2.363	2.363	2.363
153510	1	2.415	2.415	2.415	2.415	2.415	2.415
155266	3	2.348	2.365	2.393	2.398	2.45	2.457
	4	2.384	2.394	2.407	2.408	2.435	2.437
	5	2.328	2.397	2.412	2.418	2.424	2.459
	6	2.357	2.376	2.395	2.405	2.467	2.478
	7	2.332	2.387	2.407	2.41	2.428	2.457
	8	2.388	2.392	2.396	2.402	2.428	2.454
156233	1	2.363	2.369	2.381	2.387	2.389	2.402
156624	3	2.39	2.391	2.396	2.396	2.435	2.457
156626	1	2.356	2.374	2.384	2.395	2.418	2.459
159982	1	2.335	2.342	2.388	2.416	2.417	2.432
161008	1	2.328	2.335	2.349	2.355	2.405	2.443
161988	1	2.282	2.286	2.351	2.382	2.386	2.452
163139	1	2.349	2.349	2.391	2.391	2.406	2.406
	2	2.35	2.369	2.371	2.375	2.388	2.407
166097	1	2.356	2.356	2.359	2.359	2.406	2.406
171080	3	2.291	2.291	2.304	2.304	2.308	2.308
200681	3	2.29	2.29	2.365	2.365	2.474	2.474
	5	2.262	2.288	2.351	2.358	2.423	2.568
	6	2.333	2.339	2.382	2.396	2.403	2.455
200702	1	2.318	2.327	2.338	2.367	2.382	2.39
200769	1	2.348	2.348	2.385	2.385	2.396	2.396
	2	2.307	2.324	2.331	2.434	2.469	2.47
	3	2.299	2.334	2.346	2.39	2.405	2.458
200781	3	2.319	2.319	2.343	2.343	2.357	2.357
200924	1	2.336	2.336	2.391	2.391	2.404	2.404
	2	2.312	2.323	2.326	2.403	2.469	2.502
	3	2.315	2.316	2.344	2.379	2.415	2.443
202706	1	2.354	2.376	2.377	2.401	2.409	2.411
240296	1	2.313	2.327	2.354	2.426	2.486	2.505
	3	2.323	2.359	2.362	2.416	2.424	2.509
	4	2.256	2.266	2.326	2.41	2.472	2.498
245062	1	2.284	2.315	2.315	2.345	2.345	2.356
246255	1	2.393	2.393	2.393	2.429	2.429	2.429
	2	2.429	2.429	2.429	2.444	2.444	2.444
246795	1	2.316	2.316	2.327	2.327	2.331	2.331
247055	1	2.268	2.274	2.316	2.353	2.354	2.367
250012	1	2.31	2.343	2.359	2.361	2.372	2.428
250018	1	2.313	2.321	2.365	2.367	2.381	2.412
280058	1	2.284	2.284	2.363	2.363	2.368	2.368
280076	2	2.29	2.334	2.39	2.409	2.414	2.414
280154	1	2.287	2.287	2.287	2.444	2.444	2.444
	2	2.349	2.349	2.349	2.349	2.349	2.349
280873	2	2.263	2.263	2.263	2.263	2.263	2.263
281508	1	2.341	2.341	2.354	2.354	2.377	2.377
281572	1	2.302	2.309	2.321	2.331	2.331	2.387
281588	1	2.331	2.331	2.331	2.331	2.331	2.331
403085	5	2.242	2.25	2.449	2.454	2.518	2.524
	3	2.292	2.301	2.337	2.371	2.393	2.557
	4	2.356	2.387	2.39	2.39	2.4	2.408
406612	1	2.353	2.353	2.353	2.353	2.353	2.353
	2	2.387	2.387	2.387	2.387	2.387	2.387
	3	2.379	2.379	2.379	2.398	2.398	2.398
406614	1	2.344	2.344	2.344	2.344	2.344	2.344
	2	2.378	2.378	2.378	2.378	2.378	2.378
	3	2.378	2.378	2.378	2.388	2.388	2.388
408372	1	2.409	2.409	2.409	2.409	2.409	2.409
413021	1	2.302	2.302	2.302	2.362	2.362	2.362
413470	1	2.315	2.315	2.315	2.322	2.322	2.322
413471	1	2.317	2.317	2.317	2.346	2.346	2.346
413473	1	2.307	2.307	2.307	2.344	2.344	2.344
413474	1	2.311	2.311	2.311	2.321	2.321	2.321
413475	1	2.303	2.303	2.303	2.323	2.323	2.323
413476	1	2.315	2.315	2.315	2.34	2.34	2.34
415689	1	2.338	2.338	2.338	2.377	2.377	2.377
18	1	2.356	2.359	2.405	2.406	2.46	2.504	2.558
	2	2.325	2.327	2.353	2.353	2.401	2.789	2.87
	3	2.34	2.35	2.352	2.361	2.486	2.708	2.738
917	1	2.292	2.37	2.419	2.424	2.447	2.447	2.764
1212	1	2.309	2.345	2.372	2.409	2.419	2.565	2.596
	2	2.275	2.281	2.314	2.417	2.438	2.553	2.606
1687	1	2.124	2.301	2.432	2.508	2.603	2.66	2.924
	2	2.262	2.311	2.426	2.428	2.546	2.72	2.85
1841	6	2.266	2.294	2.32	2.462	2.478	2.781	3.076
1880	2	2.235	2.242	2.286	2.476	2.561	2.983	2.999
1912	1	2.363	2.367	2.379	2.385	2.426	2.609	2.642
	2	2.286	2.339	2.365	2.455	2.465	2.527	2.668
2282	1	2.279	2.335	2.385	2.461	2.56	2.666	2.913
	2	2.273	2.305	2.433	2.439	2.47	2.479	2.575
	3	2.291	2.303	2.413	2.515	2.548	2.564	2.617
15533	1	2.311	2.311	2.364	2.364	2.384	2.384	2.557
16442	2	2.283	2.366	2.387	2.396	2.441	2.445	2.599
20148	1	2.308	2.328	2.37	2.466	2.552	2.615	2.833
	4	2.312	2.326	2.445	2.504	2.542	2.565	2.685
20609	1	2.274	2.335	2.392	2.399	2.455	2.462	2.47
23013	1	2.345	2.397	2.425	2.474	2.477	2.479	2.523
	2	2.371	2.406	2.414	2.415	2.465	2.517	2.543
24973	2	2.339	2.366	2.385	2.392	2.442	2.534	2.675
26010	2	2.305	2.351	2.428	2.437	2.476	2.489	2.534
27209	1	2.343	2.359	2.365	2.437	2.462	2.488	2.537
29437	1	2.321	2.369	2.381	2.387	2.415	2.485	2.493
30691	1	2.346	2.385	2.41	2.456	2.464	2.547	2.612
30873	1	2.418	2.437	2.439	2.444	2.451	2.473	2.481
30884	1	2.331	2.339	2.366	2.419	2.426	2.429	2.639
30926	1	2.332	2.358	2.383	2.396	2.402	2.481	2.492
31267	2	2.358	2.369	2.415	2.436	2.492	2.509	2.551
31280	2	2.328	2.328	2.367	2.428	2.433	2.45	2.45
	3	2.319	2.34	2.377	2.409	2.446	2.467	2.516
31306	1	2.307	2.387	2.408	2.418	2.428	2.444	2.459
32698	1	2.269	2.278	2.296	2.435	2.44	2.454	2.827
	2	2.327	2.336	2.349	2.478	2.484	2.489	2.506
33851	1	2.328	2.333	2.371	2.448	2.468	2.517	2.535
34941	1	2.309	2.39	2.39	2.414	2.432	2.452	2.452
39090	1	2.34	2.381	2.382	2.415	2.421	2.422	2.483
36046	2	2.272	2.305	2.409	2.492	2.505	2.513	2.543
	3	2.303	2.332	2.37	2.407	2.457	2.484	2.529
36285	1	2.347	2.347	2.356	2.377	2.387	2.507	2.54
36291	1	2.382	2.388	2.388	2.388	2.388	2.408	2.456
36565	1	2.324	2.324	2.37	2.37	2.404	2.404	2.555
36629	1	2.348	2.387	2.387	2.39	2.39	2.517	2.791
39006	1	2.224	2.358	2.421	2.5	2.548	2.647	2.883
39387	1	2.354	2.369	2.377	2.39	2.411	2.454	2.667
39688	1	2.378	2.378	2.394	2.394	2.444	2.444	2.494
39725	2	2.297	2.302	2.341	2.392	2.536	2.543	2.917
	3	2.301	2.334	2.408	2.471	2.48	2.567	2.823
39730	1	2.341	2.409	2.417	2.46	2.486	2.522	2.589
39758	1	2.345	2.381	2.399	2.425	2.526	2.585	2.615
39844	1	2.372	2.382	2.42	2.421	2.521	2.521	2.575
39870	1	2.271	2.408	2.415	2.416	2.422	2.615	2.635
39877	3	2.328	2.331	2.373	2.423	2.424	2.512	2.685
	4	2.35	2.401	2.409	2.423	2.428	2.476	2.625
40529	1	2.328	2.355	2.355	2.394	2.408	2.408	2.503
	2	2.291	2.291	2.376	2.376	2.411	2.518	2.796
40671	1	2.316	2.43	2.461	2.467	2.476	2.523	2.528
40683	2	2.318	2.332	2.374	2.432	2.438	2.443	2.489
40684	2	2.323	2.337	2.378	2.435	2.437	2.448	2.495
40685	2	2.326	2.345	2.372	2.43	2.436	2.451	2.492
40686	2	2.326	2.336	2.371	2.421	2.427	2.453	2.487
43608	1	2.374	2.403	2.409	2.442	2.489	2.532	2.556
49764	1	2.357	2.367	2.367	2.393	2.517	2.602	2.602
50060	1	2.32	2.349	2.362	2.495	2.502	2.53	2.601
51517	2	2.282	2.343	2.403	2.441	2.727	2.948	2.99
54155	1	2.3	2.337	2.37	2.429	2.436	2.51	2.55
54837	2	2.259	2.381	2.392	2.402	2.512	2.529	2.916
55433	4	2.303	2.354	2.392	2.392	2.445	2.445	2.549
55438	1	2.34	2.34	2.349	2.349	2.502	2.502	2.722
59278	1	2.34	2.376	2.381	2.392	2.405	2.422	2.489
59327	1	2.35	2.351	2.359	2.445	2.455	2.457	2.546
	2	2.349	2.36	2.366	2.448	2.457	2.472	2.518
	3	2.346	2.355	2.365	2.446	2.447	2.508	2.515
	4	2.348	2.354	2.358	2.389	2.449	2.465	2.553
60117	2	2.333	2.371	2.408	2.435	2.473	2.474	2.644
61389	1	2.263	2.307	2.362	2.428	2.44	2.458	2.893
	2	2.297	2.3	2.341	2.454	2.525	2.53	2.837
62363	1	2.348	2.358	2.361	2.443	2.451	2.479	2.481
62399	1	2.367	2.426	2.428	2.445	2.453	2.488	2.571
62751	1	2.315	2.367	2.37	2.473	2.501	2.588	2.607
62826	3	2.301	2.301	2.404	2.404	2.511	2.511	2.748
62852	2	2.331	2.331	2.331	2.52	2.52	2.52	2.916
62910	1	2.34	2.342	2.36	2.435	2.439	2.466	2.471
	2	2.388	2.392	2.393	2.4	2.422	2.435	2.47
63029	1	2.371	2.386	2.387	2.397	2.429	2.432	2.445
66342	1	2.337	2.361	2.374	2.45	2.498	2.503	2.509
63238	2	2.308	2.335	2.389	2.399	2.458	2.464	2.521
	3	2.323	2.328	2.37	2.408	2.434	2.445	2.447
63547	3	2.337	2.356	2.45	2.473	2.558	2.581	2.717
63714	1	2.256	2.374	2.378	2.41	2.524	2.525	2.608
64790	3	2.402	2.424	2.427	2.43	2.47	2.503	2.509
65347	3	2.286	2.379	2.394	2.409	2.433	2.661	2.69
65347	5	2.33	2.332	2.337	2.44	2.489	2.518	2.785
	6	2.237	2.239	2.331	2.418	2.487	2.601	2.856
	7	2.294	2.32	2.332	2.44	2.468	2.506	2.518
65653	2	2.338	2.369	2.405	2.435	2.472	2.477	2.638
66516	1	2.289	2.357	2.427	2.429	2.435	2.479	2.647
67211	2	2.293	2.33	2.361	2.395	2.429	2.469	2.903
67674	1	2.387	2.393	2.428	2.442	2.455	2.462	2.518
	2	2.404	2.423	2.436	2.445	2.457	2.475	2.528
	3	2.408	2.409	2.47	2.471	2.48	2.494	2.507
	4	2.371	2.397	2.441	2.45	2.497	2.516	2.52
	5	2.367	2.368	2.37	2.421	2.475	2.51	2.516
	6	2.328	2.333	2.409	2.44	2.468	2.472	2.547
	7	2.334	2.351	2.354	2.386	2.41	2.506	2.511
	8	2.31	2.35	2.396	2.413	2.442	2.457	2.574
	9	2.281	2.311	2.321	2.377	2.41	2.492	2.843
	10	2.302	2.327	2.351	2.393	2.411	2.499	2.72
	11	2.321	2.371	2.415	2.429	2.437	2.49	2.887
	12	2.349	2.371	2.393	2.419	2.471	2.474	2.894
67728	2	2.32	2.331	2.378	2.421	2.434	2.446	2.484
67729	2	2.332	2.345	2.377	2.427	2.44	2.46	2.492
67730	2	2.334	2.34	2.377	2.423	2.43	2.454	2.487
68518	1	2.298	2.401	2.406	2.412	2.431	2.441	2.457
68885	1	2.333	2.467	2.467	2.507	2.507	2.507	2.507
68948	1	2.189	2.358	2.46	2.461	2.505	2.539	2.545
69121	2	2.308	2.318	2.332	2.392	2.443	2.587	3.14
69122	4	2.363	2.387	2.4	2.442	2.488	2.59	2.609
69388	4	2.425	2.454	2.515	2.522	2.534	2.542	2.571
69402	1	2.341	2.346	2.366	2.4	2.432	2.543	2.841
71108	1	2.27	2.402	2.405	2.417	2.422	2.592	2.666
71109	1	2.27	2.391	2.391	2.401	2.401	2.626	2.626
71957	2	2.238	2.325	2.367	2.442	2.494	2.562	2.651
	3	2.298	2.384	2.425	2.479	2.529	2.557	2.6
71958	1	2.422	2.422	2.434	2.434	2.564	2.564	2.681
	2	2.306	2.306	2.328	2.433	2.517	2.54	2.599
	3	2.283	2.342	2.396	2.486	2.508	2.514	2.704
73272	1	2.292	2.334	2.38	2.389	2.415	2.516	3.033
	2	2.264	2.351	2.403	2.41	2.434	2.519	3.058
73273	1	2.371	2.394	2.418	2.442	2.494	2.524	2.755
	2	2.336	2.357	2.435	2.51	2.535	2.655	2.791
73333	4	2.295	2.305	2.328	2.43	2.452	2.499	2.871
73404	1	2.272	2.277	2.294	2.393	2.417	2.787	2.905
	2	2.247	2.291	2.317	2.334	2.377	2.733	2.963
74369	1	2.317	2.404	2.407	2.412	2.44	2.445	2.452
75161	1	2.336	2.357	2.363	2.371	2.384	2.461	3.072
	3	2.325	2.381	2.398	2.432	2.491	2.495	2.879
75619	1	2.308	2.391	2.391	2.393	2.393	2.636	2.636
75923	1	2.344	2.364	2.389	2.402	2.412	2.433	2.491
76888	9	2.333	2.394	2.409	2.421	2.428	2.512	2.542
78089	1	2.28	2.302	2.324	2.366	2.422	2.734	2.79
	2	2.345	2.37	2.385	2.499	2.513	2.538	2.671
78418	1	2.333	2.354	2.38	2.393	2.439	2.475	2.547
	2	2.251	2.39	2.43	2.443	2.479	2.49	2.5
79149	2	2.333	2.337	2.389	2.426	2.454	2.456	2.478
79150	2	2.326	2.338	2.374	2.426	2.429	2.457	2.481
79151	2	2.328	2.341	2.377	2.429	2.437	2.454	2.481
79152	2	2.329	2.335	2.379	2.424	2.444	2.454	2.482
79156	1	2.347	2.35	2.367	2.391	2.395	2.417	2.421
	2	2.338	2.352	2.362	2.373	2.381	2.456	2.456
	4	2.39	2.39	2.392	2.392	2.442	2.442	2.465
79739	3	2.316	2.347	2.425	2.445	2.489	2.567	2.826
80017	1	2.345	2.345	2.391	2.391	2.444	2.444	2.587
80127	2	2.372	2.372	2.438	2.457	2.457	2.622	2.646
82476	2	2.277	2.283	2.323	2.328	2.532	2.653	2.856
83431	2	2.367	2.381	2.384	2.387	2.392	2.488	2.615
85086	1	2.331	2.344	2.353	2.437	2.47	2.596	2.889
	2	2.246	2.37	2.4	2.484	2.586	2.892	3.101
85123	2	2.326	2.327	2.338	2.414	2.424	2.575	3.105
	3	2.288	2.303	2.322	2.364	2.552	2.611	2.616
86317	2	2.344	2.373	2.44	2.479	2.491	2.565	2.728
	3	2.329	2.427	2.433	2.453	2.494	2.553	2.806
	4	2.287	2.401	2.419	2.446	2.586	2.735	2.828
86417	2	2.326	2.345	2.374	2.422	2.439	2.452	2.495
86418	2	2.324	2.338	2.371	2.421	2.433	2.453	2.485
86419	2	2.325	2.335	2.369	2.413	2.42	2.444	2.479
86420	2	2.314	2.324	2.373	2.414	2.428	2.439	2.476
86423	2	2.326	2.328	2.374	2.427	2.436	2.449	2.471
	3	2.331	2.352	2.387	2.418	2.446	2.478	2.493
86425	2	2.326	2.332	2.377	2.413	2.442	2.448	2.48
86625	2	2.309	2.329	2.369	2.419	2.423	2.455	2.458
	3	2.315	2.339	2.373	2.393	2.448	2.466	2.51
87690	1	2.357	2.369	2.402	2.414	2.494	2.511	2.646
	2	2.399	2.4	2.401	2.408	2.519	2.554	2.555
87691	1	2.343	2.41	2.418	2.442	2.455	2.521	2.676
87693	1	2.343	2.41	2.418	2.442	2.455	2.521	2.676
87715	1	2.345	2.358	2.373	2.47	2.482	2.486	2.526
	2	2.357	2.366	2.379	2.44	2.49	2.494	2.506
89712	1	2.235	2.416	2.443	2.458	2.526	2.538	2.661
	2	2.291	2.377	2.413	2.431	2.446	2.478	2.544
90008	1	2.262	2.347	2.348	2.354	2.387	2.431	2.432
90029	1	2.32	2.347	2.354	2.426	2.464	2.588	2.897
90038	1	2.319	2.353	2.355	2.498	2.499	2.502	2.54
92157	2	2.32	2.327	2.375	2.431	2.437	2.446	2.459
	3	2.317	2.36	2.388	2.423	2.442	2.479	2.498
93005	1	2.341	2.381	2.382	2.412	2.417	2.421	2.482
93847	8	2.275	2.304	2.428	2.567	2.587	2.669	2.69
93932	3	2.339	2.359	2.36	2.38	2.448	2.574	2.704
	4	2.252	2.369	2.369	2.4	2.444	2.457	2.794
	5	2.346	2.352	2.356	2.383	2.434	2.593	2.702
94430	1	2.349	2.398	2.412	2.428	2.431	2.439	2.446
95362	1	2.347	2.364	2.38	2.42	2.42	2.624	2.716
95391	1	2.317	2.351	2.356	2.501	2.505	2.537	2.613
96014	2	2.33	2.338	2.375	2.41	2.456	2.463	2.491
	3	2.324	2.333	2.371	2.426	2.426	2.428	2.462
96707	1	2.223	2.42	2.42	2.432	2.432	2.742	2.742
97684	1	2.394	2.394	2.441	2.441	2.443	2.443	2.58
97705	1	2.354	2.407	2.436	2.469	2.476	2.48	2.534
	2	2.381	2.406	2.421	2.422	2.478	2.522	2.555
97706	1	2.35	2.406	2.433	2.471	2.473	2.488	2.529
	2	2.386	2.415	2.42	2.436	2.458	2.519	2.526
	3	2.384	2.387	2.415	2.428	2.471	2.583	2.634
97849	3	2.339	2.359	2.36	2.38	2.448	2.574	2.704
	4	2.347	2.35	2.356	2.382	2.481	2.542	2.702
	5	2.346	2.352	2.356	2.383	2.434	2.593	2.702
98351	1	2.351	2.374	2.397	2.407	2.422	2.43	2.482
98717	2	2.384	2.384	2.395	2.395	2.446	2.446	2.451
98727	3	2.268	2.392	2.497	2.511	2.542	2.61	2.829
98870	1	2.303	2.364	2.445	2.451	2.452	2.471	2.528
98877	2	2.318	2.343	2.377	2.435	2.436	2.44	2.479
99386	1	2.36	2.363	2.373	2.407	2.442	2.475	2.512
100074	1	2.319	2.322	2.381	2.448	2.472	2.607	2.618
100143	1	2.352	2.352	2.359	2.393	2.393	2.614	2.855
100219	12	2.283	2.331	2.334	2.581	2.584	2.732	2.797
100220	2	2.221	2.223	2.266	2.485	2.587	3.011	3.039
100221	2	2.238	2.247	2.296	2.498	2.625	2.863	2.974
	7	2.233	2.246	2.281	2.474	2.514	2.974	3.081
	9	2.377	2.393	2.433	2.544	2.662	2.664	2.723
100222	4	2.376	2.387	2.441	2.536	2.591	2.615	2.766
	7	2.235	2.255	2.263	2.458	2.501	2.893	3.113
100609	1	2.403	2.403	2.416	2.416	2.435	2.486	2.486
100627	1	2.278	2.29	2.304	2.316	2.349	2.648	2.823
100743	1	2.329	2.338	2.345	2.433	2.462	2.586	2.876
151245	1	2.321	2.346	2.352	2.413	2.428	2.526	2.561
151287	1	2.33	2.346	2.374	2.421	2.426	2.534	2.568
154817	1	2.324	2.332	2.378	2.382	2.421	2.424	2.817
	2	2.276	2.304	2.36	2.419	2.463	2.49	2.677
156218	1	2.329	2.336	2.349	2.438	2.462	2.588	2.879
156223	1	2.374	2.413	2.435	2.456	2.489	2.522	2.532
156624	1	2.296	2.306	2.326	2.436	2.457	2.495	2.882
156625	4	2.254	2.293	2.327	2.371	2.534	2.559	2.628
	5	2.281	2.365	2.418	2.428	2.479	2.5	2.528
156626	2	2.294	2.335	2.363	2.426	2.48	2.485	2.679
	4	2.265	2.328	2.337	2.399	2.427	2.432	2.733
156675	1	2.366	2.415	2.424	2.428	2.483	2.499	2.528
158917	1	2.311	2.35	2.397	2.415	2.433	2.445	2.469
159039	1	2.411	2.414	2.419	2.452	2.454	2.48	2.606
159339	1	2.269	2.408	2.408	2.412	2.412	2.637	2.637
161809	1	2.411	2.414	2.419	2.452	2.454	2.48	2.606
162565	1	2.305	2.341	2.35	2.363	2.378	2.409	2.419
164871	3	2.33	2.353	2.449	2.475	2.505	2.549	2.685
164876	2	2.379	2.398	2.412	2.434	2.44	2.464	2.712
171049	1	2.305	2.391	2.402	2.408	2.443	2.446	2.447
171795	1	2.316	2.405	2.415	2.458	2.47	2.569	2.64
172780	1	2.329	2.353	2.44	2.447	2.447	2.482	2.482
173859	1	2.321	2.325	2.339	2.408	2.441	2.756	2.88
	2	2.321	2.338	2.342	2.373	2.388	2.807	2.89
	3	2.32	2.332	2.334	2.353	2.413	2.777	2.87
	4	2.33	2.341	2.366	2.368	2.42	2.819	2.884
	5	2.339	2.353	2.392	2.427	2.456	2.504	2.574
	6	2.363	2.366	2.416	2.425	2.498	2.538	2.551
	7	2.347	2.369	2.37	2.385	2.532	2.71	2.751
	8	2.338	2.341	2.347	2.347	2.459	2.709	2.741
	9	2.327	2.348	2.425	2.434	2.467	2.562	2.572
	10	2.36	2.39	2.395	2.405	2.483	2.488	2.567
	11	2.351	2.352	2.379	2.399	2.527	2.669	2.742
	12	2.324	2.328	2.343	2.366	2.442	2.755	2.767
200126	1	2.365	2.399	2.422	2.427	2.479	2.488	2.503
200432	1	2.327	2.35	2.367	2.399	2.429	2.459	2.763
200477	1	2.311	2.366	2.458	2.461	2.475	2.484	2.579
200681	1	2.31	2.31	2.364	2.364	2.572	2.789	2.789
	2	2.388	2.388	2.417	2.421	2.421	2.681	2.681
200781	1	2.324	2.351	2.381	2.422	2.422	2.461	2.631
	2	2.364	2.369	2.397	2.414	2.495	2.51	2.52
200803	1	2.349	2.403	2.435	2.469	2.48	2.48	2.534
	2	2.379	2.408	2.416	2.418	2.476	2.522	2.551
202043	1	2.368	2.382	2.393	2.397	2.399	2.531	2.566
202234	1	2.346	2.35	2.358	2.363	2.372	2.383	2.447
250291	1	2.318	2.405	2.423	2.453	2.468	2.518	2.678
280074	1	2.329	2.357	2.378	2.42	2.462	2.475	2.476
280076	1	2.282	2.362	2.419	2.423	2.433	2.47	2.65
280087	1	2.359	2.359	2.359	2.455	2.455	2.455	2.464
280444	1	2.357	2.357	2.357	2.461	2.461	2.461	2.491
281281	1	2.303	2.365	2.445	2.454	2.455	2.472	2.529
400310	1	2.359	2.371	2.374	2.387	2.389	2.432	2.993
403018	2	2.25	2.276	2.341	2.407	2.479	2.585	2.664
403085	2	2.296	2.334	2.337	2.442	2.452	2.678	2.905
406614	5	2.303	2.316	2.362	2.536	2.547	2.761	2.966
408216	4	2.345	2.357	2.379	2.389	2.438	2.44	2.478
410993	3	2.236	2.413	2.413	2.413	2.413	2.601	2.601
412381	1	2.362	2.369	2.407	2.46	2.462	2.467	2.569
	3	2.284	2.303	2.319	2.362	2.421	2.574	2.755
413476	4	2.244	2.25	2.35	2.401	2.528	2.561	2.752
414341	1	2.297	2.321	2.34	2.349	2.448	2.575	2.642
	2	2.206	2.359	2.405	2.426	2.469	2.471	3.046
13	1	2.369	2.39	2.423	2.507	2.548	2.586	2.623	3.013
	2	2.325	2.421	2.444	2.454	2.473	2.478	2.54	2.802
	3	2.364	2.387	2.397	2.446	2.447	2.475	2.667	2.694
133	1	2.317	2.327	2.397	2.48	2.523	2.54	2.621	2.633
917	2	2.373	2.434	2.478	2.481	2.485	2.502	2.518	2.575
965	1	2.396	2.399	2.438	2.45	2.46	2.48	2.509	2.553
1310	1	2.37	2.394	2.43	2.459	2.47	2.543	2.587	2.691
1391	1	2.341	2.343	2.428	2.446	2.468	2.477	2.49	2.939
1490	1	2.317	2.406	2.432	2.458	2.46	2.493	2.522	2.896
	2	2.368	2.404	2.405	2.435	2.438	2.453	2.663	2.723
	3	2.394	2.44	2.525	2.531	2.575	2.582	2.593	2.623
1491	1	2.309	2.374	2.447	2.463	2.476	2.477	2.498	2.824
	2	2.362	2.378	2.412	2.428	2.432	2.448	2.625	2.681
	3	2.381	2.407	2.48	2.493	2.544	2.556	2.593	2.626
1841	5	2.258	2.4	2.429	2.47	2.569	2.947	2.959	2.969
1956	1	2.341	2.341	2.46	2.46	2.51	2.51	2.561	2.561
4261	1	2.371	2.371	2.473	2.473	2.483	2.483	2.514	2.514
4345	1	2.251	2.328	2.352	2.356	2.45	2.706	3.017	3.061
	2	2.293	2.32	2.35	2.375	2.4	2.68	3.041	3.108
	3	2.331	2.352	2.368	2.41	2.418	2.529	2.589	2.821
	4	2.243	2.339	2.363	2.406	2.462	2.604	2.655	2.899
12126	1	2.409	2.415	2.424	2.462	2.508	2.513	2.622	2.623
12127	1	2.327	2.33	2.416	2.454	2.483	2.495	2.505	2.507
12132	1	2.343	2.343	2.482	2.482	2.614	2.614	2.758	2.758
	2	2.356	2.356	2.417	2.417	2.506	2.506	2.551	2.551
16354	1	2.282	2.282	2.393	2.393	2.393	2.393	2.798	2.798
16355	1	2.269	2.269	2.385	2.385	2.385	2.385	2.918	2.918
16356	1	2.3	2.3	2.418	2.418	2.418	2.418	2.869	2.869
17036	1	2.329	2.329	2.329	2.329	2.483	2.483	2.483	2.483
20148	6	2.276	2.391	2.407	2.413	2.457	2.471	2.606	3.066
20196	1	2.332	2.332	2.391	2.391	2.481	2.481	2.486	2.486
20214	1	2.39	2.39	2.39	2.39	2.532	2.532	2.532	2.532
20215	1	2.421	2.421	2.421	2.421	2.538	2.538	2.538	2.538
20413	1	2.409	2.417	2.453	2.453	2.459	2.46	2.49	2.527
20609	2	2.324	2.388	2.405	2.407	2.425	2.523	2.929	3.168
20801	1	2.332	2.351	2.433	2.447	2.585	2.586	2.818	2.828
23016	1	2.394	2.394	2.41	2.41	2.489	2.489	2.615	2.615
25102	1	2.346	2.346	2.442	2.442	2.455	2.455	2.843	2.843
26010	4	2.41	2.417	2.434	2.456	2.521	2.682	2.833	2.923
26019	1	2.319	2.332	2.391	2.461	2.494	2.521	2.616	2.687
26353	2	2.421	2.509	2.509	2.576	2.576	2.594	2.868	2.868
	3	2.394	2.436	2.436	2.462	2.556	2.556	2.861	2.861
	4	2.224	2.371	2.371	2.613	2.613	2.702	2.948	2.948
26553	1	2.407	2.407	2.572	2.572	2.603	2.603	2.678	2.678
	2	2.279	2.279	2.572	2.593	2.597	2.636	2.677	2.715
	3	2.299	2.308	2.566	2.569	2.572	2.578	2.634	2.64
	4	2.271	2.276	2.592	2.595	2.613	2.617	2.661	2.675
	5	2.31	2.319	2.589	2.595	2.604	2.61	2.663	2.667
	6	2.312	2.312	2.592	2.592	2.602	2.602	2.699	2.699
	7	2.296	2.3	2.585	2.586	2.599	2.617	2.642	2.65
28046	1	2.314	2.314	2.314	2.314	2.519	2.519	2.519	2.519
	2	2.317	2.341	2.363	2.417	2.427	2.45	2.482	2.893
	3	2.358	2.451	2.458	2.481	2.492	2.551	2.574	2.609
29557	1	2.39	2.39	2.413	2.435	2.442	2.442	2.649	2.649
30783	1	2.391	2.446	2.446	2.453	2.461	2.461	2.501	2.501
30872	1	2.359	2.359	2.359	2.359	2.706	2.706	2.706	2.706
31014	1	2.386	2.386	2.447	2.447	2.543	2.543	2.677	2.677
31015	1	2.405	2.405	2.449	2.449	2.541	2.541	2.65	2.65
31234	1	2.356	2.408	2.408	2.438	2.496	2.496	2.785	2.785
31235	1	2.418	2.437	2.44	2.44	2.559	2.559	2.826	2.826
31236	1	2.421	2.421	2.465	2.506	2.692	2.692	2.708	2.708
31245	1	2.294	2.294	2.582	2.582	2.712	2.712	2.712	2.712
31247	1	2.404	2.412	2.441	2.443	2.459	2.466	2.483	2.513
31250	1	2.383	2.383	2.383	2.383	2.503	2.503	2.503	2.503
31267	1	2.367	2.424	2.436	2.448	2.45	2.452	2.543	2.797
31280	1	2.327	2.327	2.337	2.337	2.51	2.51	2.517	2.517
	4	2.349	2.436	2.461	2.479	2.512	2.585	2.59	2.647
31280	5	2.391	2.409	2.465	2.505	2.524	2.55	2.614	2.633
32548	1	2.406	2.435	2.478	2.479	2.482	2.484	2.511	2.533
35085	2	2.344	2.363	2.364	2.403	2.612	2.726	2.776	2.956
35296	1	2.488	2.488	2.488	2.488	2.49	2.49	2.49	2.49
	2	2.489	2.489	2.489	2.489	2.493	2.493	2.493	2.493
35629	1	2.356	2.391	2.393	2.408	2.483	2.508	2.532	2.593
	2	2.281	2.399	2.427	2.454	2.464	2.472	2.555	2.793
	3	2.371	2.39	2.418	2.449	2.456	2.582	2.615	2.655
36046	1	2.352	2.409	2.441	2.451	2.527	2.577	2.602	2.786
36566	1	2.366	2.366	2.463	2.463	2.481	2.481	2.698	2.698
	2	2.348	2.385	2.386	2.424	2.489	2.502	2.776	2.838
36635	1	2.326	2.4	2.439	2.447	2.467	2.502	2.586	2.617
37035	1	2.264	2.433	2.442	2.477	2.482	2.525	2.551	3.016
	2	2.345	2.358	2.396	2.443	2.45	2.533	2.713	2.817
	3	2.378	2.407	2.438	2.505	2.524	2.611	2.79	2.916
39006	2	2.388	2.389	2.398	2.435	2.456	2.627	2.649	2.654
39339	1	2.295	2.385	2.424	2.443	2.538	2.545	2.571	2.69
	2	2.363	2.401	2.433	2.492	2.5	2.535	2.633	2.679
39392	2	2.343	2.345	2.347	2.476	2.502	2.623	2.899	2.948
39716	3	2.332	2.333	2.34	2.477	2.487	2.625	2.872	2.932
39717	3	2.328	2.339	2.343	2.475	2.479	2.63	2.859	2.931
39718	3	2.327	2.329	2.341	2.446	2.475	2.624	2.851	2.898
39724	1	2.291	2.308	2.384	2.432	2.443	2.459	2.654	3.001
	2	2.307	2.32	2.343	2.36	2.362	2.429	2.786	3.041
39730	2	2.369	2.386	2.408	2.444	2.463	2.784	2.883	2.974
39758	2	2.367	2.372	2.382	2.454	2.506	2.513	2.547	2.554
39816	1	2.466	2.466	2.466	2.466	2.466	2.466	2.466	2.466
39922	1	2.425	2.436	2.44	2.44	2.557	2.557	2.827	2.827
40043	1	2.342	2.342	2.461	2.461	2.509	2.509	2.564	2.564
40151	1	2.376	2.377	2.405	2.405	2.447	2.452	2.722	2.984
40683	1	2.332	2.332	2.332	2.332	2.514	2.514	2.514	2.514
	3	2.371	2.455	2.486	2.491	2.498	2.555	2.568	2.613
40684	1	2.335	2.335	2.335	2.335	2.52	2.52	2.52	2.52
40685	1	2.33	2.33	2.33	2.33	2.526	2.526	2.526	2.526
40686	1	2.326	2.326	2.326	2.326	2.522	2.522	2.522	2.522
40843	1	2.352	2.352	2.392	2.392	2.451	2.451	2.496	2.508
41148	1	2.418	2.418	2.454	2.454	2.455	2.455	2.474	2.474
47157	1	2.281	2.306	2.41	2.446	2.512	2.626	2.65	2.66
48023	4	2.361	2.392	2.414	2.476	2.515	2.622	2.716	3.152
49694	1	2.315	2.344	2.386	2.471	2.473	2.513	2.608	2.704
50169	1	2.401	2.401	2.45	2.45	2.473	2.473	2.751	2.751
50170	1	2.404	2.404	2.45	2.45	2.472	2.472	2.729	2.729
50626	1	2.322	2.322	2.322	2.322	2.487	2.487	2.487	2.487
50628	1	2.361	2.361	2.361	2.361	2.504	2.504	2.504	2.504
50650	2	2.481	2.481	2.481	2.481	2.508	2.508	2.508	2.508
	3	2.497	2.497	2.497	2.497	2.497	2.497	2.497	2.497
50690	1	2.233	2.412	2.415	2.48	2.482	2.498	2.517	2.908
	2	2.319	2.392	2.392	2.393	2.416	2.526	2.594	2.72
	3	2.352	2.444	2.51	2.529	2.539	2.546	2.614	2.615
50691	1	2.311	2.355	2.38	2.399	2.423	2.486	2.662	2.677
	2	2.376	2.391	2.431	2.441	2.442	2.475	2.546	2.795
51252	1	2.361	2.361	2.361	2.361	2.507	2.507	2.507	2.507
51518	1	2.328	2.33	2.431	2.467	2.482	2.519	2.555	2.833
51545	1	2.307	2.331	2.444	2.48	2.527	2.549	2.564	2.917
53925	1	2.353	2.353	2.353	2.353	2.489	2.489	2.489	2.489
54155	2	2.4	2.406	2.441	2.465	2.466	2.492	2.558	2.604
54837	1	2.328	2.341	2.359	2.456	2.51	2.511	2.625	3.084
55315	1	2.328	2.328	2.328	2.328	2.52	2.52	2.52	2.52
	2	2.319	2.335	2.368	2.425	2.432	2.446	2.488	2.887
55316	1	2.33	2.33	2.33	2.33	2.52	2.52	2.52	2.52
	2	2.317	2.333	2.372	2.426	2.436	2.442	2.492	2.891
55317	1	2.33	2.33	2.33	2.33	2.516	2.516	2.516	2.516
	2	2.31	2.332	2.378	2.424	2.433	2.436	2.494	2.884
55333	1	2.376	2.392	2.41	2.478	2.505	2.59	2.594	2.662
56693	1	2.482	2.482	2.482	2.482	2.482	2.482	2.482	2.482
59160	1	2.344	2.364	2.364	2.414	2.64	2.64	2.792	2.792
59612	3	2.358	2.379	2.387	2.442	2.466	2.478	2.505	2.655
59614	1	2.372	2.414	2.427	2.446	2.539	2.605	2.722	2.892
59815	1	2.397	2.399	2.406	2.458	2.463	2.483	2.485	2.547
60117	1	2.383	2.396	2.419	2.451	2.515	2.536	2.564	2.698
60547	1	2.441	2.441	2.441	2.441	2.478	2.478	2.478	2.478
60552	1	2.451	2.451	2.451	2.451	2.465	2.465	2.465	2.465
62149	1	2.359	2.379	2.379	2.473	2.617	2.617	2.663	2.663
62430	1	2.339	2.339	2.407	2.407	2.54	2.54	2.713	2.713
62496	1	2.308	2.366	2.372	2.382	2.459	2.526	2.606	2.777
62546	1	2.329	2.329	2.364	2.364	2.568	2.568	2.723	2.723
62547	1	2.327	2.327	2.361	2.361	2.553	2.553	2.702	2.702
62704	1	2.467	2.467	2.467	2.467	2.508	2.508	2.508	2.508
62718	1	2.407	2.407	2.415	2.415	2.519	2.519	2.594	2.594
63151	1	2.478	2.478	2.478	2.478	2.478	2.478	2.478	2.478
63238	4	2.34	2.442	2.466	2.479	2.507	2.585	2.613	2.622
	5	2.377	2.402	2.477	2.504	2.515	2.546	2.612	2.629
63285	1	2.315	2.442	2.498	2.53	2.543	2.571	2.615	2.656
63410	2	2.515	2.515	2.515	2.515	2.515	2.515	2.515	2.515
63499	1	2.369	2.369	2.516	2.516	2.627	2.627	2.638	2.638
63714	2	2.344	2.395	2.395	2.426	2.467	2.587	2.654	2.762
64619	1	2.402	2.402	2.416	2.416	2.566	2.566	2.587	2.587
64630	1	2.332	2.443	2.445	2.483	2.486	2.516	2.625	3.031
64685	1	2.325	2.407	2.43	2.455	2.458	2.485	2.49	2.521
64745	1	2.342	2.342	2.342	2.342	2.688	2.688	2.688	2.688
64749	1	2.323	2.324	2.327	2.328	2.485	2.487	2.488	2.489
	2	2.327	2.327	2.327	2.327	2.486	2.486	2.486	2.486
	3	2.322	2.322	2.322	2.322	2.486	2.486	2.486	2.486
64750	1	2.334	2.337	2.337	2.34	2.487	2.489	2.491	2.491
	2	2.342	2.342	2.342	2.342	2.488	2.488	2.488	2.488
	3	2.34	2.34	2.34	2.34	2.488	2.488	2.488	2.488
64751	1	2.334	2.342	2.343	2.344	2.491	2.494	2.498	2.501
	2	2.344	2.344	2.344	2.344	2.489	2.489	2.489	2.489
	3	2.35	2.35	2.35	2.35	2.5	2.5	2.5	2.5
64790	1	2.398	2.464	2.468	2.479	2.502	2.519	2.571	2.608
	2	2.321	2.344	2.403	2.414	2.455	2.499	2.623	3.01
64849	1	2.343	2.343	2.482	2.482	2.614	2.614	2.758	2.75
65083	1	2.397	2.397	2.439	2.439	2.511	2.511	2.587	2.587
65087	1	2.464	2.464	2.464	2.464	2.464	2.464	2.464	2.464
65347	4	2.318	2.341	2.414	2.453	2.464	2.466	2.509	2.536
65653	1	2.381	2.389	2.413	2.45	2.519	2.535	2.559	2.697
66369	2	2.326	2.339	2.359	2.492	2.493	2.602	2.883	2.958
66638	1	2.365	2.389	2.47	2.516	2.628	2.643	2.656	2.687
	2	2.286	2.319	2.387	2.421	2.551	2.606	2.624	2.641
	3	2.349	2.349	2.481	2.481	2.523	2.523	2.694	2.694
	4	2.375	2.375	2.506	2.506	2.509	2.509	2.784	2.784
67039	1	2.243	2.345	2.438	2.458	2.505	2.511	2.728	2.973
67432	1	2.37	2.384	2.404	2.485	2.55	2.555	2.632	2.997
	2	2.313	2.438	2.445	2.447	2.454	2.483	2.518	2.774
	3	2.373	2.374	2.381	2.43	2.455	2.46	2.641	2.656
67675	1	2.349	2.361	2.362	2.387	2.396	2.449	2.454	2.541
67728	1	2.328	2.328	2.328	2.328	2.523	2.523	2.523	2.523
67729	1	2.335	2.335	2.335	2.335	2.531	2.531	2.531	2.531
67730	1	2.324	2.324	2.324	2.324	2.521	2.521	2.521	2.521
68187	1	2.299	2.299	2.334	2.334	2.467	2.467	3.015	3.015
68201	1	2.37	2.37	2.376	2.376	2.516	2.516	2.641	2.641
68510	1	2.399	2.444	2.447	2.487	2.497	2.499	2.626	2.846
69387	1	2.422	2.422	2.458	2.524	2.709	2.709	2.799	2.799
69388	1	2.365	2.457	2.537	2.561	2.613	2.652	2.758	2.857
	2	2.418	2.461	2.476	2.479	2.627	2.746	2.748	2.993
	3	2.431	2.448	2.523	2.527	2.568	2.635	2.648	2.946
69389	2	2.41	2.41	2.412	2.442	2.455	2.744	2.805	2.871
69598	1	2.358	2.358	2.366	2.366	2.564	2.564	2.643	2.643
71349	1	2.384	2.384	2.393	2.393	2.453	2.453	2.9	2.9
71562	1	2.335	2.335	2.449	2.449	2.456	2.456	2.562	2.562
72868	1	2.341	2.409	2.432	2.47	2.521	2.549	2.612	2.676
	2	2.344	2.376	2.439	2.462	2.467	2.482	2.517	2.52
72886	1	2.394	2.394	2.403	2.403	2.645	2.645	2.666	2.666
73188	1	2.332	2.332	2.464	2.464	2.64	2.64	2.741	2.741
	2	2.346	2.367	2.392	2.462	2.522	2.555	2.619	2.703
73333	2	2.302	2.317	2.412	2.472	2.476	2.539	2.831	3.106
73801	1	2.317	2.317	2.579	2.579	2.589	2.589	2.631	2.631
74169	1	2.366	2.403	2.449	2.449	2.482	2.482	2.853	2.863
74290	1	2.415	2.415	2.422	2.422	2.476	2.476	2.55	2.55
75778	1	2.49	2.49	2.49	2.49	2.49	2.49	2.49	2.49
75868	1	2.499	2.499	2.499	2.499	2.499	2.499	2.499	2.499
75922	1	2.374	2.405	2.42	2.434	2.451	2.451	2.497	2.543
75923	2	2.303	2.345	2.392	2.45	2.547	2.562	2.671	2.72
75924	1	2.33	2.432	2.456	2.456	2.493	2.515	2.555	2.629
76614	1	2.389	2.389	2.441	2.441	2.441	2.441	2.962	2.962
77096	1	2.4	2.404	2.434	2.438	2.463	2.493	2.535	2.561
78617	1	2.468	2.468	2.468	2.468	2.513	2.513	2.513	2.513
78659	1	2.326	2.347	2.39	2.441	2.508	2.584	2.723	3.053
78910	1	2.428	2.428	2.475	2.475	2.5	2.5	2.558	2.558
79039	1	2.421	2.421	2.421	2.421	2.545	2.545	2.545	2.545
	2	2.49	2.49	2.49	2.49	2.49	2.49	2.49	2.49
79044	2	2.492	2.492	2.492	2.492	2.492	2.492	2.492	2.492
79119	1	2.395	2.413	2.415	2.431	2.451	2.473	2.476	2.555
79149	1	2.345	2.345	2.345	2.345	2.521	2.521	2.521	2.521
79150	1	2.331	2.331	2.331	2.331	2.516	2.516	2.516	2.516
79151	1	2.333	2.333	2.333	2.333	2.521	2.521	2.521	2.521
79152	1	2.338	2.338	2.338	2.338	2.52	2.52	2.52	2.52
79155	1	2.397	2.397	2.439	2.439	2.449	2.449	2.507	2.507
79161	1	2.374	2.374	2.469	2.469	2.471	2.471	2.746	2.746
	2	2.347	2.369	2.427	2.451	2.454	2.474	2.667	2.728
79801	1	2.461	2.461	2.461	2.461	2.53	2.53	2.53	2.53
80438	1	2.361	2.394	2.44	2.441	2.464	2.489	2.514	2.899
81190	2	2.481	2.481	2.481	2.481	2.506	2.506	2.506	2.506
82164	1	2.325	2.325	2.35	2.35	2.543	2.543	2.89	2.89
	2	2.39	2.39	2.39	2.39	2.599	2.599	2.599	2.599
82493	1	2.35	2.367	2.425	2.462	2.472	2.497	2.519	2.691
	2	2.3	2.407	2.407	2.439	2.473	2.502	2.536	2.539
82623	1	2.349	2.385	2.41	2.43	2.44	2.558	2.714	2.782
83465	1	2.369	2.369	2.369	2.369	2.685	2.685	2.685	2.685
83715	1	2.415	2.415	2.415	2.415	2.506	2.506	2.506	2.506
84225	1	2.41	2.41	2.41	2.41	2.69	2.69	2.69	2.69
	2	2.452	2.452	2.452	2.452	2.504	2.504	2.504	2.504
84441	1	2.396	2.397	2.425	2.461	2.462	2.469	2.553	2.611
85123	1	2.335	2.335	2.362	2.362	2.623	2.623	2.731	3.149
85192	1	2.32	2.32	2.442	2.442	2.546	2.546	2.579	2.579
85193	1	2.317	2.331	2.437	2.443	2.54	2.542	2.58	2.595
	2	2.315	2.317	2.444	2.451	2.545	2.547	2.554	2.586
85219	1	2.422	2.422	2.422	2.422	2.548	2.548	2.548	2.548
	2	2.491	2.491	2.491	2.491	2.491	2.491	2.491	2.491
85220	1	2.43	2.43	2.43	2.43	2.548	2.548	2.548	2.548
	2	2.493	2.493	2.493	2.493	2.493	2.493	2.493	2.493
85221	1	2.432	2.432	2.432	2.432	2.539	2.539	2.539	2.539
	2	2.496	2.496	2.496	2.496	2.496	2.496	2.496	2.496
85222	1	2.424	2.424	2.424	2.424	2.555	2.555	2.555	2.555
	2	2.487	2.487	2.487	2.487	2.487	2.487	2.487	2.487
85223	1	2.423	2.423	2.423	2.423	2.556	2.556	2.556	2.556
	2	2.476	2.476	2.476	2.476	2.507	2.507	2.507	2.507
85224	1	2.41	2.41	2.41	2.41	2.567	2.567	2.567	2.567
	2	2.467	2.467	2.467	2.467	2.511	2.511	2.511	2.511
85226	1	2.411	2.411	2.411	2.411	2.559	2.559	2.559	2.559
	2	2.473	2.473	2.473	2.473	2.519	2.519	2.519	2.519
	3	2.491	2.491	2.491	2.491	2.491	2.491	2.491	2.491
85228	1	2.423	2.423	2.423	2.423	2.553	2.553	2.553	2.553
	2	2.478	2.478	2.478	2.478	2.503	2.503	2.503	2.503
85229	1	2.413	2.413	2.413	2.413	2.562	2.562	2.562	2.562
	2	2.475	2.475	2.475	2.475	2.508	2.508	2.508	2.508
85541	1	2.454	2.454	2.485	2.485	2.512	2.512	2.552	2.552
86172	2	2.328	2.328	2.35	2.466	2.472	2.63	2.839	2.941
86295	2	2.34	2.354	2.362	2.394	2.633	2.734	2.817	2.985
86300	1	2.345	2.375	2.375	2.454	2.629	2.629	2.708	2.708
86417	1	2.329	2.329	2.329	2.329	2.526	2.526	2.526	2.526
86418	1	2.328	2.328	2.328	2.328	2.523	2.523	2.523	2.523
86419	1	2.315	2.315	2.315	2.315	2.513	2.513	2.513	2.513
86420	1	2.322	2.322	2.322	2.322	2.516	2.516	2.516	2.516
86423	1	2.33	2.33	2.35	2.35	2.512	2.512	2.545	2.545
	4	2.36	2.407	2.442	2.524	2.526	2.597	2.622	2.665
	5	2.368	2.421	2.44	2.481	2.504	2.595	2.596	2.634
86424	1	2.339	2.339	2.339	2.339	2.503	2.503	2.503	2.503
	2	2.338	2.359	2.388	2.408	2.43	2.479	2.497	3.057
86425	1	2.339	2.339	2.339	2.339	2.52	2.52	2.52	2.52
	3	2.402	2.428	2.458	2.514	2.532	2.561	2.599	2.606
86466	1	2.359	2.384	2.422	2.45	2.487	2.492	2.528	2.564
86526	1	2.443	2.443	2.443	2.443	2.523	2.523	2.523	2.523
86528	2	2.49	2.49	2.49	2.49	2.49	2.49	2.49	2.49
86529	2	2.481	2.481	2.481	2.481	2.506	2.506	2.506	2.506
86536	1	2.445	2.445	2.445	2.445	2.519	2.519	2.519	2.519
86538	1	2.452	2.452	2.452	2.452	2.521	2.521	2.521	2.521
86540	2	2.488	2.488	2.488	2.488	2.488	2.488	2.488	2.488
86541	2	2.491	2.491	2.491	2.491	2.491	2.491	2.491	2.491
86542	2	2.489	2.489	2.489	2.489	2.506	2.506	2.506	2.506
86543	2	2.485	2.485	2.485	2.485	2.507	2.507	2.507	2.507
86582	1	2.271	2.322	2.341	2.361	2.461	2.677	3.104	3.136
	2	2.355	2.359	2.373	2.401	2.437	2.555	2.65	2.927
86625	1	2.326	2.326	2.341	2.341	2.511	2.511	2.53	2.53
	4	2.352	2.44	2.454	2.474	2.517	2.592	2.594	2.647
	5	2.384	2.402	2.465	2.505	2.521	2.561	2.602	2.634
87694	1	2.282	2.282	2.573	2.577	2.609	2.619	2.621	2.622
	2	2.308	2.308	2.591	2.591	2.597	2.597	2.66	2.66
87714	2	2.347	2.373	2.386	2.43	2.432	2.504	2.627	2.685
87716	1	2.311	2.311	2.575	2.575	2.6	2.6	2.68	2.68
	2	2.282	2.282	2.584	2.584	2.589	2.589	2.658	2.658
	3	2.307	2.307	2.601	2.601	2.613	2.613	2.633	2.633
	4	2.282	2.282	2.562	2.562	2.569	2.569	2.649	2.649
	5	2.28	2.282	2.568	2.578	2.594	2.597	2.629	2.637
87738	1	2.465	2.465	2.465	2.465	2.465	2.465	2.654	2.654
87951	1	2.296	2.395	2.417	2.418	2.431	2.693	2.698	2.796
89036	1	2.405	2.405	2.438	2.438	2.438	2.438	3.013	3.013
89259	1	2.226	2.33	2.409	2.446	2.45	2.452	2.468	2.516
	2	2.275	2.412	2.423	2.424	2.487	2.49	2.606	2.664
	3	2.239	2.334	2.404	2.437	2.461	2.465	2.474	2.481
89713	1	2.381	2.381	2.432	2.432	2.432	2.432	2.953	2.953
89714	1	2.397	2.397	2.428	2.428	2.428	2.428	2.938	2.938
89803	1	2.34	2.369	2.406	2.419	2.428	2.447	2.689	2.853
	2	2.371	2.379	2.431	2.442	2.45	2.486	2.74	2.774
	3	2.368	2.375	2.435	2.458	2.465	2.483	2.735	2.769
90030	1	2.325	2.347	2.439	2.48	2.491	2.55	2.717	2.984
90031	1	2.317	2.341	2.441	2.482	2.486	2.537	2.714	2.999
90927	1	2.43	2.43	2.43	2.43	2.451	2.451	2.451	2.451
91858	1	2.292	2.455	2.499	2.553	2.576	2.583	2.627	2.671
92157	1	2.328	2.328	2.343	2.343	2.521	2.521	2.525	2.525
	4	2.372	2.412	2.454	2.475	2.538	2.578	2.589	2.624
	5	2.373	2.408	2.441	2.522	2.527	2.621	2.626	2.651
92158	1	2.271	2.314	2.344	2.35	2.43	2.692	3.033	3.063
	2	2.336	2.337	2.36	2.363	2.431	2.551	2.625	2.855
92159	1	2.268	2.31	2.346	2.351	2.421	2.664	3.051	3.102
	2	2.331	2.344	2.349	2.36	2.433	2.555	2.631	2.865
92160	1	2.269	2.315	2.343	2.347	2.43	2.699	3.038	3.039
	2	2.334	2.336	2.357	2.362	2.436	2.553	2.619	2.852
92694	1	2.343	2.345	2.346	2.348	2.492	2.493	2.497	2.501
	2	2.341	2.345	2.346	2.348	2.493	2.494	2.497	2.499
	3	2.347	2.348	2.349	2.349	2.494	2.497	2.496	2.497
	4	2.339	2.34	2.34	2.34	2.495	2.497	2.498	2.498
	5	2.343	2.344	2.344	2.349	2.491	2.494	2.496	2.501
	6	2.341	2.345	2.346	2.346	2.492	2.496	2.498	2.498
92695	1	2.341	2.344	2.344	2.346	2.492	2.493	2.496	2.499
	2	2.347	2.347	2.347	2.347	2.495	2.495	2.495	2.495
	3	2.339	2.339	2.339	2.339	2.495	2.495	2.495	2.495
92696	1	2.337	2.338	2.339	2.341	2.487	2.489	2.495	2.496
	2	2.333	2.336	2.337	2.338	2.489	2.49	2.493	2.499
	3	2.337	2.34	2.341	2.342	2.487	2.491	2.493	2.497
	4	2.334	2.334	2.335	2.337	2.488	2.491	2.492	2.498
	5	2.338	2.338	2.338	2.339	2.485	2.485	2.498	2.5
	6	2.333	2.334	2.339	2.34	2.491	2.492	2.492	2.494
92820	1	2.387	2.429	2.429	2.445	2.446	2.468	2.471	2.634
	2	2.418	2.422	2.422	2.446	2.457	2.467	2.529	2.648
92866	1	2.349	2.349	2.362	2.362	2.472	2.472	2.678	2.678
93847	1	2.446	2.446	2.469	2.469	2.691	2.691	2.744	2.744
	2	2.288	2.374	2.454	2.599	2.602	2.625	2.719	2.836
	3	2.154	2.205	2.513	2.545	2.586	2.612	2.811	2.956
	4	2.402	2.407	2.41	2.445	2.654	2.693	2.856	3.043
	5	2.231	2.247	2.531	2.565	2.572	2.656	2.78	3.025
	6	2.388	2.394	2.414	2.497	2.667	2.722	2.825	2.96
	7	2.197	2.231	2.521	2.566	2.574	2.624	2.752	2.846
	9	2.333	2.338	2.357	2.419	2.654	2.71	2.962	3.011
	10	2.398	2.494	2.508	2.548	2.578	2.701	2.703	2.772
	11	2.149	2.202	2.467	2.526	2.58	2.597	2.833	2.97
	12	2.297	2.349	2.424	2.574	2.667	2.735	2.752	2.798
	13	2.476	2.476	2.48	2.496	2.678	2.692	2.706	2.757
	14	2.311	2.346	2.411	2.546	2.679	2.699	2.706	2.796
	15	2.162	2.162	2.533	2.533	2.555	2.555	2.893	2.893
94066	3	2.338	2.343	2.346	2.451	2.482	2.618	2.839	2.936
94067	3	2.334	2.336	2.339	2.457	2.473	2.629	2.833	2.932
94068	3	2.335	2.335	2.336	2.457	2.466	2.617	2.848	2.928
94069	3	2.326	2.332	2.334	2.461	2.467	2.619	2.847	2.927
94070	3	2.328	2.337	2.345	2.454	2.472	2.625	2.837	2.928
94488	2	2.326	2.333	2.385	2.398	2.614	2.735	2.8	3.163
	3	2.316	2.317	2.332	2.38	2.558	2.679	2.767	3.161
	4	2.301	2.323	2.325	2.344	2.586	2.701	2.781	3.176
94620	1	2.355	2.368	2.444	2.444	2.451	2.473	2.578	3
94629	1	2.382	2.382	2.388	2.388	2.575	2.575	2.599	2.599
94630	1	2.462	2.462	2.462	2.462	2.52	2.52	2.52	2.52
94644	2	2.338	2.367	2.386	2.428	2.434	2.501	2.613	2.686
94738	1	2.38	2.39	2.416	2.458	2.514	2.523	2.707	3.054
94741	1	2.447	2.447	2.447	2.447	2.447	2.447	2.447	2.447
95096	1	2.226	2.226	2.339	2.339	2.615	2.615	2.828	2.828
95362	2	2.376	2.376	2.384	2.384	2.492	2.492	2.495	2.495
95858	2	2.244	2.339	2.456	2.475	2.491	2.659	2.865	3.123
95898	1	2.377	2.377	2.419	2.419	2.432	2.432	2.544	2.544
96014	1	2.334	2.334	2.339	2.339	2.507	2.507	2.528	2.528
	4	2.365	2.419	2.47	2.504	2.536	2.557	2.609	2.609
	5	2.4	2.44	2.452	2.498	2.507	2.567	2.583	2.608
96217	1	2.341	2.341	2.474	2.474	2.481	2.481	2.724	2.724
96219	1	2.331	2.331	2.467	2.467	2.472	2.472	2.706	2.706
96483	1	2.335	2.335	2.494	2.494	2.503	2.503	2.592	2.592
96484	1	2.322	2.322	2.534	2.534	2.574	2.574	2.578	2.578
96611	1	2.377	2.377	2.377	2.377	2.82	2.82	2.82	2.82
	2	2.339	2.339	2.445	2.445	2.445	2.445	3.125	3.125
96616	1	2.416	2.416	2.437	2.437	2.437	2.437	2.909	2.909
96619	3	2.416	2.425	2.425	2.434	2.472	2.538	2.551	2.606
96711	1	2.422	2.459	2.462	2.482	2.494	2.509	2.525	2.563
96712	1	2.417	2.47	2.47	2.503	2.517	2.527	2.537	2.575
	2	2.412	2.444	2.449	2.476	2.504	2.526	2.557	2.585
96784	1	2.332	2.433	2.448	2.47	2.476	2.482	2.501	2.745
97314	3	2.367	2.407	2.456	2.496	2.553	2.587	2.591	2.882
98137	2	2.325	2.335	2.377	2.397	2.523	2.541	2.586	2.807
98717	1	2.423	2.423	2.461	2.469	2.469	2.492	2.492	2.493
98727	1	2.329	2.361	2.415	2.445	2.541	2.562	2.591	2.61
98870	2	2.397	2.399	2.416	2.447	2.506	2.64	2.986	3.091
98877	1	2.327	2.327	2.327	2.327	2.528	2.528	2.528	2.528
100158	1	2.284	2.299	2.456	2.527	2.558	2.603	2.659	2.826
100220	4	2.366	2.373	2.431	2.555	2.605	2.679	2.75	2.915
100221	4	2.38	2.403	2.422	2.543	2.611	2.711	2.812	2.938
100320	1	2.387	2.387	2.387	2.387	2.554	2.554	2.554	2.554
100332	1	2.33	2.33	2.365	2.365	2.796	2.796	3.16	3.16
	2	2.299	2.345	2.446	2.484	2.518	2.634	2.742	2.843
100339	1	2.419	2.419	2.438	2.438	2.468	2.468	2.507	2.507
100477	1	2.361	2.361	2.451	2.451	2.572	2.572	2.59	2.59
100565	1	2.414	2.417	2.417	2.438	2.512	2.515	2.572	2.584
100632	1	2.4	2.4	2.4	2.4	2.433	2.494	2.976	2.976
100661	1	2.36	2.36	2.435	2.435	2.505	2.505	2.512	2.512
100662	1	2.268	2.31	2.389	2.449	2.457	2.462	2.511	2.597
	2	2.279	2.33	2.368	2.389	2.444	2.472	2.48	2.648
100731	1	2.343	2.343	2.343	2.343	2.496	2.496	2.496	2.496
100743	2	2.242	2.289	2.363	2.391	2.474	2.577	2.89	3.086
100826	1	2.278	2.278	2.391	2.391	2.395	2.395	2.828	2.955
108808	1	2.486	2.486	2.486	2.486	2.486	2.486	2.665	2.665
109662	1	2.33	2.33	2.468	2.468	2.478	2.478	2.501	2.501
	2	2.454	2.454	2.454	2.454	2.499	2.499	2.499	2.499
150843	1	2.393	2.393	2.432	2.432	2.527	2.527	2.543	2.543
151250	1	2.312	2.312	2.364	2.364	2.484	2.484	2.944	2.944
151591	1	2.331	2.349	2.349	2.425	2.636	2.636	2.784	2.784
155266	1	2.319	2.319	2.432	2.432	2.469	2.469	2.901	2.901
	2	2.305	2.305	2.445	2.445	2.449	2.449	2.92	2.92
156218	2	2.244	2.291	2.369	2.392	2.475	2.58	2.896	3.085
156224	1	2.378	2.392	2.403	2.472	2.517	2.583	2.591	2.7
156225	1	2.335	2.439	2.458	2.467	2.478	2.49	2.501	2.725
156409	1	2.208	2.208	2.559	2.559	2.559	2.559	2.559	2.559
156624	2	2.3	2.32	2.413	2.47	2.483	2.536	2.821	3.101
156625	3	2.333	2.349	2.402	2.437	2.551	2.579	2.606	2.629
156626	3	2.369	2.4	2.438	2.464	2.472	2.557	2.61	2.66
	5	2.308	2.318	2.37	2.376	2.526	2.548	2.606	3.078
156736	1	2.426	2.426	2.438	2.438	2.622	2.622	2.669	2.669
	2	2.26	2.325	2.433	2.522	2.549	2.59	2.641	2.712
158016	1	2.354	2.354	2.368	2.368	2.53	2.53	2.677	2.677
158019	1	2.446	2.446	2.446	2.446	2.499	2.499	2.499	2.499
158138	1	2.341	2.341	2.361	2.361	2.633	2.633	2.725	2.725
158140	1	2.344	2.344	2.364	2.364	2.625	2.625	2.732	2.732
158141	1	2.342	2.342	2.364	2.364	2.616	2.616	2.731	2.731
158142	1	2.341	2.341	2.36	2.36	2.612	2.612	2.733	2.733
158143	1	2.339	2.339	2.358	2.358	2.605	2.605	2.738	2.738
158172	1	2.43	2.431	2.432	2.432	2.586	2.586	2.824	2.824
158173	1	2.43	2.43	2.439	2.454	2.618	2.618	2.787	2.787
158174	1	2.429	2.429	2.449	2.452	2.627	2.627	2.765	2.765
158175	1	2.424	2.424	2.456	2.46	2.664	2.664	2.736	2.736
158176	1	2.421	2.421	2.467	2.47	2.692	2.692	2.708	2.708
158537	1	2.35	2.35	2.35	2.35	2.497	2.497	2.497	2.497
158917	2	2.362	2.362	2.424	2.424	2.446	2.446	2.636	2.636
	3	2.428	2.428	2.436	2.436	2.456	2.456	2.497	2.497
159044	1	2.35	2.35	2.35	2.35	2.499	2.499	2.499	2.499
160476	2	2.373	2.396	2.414	2.504	2.531	2.555	2.571	2.637
161256	1	2.32	2.366	2.443	2.467	2.476	2.48	2.498	2.827
	2	2.363	2.373	2.42	2.435	2.439	2.444	2.63	2.686
	3	2.383	2.414	2.483	2.505	2.536	2.554	2.615	2.617
161622	1	2.36	2.36	2.366	2.366	2.541	2.541	2.547	2.547
161988	4	2.282	2.292	2.425	2.509	2.547	2.58	2.655	2.814
164871	1	2.355	2.373	2.406	2.434	2.438	2.483	2.99	2.998
164871	5	2.365	2.415	2.425	2.459	2.494	2.599	2.61	3.009
164876	1	2.397	2.45	2.452	2.482	2.495	2.563	2.564	2.729
165102	1	2.351	2.41	2.42	2.463	2.484	2.534	2.599	2.992
	2	2.367	2.376	2.416	2.444	2.469	2.815	2.85	2.937
171047	1	2.311	2.398	2.496	2.511	2.557	2.563	2.577	2.612
171080	1	2.329	2.343	2.365	2.475	2.48	2.547	2.58	2.719
	2	2.36	2.36	2.41	2.41	2.431	2.431	2.667	2.667
171849	1	2.305	2.327	2.376	2.466	2.514	2.518	2.594	2.657
171933	1	2.282	2.316	2.325	2.333	2.498	2.569	2.629	3.099
200142	1	2.378	2.421	2.476	2.518	2.522	2.549	2.616	2.63
	3	2.316	2.364	2.455	2.461	2.467	2.48	2.487	2.843
	4	2.362	2.37	2.414	2.426	2.439	2.447	2.652	2.699
200158	1	2.443	2.443	2.458	2.461	2.474	2.475	2.526	2.67
	2	2.376	2.412	2.427	2.436	2.444	2.464	2.601	2.645
200332	4	2.394	2.394	2.428	2.428	2.457	2.457	2.681	2.681
200417	1	2.35	2.35	2.423	2.423	2.424	2.424	2.643	2.643
200435	2	2.51	2.51	2.51	2.51	2.52	2.52	2.52	2.52
200603	1	2.28	2.289	2.299	2.3	2.5	2.515	2.913	2.937
200614	1	2.286	2.381	2.427	2.487	2.497	2.544	2.579	2.844
	2	2.279	2.335	2.369	2.381	2.445	2.466	2.537	2.872
200681	4	2.377	2.377	2.444	2.444	2.59	2.59	2.776	2.776
200801	2	2.382	2.389	2.41	2.415	2.416	2.507	2.535	2.577
201145	1	2.392	2.392	2.424	2.424	2.462	2.538	2.538	2.554
	2	2.379	2.379	2.394	2.394	2.493	2.521	2.521	2.528
201425	1	2.406	2.406	2.409	2.409	2.452	2.498	2.642	2.642
201918	1	2.303	2.303	2.415	2.415	2.532	2.532	2.557	2.557
202148	1	2.395	2.397	2.425	2.426	2.452	2.468	2.527	2.726
202244	1	2.333	2.333	2.342	2.342	2.589	2.589	2.708	2.708
202245	1	2.332	2.332	2.349	2.349	2.604	2.604	2.724	2.724
202571	1	2.334	2.371	2.42	2.475	2.51	2.532	2.543	2.963
202665	1	2.406	2.418	2.433	2.481	2.506	2.514	2.527	2.542
	2	2.357	2.428	2.448	2.455	2.462	2.521	2.523	2.582
202852	1	2.315	2.349	2.373	2.412	2.516	2.69	2.729	2.933
203044	1	2.365	2.365	2.365	2.365	2.506	2.506	2.506	2.506
203045	1	2.369	2.369	2.369	2.369	2.508	2.508	2.508	2.508
203131	1	2.27	2.27	2.282	2.282	2.645	2.645	3.089	3.089
240296	5	2.392	2.392	2.502	2.502	2.61	2.61	2.712	2.712
245276	1	2.404	2.404	2.404	2.404	2.521	2.521	2.521	2.521
245773	1	2.35	2.35	2.432	2.432	2.595	2.595	2.847	2.847
250001	1	2.376	2.395	2.426	2.472	2.475	2.604	2.685	2.688
250012	2	2.316	2.336	2.357	2.491	2.553	2.607	2.933	2.961
250342	1	2.484	2.484	2.484	2.484	2.484	2.484	2.484	2.484
280514	1	2.282	2.317	2.383	2.383	2.457	2.457	2.637	2.637
280873	1	2.371	2.371	2.493	2.493	2.519	2.519	2.699	2.699
280874	1	2.359	2.36	2.497	2.497	2.53	2.531	2.689	2.689
280875	1	2.349	2.349	2.501	2.501	2.536	2.536	2.676	2.676
400310	2	2.303	2.314	2.34	2.369	2.426	2.576	2.897	3.041
401203	1	2.383	2.383	2.42	2.42	2.492	2.492	2.601	2.601
402012	1	2.38	2.38	2.38	2.38	2.658	2.658	2.658	2.658
403018	1	2.314	2.314	2.418	2.418	2.601	2.601	2.903	2.903
	4	2.331	2.406	2.412	2.43	2.463	2.517	2.618	2.77
405832	1	2.459	2.459	2.462	2.462	2.521	2.521	2.525	2.525
406666	1	2.333	2.411	2.419	2.457	2.461	2.53	2.545	2.578
408337	1	2.411	2.411	2.447	2.447	2.545	2.545	2.596	2.596
408338	1	2.407	2.407	2.443	2.443	2.548	2.548	2.589	2.589
409335	1	2.463	2.463	2.463	2.463	2.463	2.463	2.463	2.463
409641	1	2.336	2.336	2.356	2.356	2.609	2.609	2.726	2.726
409642	1	2.335	2.335	2.355	2.355	2.601	2.601	2.73	2.73
409728	1	2.363	2.363	2.394	2.394	2.679	2.679	2.867	2.867
409789	1	2.367	2.405	2.417	2.452	2.454	2.636	2.68	2.768
410199	1	2.426	2.426	2.431	2.431	2.469	2.469	2.498	2.498
411743	1	2.326	2.395	2.419	2.485	2.507	2.52	2.701	2.807
412381	2	2.299	2.433	2.475	2.487	2.557	2.604	2.678	2.819
413482	1	2.352	2.413	2.42	2.428	2.45	2.488	2.539	2.828
413970	1	2.286	2.333	2.343	2.373	2.573	2.663	2.711	3.081
414341	3	2.359	2.402	2.403	2.453	2.502	2.614	2.639	2.908
11	1	2.382	2.403	2.41	2.479	2.507	2.517	2.589	2.601	2.7
	2	2.385	2.4	2.433	2.471	2.478	2.491	2.583	2.666	2.667
	3	2.402	2.422	2.433	2.47	2.482	2.517	2.518	2.676	2.693
	4	2.405	2.417	2.436	2.471	2.479	2.491	2.569	2.584	2.623
131	2	2.37	2.378	2.418	2.452	2.481	2.567	2.654	2.686	3.007
383	3	2.382	2.507	2.558	2.568	2.573	2.597	2.623	2.634	2.727
970	1	2.426	2.436	2.443	2.46	2.49	2.514	2.52	2.58	2.838
1141	1	2.466	2.466	2.466	2.622	2.622	2.622	2.622	2.622	2.622
1841	4	2.524	2.524	2.524	2.544	2.544	2.544	3.013	3.013	3.013
15519	2	2.316	2.37	2.415	2.524	2.583	2.598	2.718	2.901	3.043
17034	1	2.333	2.39	2.433	2.443	2.466	2.483	2.658	2.995	3.159
20196	2	2.359	2.381	2.422	2.445	2.489	2.5	2.637	2.752	2.977
20777	1	2.393	2.414	2.419	2.454	2.516	2.532	2.543	2.573	2.84
	2	2.304	2.338	2.386	2.395	2.491	2.524	2.681	2.747	3.086
24973	1	2.341	2.341	2.341	2.563	2.563	2.563	2.619	2.619	2.619
26010	3	2.327	2.391	2.397	2.464	2.491	2.531	2.59	2.609	3.054
29554	1	2.306	2.362	2.4	2.479	2.495	2.646	2.706	2.71	3.197
32100	1	2.416	2.45	2.45	2.52	2.52	2.545	2.545	2.654	2.654
34209	1	2.291	2.327	2.327	2.459	2.459	2.568	2.904	3.009	3.009
35245	1	2.4	2.438	2.446	2.448	2.47	2.507	2.554	2.694	2.838
40880	1	2.315	2.341	2.341	2.471	2.471	2.554	2.854	3.011	3.011
50268	1	2.387	2.387	2.387	2.447	2.447	2.447	3.182	3.182	3.182
	2	2.406	2.406	2.406	2.406	2.406	2.406	2.724	2.724	2.724
	3	2.393	2.393	2.393	2.559	2.559	2.559	2.888	2.888	2.888
52152	1	2.416	2.45	2.45	2.52	2.52	2.545	2.545	2.654	2.654
56314	1	2.398	2.398	2.398	2.454	2.454	2.454	2.81	2.81	2.81
59142	1	2.453	2.453	2.453	2.594	2.594	2.594	2.594	2.594	2.594
59995	1	2.445	2.456	2.468	2.47	2.481	2.514	2.533	2.585	2.701
62167	1	2.301	2.354	2.354	2.596	2.596	2.596	2.596	2.778	2.778
62398	1	2.258	2.417	2.417	2.51	2.51	2.552	2.573	2.907	2.907
63431	1	2.363	2.394	2.4	2.533	2.546	2.588	2.726	2.829	3.112
65347	1	2.397	2.409	2.431	2.434	2.458	2.458	2.701	2.754	2.873
	2	2.364	2.371	2.39	2.403	2.435	2.474	2.681	2.904	3.095
65417	1	2.36	2.363	2.384	2.389	2.501	2.517	2.526	2.684	3.136
	2	2.392	2.418	2.423	2.521	2.544	2.545	2.613	2.629	2.84
66846	1	2.341	2.341	2.341	2.585	2.585	2.585	2.585	2.585	2.585
66923	1	2.276	2.356	2.356	2.485	2.485	2.526	2.766	2.963	2.963
66924	1	2.264	2.415	2.415	2.505	2.505	2.562	2.585	2.914	2.914
67092	1	2.31	2.31	2.391	2.632	2.632	2.742	2.742	2.782	2.849
67242	1	2.281	2.322	2.322	2.473	2.473	2.555	2.846	3.041	3.041
68336	2	2.432	2.432	2.432	2.552	2.552	2.552	2.672	2.672	2.672
68914	1	2.403	2.403	2.403	2.45	2.45	2.45	2.805	2.805	2.805
68915	1	2.389	2.4	2.406	2.425	2.445	2.451	2.746	2.814	2.837
	2	2.39	2.401	2.413	2.436	2.446	2.46	2.752	2.769	2.845
71350	1	2.413	2.423	2.424	2.466	2.477	2.485	2.795	2.802	2.816
72868	3	2.392	2.392	2.392	2.471	2.471	2.471	2.647	2.647	2.647
73333	1	2.385	2.385	2.402	2.402	2.458	2.742	2.812	2.812	3.074
75289	1	2.331	2.375	2.46	2.483	2.508	2.536	2.593	2.719	2.992
75920	1	2.346	2.347	2.347	2.398	2.398	2.539	2.867	3.069	3.069
75921	1	2.414	2.417	2.42	2.421	2.455	2.495	2.547	2.885	3.067
76610	1	2.366	2.402	2.459	2.543	2.546	2.546	2.615	2.681	2.872
76619	1	2.466	2.465	2.466	2.553	2.553	2.553	2.729	2.729	2.729
76888	1	2.399	2.414	2.427	2.451	2.498	2.558	2.565	2.606	2.658
	2	2.376	2.405	2.421	2.432	2.445	2.511	2.56	2.666	2.741
	3	2.394	2.437	2.439	2.513	2.528	2.535	2.56	2.679	2.707
	4	2.355	2.38	2.397	2.433	2.467	2.54	2.541	2.627	2.687
	5	2.383	2.398	2.437	2.486	2.506	2.513	2.615	2.678	2.732
	6	2.386	2.418	2.418	2.455	2.459	2.541	2.553	2.714	2.771
	7	2.377	2.443	2.459	2.468	2.524	2.555	2.557	2.564	2.801
	8	2.362	2.449	2.456	2.463	2.465	2.472	2.484	2.646	2.734
77139	1	2.383	2.39	2.391	2.441	2.442	2.449	2.783	2.79	2.804
78362	1	2.36	2.378	2.39	2.422	2.472	2.534	2.617	2.637	3.014
78363	1	2.373	2.374	2.394	2.418	2.508	2.529	2.611	2.664	3.024
79309	1	2.409	2.448	2.478	2.483	2.505	2.533	2.638	2.681	2.701
81642	2	2.381	2.381	2.381	2.483	2.483	2.483	3.047	3.047	3.047
	3	2.35	2.35	2.35	2.351	2.351	2.351	2.894	2.894	2.894
82484	1	2.413	2.442	2.461	2.467	2.489	2.517	2.523	2.559	2.734
	2	2.32	2.372	2.391	2.487	2.519	2.536	2.614	2.638	2.953
83431	1	2.409	2.409	2.409	2.465	2.465	2.465	2.562	2.562	2.562
83746	1	2.269	2.298	2.298	2.412	2.412	2.515	2.944	3.055	3.055
85707	1	2.499	2.499	2.499	2.502	2.502	2.502	2.579	2.579	2.579
89262	1	2.366	2.402	2.459	2.543	2.546	2.546	2.615	2.681	2.872
89462	1	2.357	2.411	2.422	2.459	2.496	2.513	2.579	2.988	2.996
93932	1	2.366	2.398	2.417	2.439	2.461	2.498	2.634	2.888	2.984
	2	2.386	2.401	2.419	2.441	2.446	2.532	2.648	2.705	3.012
94488	1	2.34	2.352	2.394	2.396	2.551	2.817	2.837	3.168	3.196
96015	1	2.261	2.37	2.37	2.476	2.497	2.497	2.846	3.055	3.055
96619	1	2.369	2.383	2.41	2.422	2.485	2.508	2.65	2.671	2.737
	2	2.397	2.449	2.463	2.477	2.494	2.505	2.515	2.618	2.68
	4	2.404	2.447	2.462	2.463	2.487	2.494	2.53	2.567	2.995
96810	1	2.331	2.356	2.38	2.38	2.404	2.487	2.868	2.962	3.119
97440	2	2.447	2.447	2.447	2.601	2.601	2.601	2.613	2.613	2.613
97441	1	2.396	2.396	2.396	2.413	2.413	2.413	2.95	2.95	2.95
	2	2.432	2.432	2.432	2.548	2.548	2.548	2.685	2.685	2.685
97849	1	2.366	2.398	2.417	2.439	2.461	2.498	2.634	2.888	2.984
	2	2.386	2.401	2.419	2.441	2.446	2.532	2.648	2.705	3.012
99352	1	2.252	2.378	2.378	2.487	2.517	2.517	2.736	2.946	2.946
100076	1	2.241	2.407	2.407	2.442	2.442	2.746	2.746	3.183	3.183
100415	1	2.405	2.411	2.428	2.433	2.436	2.443	2.595	3.098	3.157
156173	1	2.417	2.417	2.417	2.474	2.474	2.474	2.805	2.805	2.805
156302	1	2.428	2.44	2.443	2.462	2.497	2.515	2.521	2.585	2.84
156624	4	2.381	2.381	2.401	2.401	2.45	2.733	2.823	2.823	3.076
156625	1	2.272	2.432	2.495	2.523	2.573	2.586	2.611	2.808	3.111
	2	2.36	2.397	2.406	2.415	2.601	2.61	2.682	2.71	3.061
156645	1	2.346	2.349	2.349	2.396	2.396	2.578	2.869	3.086	3.086
156779	1	2.399	2.4	2.478	2.512	2.533	2.536	2.638	2.665	2.76
162776	1	2.3	2.327	2.327	2.388	2.571	2.571	2.671	2.671	3.132
171549	1	2.409	2.409	2.409	2.464	2.464	2.464	2.813	2.813	2.813
174016	1	2.411	2.411	2.43	2.43	2.46	2.46	2.599	2.993	2.993
200801	1	2.413	2.421	2.45	2.456	2.499	2.534	2.629	2.639	2.673
	3	2.44	2.44	2.442	2.472	2.472	2.53	2.53	2.686	2.686
202198	1	2.397	2.397	2.397	2.445	2.445	2.445	2.798	2.798	2.798
203026	1	2.399	2.399	2.399	2.457	2.457	2.457	2.807	2.807	2.807
203027	1	2.403	2.403	2.403	2.452	2.452	2.452	2.801	2.801	2.801
203028	1	2.407	2.407	2.407	2.448	2.448	2.448	2.793	2.793	2.793
250064	3	2.343	2.349	2.399	2.407	2.708	2.709	2.787	2.837	2.88
250216	1	2.391	2.391	2.45	2.45	2.477	2.477	2.567	3.02	3.02
250211	1	2.394	2.397	2.415	2.425	2.441	2.444	2.596	3.02	3.057
250287	1	2.393	2.393	2.431	2.431	2.45	2.45	2.868	3.089	3.089
280991	1	2.407	2.444	2.455	2.501	2.543	2.55	2.559	2.65	2.657
	2	2.425	2.435	2.452	2.509	2.52	2.528	2.556	2.645	2.664
403018	3	2.355	2.422	2.429	2.482	2.528	2.665	2.833	2.854	3.015
412383	1	2.304	2.408	2.456	2.516	2.589	2.642	2.655	2.82	3.086
412995	1	2.413	2.413	2.413	2.459	2.459	2.459	2.778	2.778	2.778
415082	1	2.478	2.515	2.516	2.56	2.601	2.611	2.612	2.626	2.63
131	1	2.479	2.49	2.493	2.518	2.523	2.533	2.572	2.68	2.699	3.043
383	4	2.425	2.465	2.478	2.536	2.545	2.577	2.595	2.615	2.643	2.66
26010	1	2.321	2.342	2.383	2.406	2.631	2.642	2.718	2.732	2.856	3.119
34209	2	2.256	2.532	2.534	2.534	2.672	2.672	2.79	2.79	3.019	3.019
40880	2	2.265	2.539	2.54	2.54	2.647	2.647	2.797	2.797	3.033	3.033
62398	2	2.313	2.453	2.453	2.51	2.51	2.789	2.789	3.008	3.008	3.017
66923	2	2.264	2.538	2.538	2.551	2.551	2.556	2.815	2.815	3.039	3.039
66924	2	2.31	2.464	2.464	2.509	2.509	2.792	2.792	3.003	3.007	3.007
79353	1	2.33	2.33	2.459	2.459	2.513	2.513	2.722	2.722	2.722	2.722
158736	2	2.239	2.509	2.509	2.509	2.686	2.686	2.686	2.686	2.686	2.686
158911	1	2.346	2.346	2.346	2.346	2.755	2.755	2.829	2.829	2.829	2.829
200202	2	2.22	2.481	2.481	2.481	2.681	2.681	2.681	2.681	2.681	2.681
201425	2	2.359	2.369	2.369	2.441	2.625	2.625	2.784	2.784	2.786	3.075
	4	2.395	2.395	2.463	2.564	2.612	2.612	2.622	2.706	3.035	3.035
280969	1	2.394	2.421	2.481	2.592	2.646	2.662	2.689	2.874	3.018	3.035
281391	1	2.382	2.382	2.484	2.484	2.537	2.537	2.705	2.705	3.122	3.122
383	1	2.345	2.51	2.51	2.53	2.585	2.585	2.772	2.822	2.822	2.826	2.826
39921	1	2.431	2.431	2.437	2.442	2.442	2.556	2.556	2.557	2.557	2.826	2.826
39923	1	2.427	2.427	2.441	2.445	2.445	2.56	2.56	2.561	2.561	2.825	2.825
39925	1	2.42	2.42	2.465	2.465	2.476	2.688	2.688	2.707	2.707	2.707	2.707
74169	2	2.308	2.473	2.473	2.529	2.59	2.59	2.852	2.92	2.92	2.965	2.965
85088	1	2.42	2.42	2.464	2.464	2.471	2.682	2.682	2.706	2.706	2.707	2.707
201425	3	2.279	2.402	2.402	2.673	2.711	2.711	2.78	2.78	2.908	2.951	2.951
383	2	2.56	2.56	2.56	2.595	2.595	2.595	2.663	2.663	2.663	2.757	2.757	2.757
1303	1	2.549	2.549	2.549	2.549	2.549	2.549	2.549	2.549	2.549	2.549	2.549	2.549
15757	1	2.562	2.562	2.562	2.562	2.562	2.562	2.562	2.562	2.562	2.562	2.562	2.562
31338	1	2.346	2.352	2.352	2.465	2.568	2.568	2.597	2.597	2.849	2.929	3.069	3.069
35218	1	2.326	2.338	2.338	2.439	2.57	2.57	2.583	2.583	2.894	2.958	3.117	3.117
37025	1	2.762	2.762	2.762	2.762	2.762	2.762	2.791	2.791	2.791	2.791	2.791	2.791
81081	2	2.714	2.714	2.714	2.714	2.714	2.714	2.799	2.799	2.799	2.799	2.799	2.799
89082	1	2.63	2.63	2.63	2.63	2.63	2.63	2.713	2.713	2.713	2.713	2.713	2.713
95714	1	2.606	2.606	2.606	2.606	2.606	2.606	2.606	2.606	2.606	2.606	2.606	2.606
95715	1	2.627	2.627	2.627	2.627	2.627	2.627	2.627	2.627	2.627	2.627	2.627	2.627
100137	1	2.668	2.668	2.668	2.668	2.668	2.668	2.747	2.747	2.747	2.747	2.747	2.747
158736	1	2.44	2.44	2.44	2.44	2.44	2.44	3.036	3.036	3.036	3.036	3.036	3.036
200202	1	2.444	2.444	2.444	2.444	2.444	2.444	3.037	3.037	3.037	3.037	3.037	3.037
