# Supplementary material for: Bond-length distributions for ions bonded to oxygen: alkali and alkaline-earth metals
Source: Acta Crystallogr B Struct Sci Cryst Eng Mater. 2016 Aug 1;72(Pt 4):602–25. doi: 10.1107/S2052520616008507 (PMC4971548; doi:10.1107/S2052520616008507)
Supplement: Supplementary file 5 [file b-72-00602-sup5.txt]

ICSD_#	ION_#	Bond 1	Bond 2	Bond 3	Bond 4	Bond 5	Bond 6	Bond 7	Bond 8	Bond 9	Bond 10	Bond 11	Bond 12	Bond 13	Bond 14	Bond 15	Bond 16	Bond 17	Bond 18	Bond 19	Bond 20
50444	2	2.96	2.994	3.007	3.023	3.039	3.35
59164	1	3.143	3.143	3.143	3.143	3.143	3.143
59329	1	2.984	2.984	3.159	3.159	3.382	3.382
71624	2	2.929	2.932	3.038	3.038	3.375	3.375
93877	2	3.037	3.055	3.1	3.132	3.156	3.532
	5	2.936	2.998	3.015	3.208	3.249	3.413
158941	1	3.097	3.097	3.097	3.097	3.097	3.097
170588	1	3.049	3.068	3.076	3.102	3.172	3.503
174316	2	2.947	2.967	2.974	3.05	3.241	3.568
174317	1	2.866	2.866	3.173	3.173	3.395	3.395
	3	2.947	3.056	3.093	3.124	3.126	3.172
250132	1	3.026	3.026	3.094	3.094	3.221	3.221
279580	1	3.077	3.077	3.077	3.191	3.191	3.191
	2	3.044	3.044	3.044	3.245	3.245	3.245
406564	1	2.997	2.997	3.124	3.124	3.238	3.238
409506	1	2.902	2.931	3.156	3.156	3.157	3.311
	2	3.018	3.034	3.049	3.09	3.123	3.137
36531	2	2.948	2.976	3.052	3.122	3.153	3.224	3.355
65963	1	3.083	3.091	3.139	3.213	3.213	3.249	3.249
67345	1	3.061	3.093	3.093	3.169	3.169	3.508	3.508
71624	1	3.074	3.074	3.092	3.308	3.308	3.313	3.313
74888	1	3.029	3.029	3.08	3.08	3.241	3.241	3.251
94736	9	3.032	3.032	3.04	3.042	3.098	3.194	3.306
174316	1	3.036	3.047	3.078	3.103	3.152	3.215	3.806
	3	3.053	3.113	3.213	3.239	3.28	3.52	3.766
412330	1	3.025	3.035	3.119	3.275	3.285	3.376	3.388
413151	1	3.063	3.111	3.111	3.227	3.227	3.416	3.416
20532	1	3.097	3.128	3.189	3.193	3.243	3.309	3.39	3.576
20908	2	3.028	3.041	3.042	3.209	3.241	3.271	3.334	3.746
33504	3	3.014	3.084	3.085	3.178	3.185	3.321	3.343	3.37
36532	2	2.894	2.937	3.057	3.136	3.31	3.473	3.786	3.911
39406	3	3.085	3.085	3.158	3.305	3.305	3.339	3.403	3.403
50444	1	2.987	3.14	3.144	3.226	3.323	3.329	3.358	3.567
68223	1	3.073	3.088	3.089	3.095	3.209	3.212	3.262	3.446
69491	1	3.229	3.229	3.234	3.234	3.283	3.283	3.305	3.305
73129	2	3.054	3.141	3.199	3.215	3.271	3.297	3.307	3.317
75995	1	3.147	3.147	3.147	3.147	3.537	3.537	3.537	3.537
78907	1	3.004	3.061	3.062	3.123	3.22	3.283	3.619	3.705
	2	2.991	3.057	3.074	3.088	3.209	3.411	3.45	3.529
87737	1	2.972	3.111	3.116	3.117	3.119	3.227	3.248	3.415
93877	1	3.025	3.061	3.129	3.212	3.271	3.436	3.638	3.77
94736	6	2.929	2.955	2.963	3.149	3.193	3.423	3.44	3.502
96646	2	2.972	3.099	3.14	3.14	3.155	3.367	3.367	3.413
97515	2	3.093	3.178	3.178	3.35	3.456	3.467	3.475	3.475
100691	1	3.136	3.136	3.146	3.146	3.164	3.164	3.32	3.331
174317	2	3.091	3.091	3.206	3.206	3.399	3.399	3.739	3.739
201071	1	2.939	2.939	3.202	3.202	3.586	3.586	3.613	3.613
201166	1	3.091	3.091	3.091	3.091	3.277	3.277	3.277	3.277
201425	1	3.075	3.075	3.101	3.101	3.229	3.229	3.29	3.29
	2	3.022	3.022	3.16	3.16	3.208	3.208	3.278	3.278
412330	4	2.984	2.996	3.016	3.084	3.204	3.257	3.275	3.327
417336	3	3.069	3.188	3.188	3.325	3.38	3.38	3.446	3.446
837	2	3.044	3.046	3.054	3.126	3.22	3.361	3.527	3.597	3.676
	3	3.001	3.009	3.089	3.178	3.196	3.266	3.524	3.698	3.854
20531	1	3.08	3.097	3.112	3.183	3.251	3.268	3.408	3.444	3.553
31880	2	2.94	3.004	3.199	3.215	3.227	3.29	3.341	3.373	3.563
33504	2	3.1	3.215	3.238	3.293	3.325	3.37	3.491	3.596	3.663
33799	2	3.037	3.037	3.073	3.097	3.126	3.126	3.31	3.521	3.521
33861	2	3.013	3.048	3.048	3.084	3.084	3.139	3.167	3.362	3.362
36533	1	3.055	3.085	3.131	3.165	3.165	3.217	3.217	3.775	3.775
39301	3	3.012	3.146	3.169	3.205	3.215	3.27	3.353	3.386	3.524
39334	1	3.032	3.098	3.168	3.194	3.202	3.29	3.31	3.412	3.704
39388	1	3.007	3.099	3.149	3.149	3.157	3.157	3.41	3.572	3.572
39406	2	2.979	3.067	3.219	3.219	3.283	3.318	3.318	3.606	3.606
51090	1	3	3.103	3.103	3.103	3.152	3.152	3.36	3.362	3.362
59166	2	3.057	3.058	3.182	3.214	3.272	3.3	3.302	3.322	3.334
59167	2	3.118	3.118	3.138	3.195	3.195	3.214	3.214	3.64	3.64
59903	1	3.108	3.139	3.157	3.289	3.315	3.319	3.339	3.451	3.498
63136	3	3.061	3.089	3.116	3.253	3.274	3.318	3.394	3.569	3.572
65675	1	2.852	2.89	2.938	2.974	3.274	3.281	3.433	3.507	3.559
	2	2.83	2.966	3.018	3.028	3.039	3.3	3.328	3.33	3.368
65721	1	3.076	3.104	3.119	3.126	3.251	3.263	3.326	3.341	3.461
66526	2	3.044	3.044	3.122	3.127	3.158	3.158	3.277	3.515	3.515
72682	2	2.985	3.065	3.202	3.212	3.265	3.317	3.362	3.464	3.551
72982	1	3.076	3.112	3.173	3.205	3.271	3.318	3.322	3.424	3.471
74034	2	3.084	3.126	3.209	3.269	3.276	3.326	3.373	3.513	3.55
75076	2	3.159	3.178	3.207	3.279	3.281	3.31	3.387	3.424	3.474
75350	1	3.094	3.182	3.183	3.208	3.248	3.291	3.441	3.442	3.46
87834	3	2.91	2.999	3.016	3.109	3.178	3.322	3.486	3.682	3.882
94071	1	3.064	3.064	3.064	3.302	3.302	3.302	3.319	3.319	3.319
94735	1	3.04	3.042	3.09	3.215	3.27	3.271	3.28	3.306	3.315
94736	1	3.014	3.049	3.075	3.128	3.212	3.256	3.331	3.419	3.648
	2	3.047	3.064	3.088	3.154	3.155	3.155	3.426	3.464	3.49
	3	3.008	3.081	3.192	3.196	3.299	3.414	3.495	3.646	3.733
	4	3.049	3.056	3.171	3.253	3.304	3.319	3.438	3.681	3.745
	7	3.108	3.14	3.217	3.257	3.303	3.344	3.388	3.391	3.443
	8	3.052	3.078	3.16	3.197	3.27	3.423	3.438	3.483	3.59
98676	1	3.049	3.049	3.326	3.326	3.343	3.356	3.356	3.461	3.461
109838	1	3.092	3.131	3.16	3.165	3.23	3.251	3.357	3.384	3.39
151876	1	3.044	3.061	3.097	3.112	3.188	3.304	3.328	3.335	3.435
151876	2	3.014	3.1	3.122	3.127	3.188	3.233	3.242	3.321	3.368
154361	1	3.119	3.119	3.119	3.119	3.119	3.119	3.369	3.369	3.369
170959	2	3.065	3.077	3.123	3.139	3.149	3.337	3.348	3.496	3.519
203160	2	3.065	3.075	3.075	3.147	3.147	3.185	3.21	3.397	3.397
249127	2	3.016	3.034	3.106	3.113	3.15	3.153	3.204	3.27	3.448
280837	1	2.956	2.99	3.021	3.113	3.158	3.183	3.189	3.304	3.562
281566	1	3.104	3.149	3.155	3.296	3.334	3.339	3.369	3.452	3.531
300021	2	3.01	3.075	3.075	3.086	3.086	3.159	3.215	3.384	3.384
409746	1	3.064	3.092	3.107	3.152	3.372	3.381	3.391	3.482	3.531
409748	1	3.068	3.098	3.109	3.138	3.33	3.369	3.386	3.429	3.565
1489	1	3.091	3.091	3.123	3.225	3.225	3.242	3.275	3.316	3.437	3.437
1886	1	2.961	3.027	3.167	3.241	3.282	3.306	3.307	3.393	3.414	3.592
30060	1	2.838	3.08	3.08	3.084	3.084	3.481	3.481	3.578	3.578	3.69
30930	1	3.06	3.094	3.107	3.117	3.124	3.195	3.33	3.33	3.352	3.563
33504	1	3.032	3.051	3.083	3.146	3.252	3.276	3.581	3.583	3.7	3.805
33799	1	3.016	3.26	3.26	3.263	3.263	3.5	3.5	3.536	3.536	3.584
36532	1	3.056	3.182	3.182	3.193	3.33	3.423	3.46	3.523	3.568	3.812
36533	2	3.036	3.177	3.177	3.19	3.359	3.359	3.504	3.504	3.62	3.62
36645	1	3.045	3.085	3.085	3.126	3.204	3.204	3.525	3.525	3.768	3.768
	2	3.027	3.11	3.11	3.156	3.217	3.217	3.532	3.532	3.965	3.965
39301	4	3.054	3.054	3.066	3.066	3.167	3.167	3.423	3.423	3.589	3.589
39388	2	3.17	3.17	3.187	3.187	3.285	3.362	3.362	3.364	3.42	3.42
39460	2	3.105	3.13	3.14	3.193	3.297	3.35	3.384	3.452	3.517	3.595
	3	2.979	2.992	3.135	3.205	3.271	3.276	3.443	3.563	3.595	3.829
39867	8	2.996	3.194	3.236	3.27	3.373	3.379	3.401	3.402	3.49	3.521
40439	1	3.066	3.066	3.156	3.156	3.156	3.156	3.437	3.437	3.437	3.437
	2	3.146	3.146	3.233	3.233	3.246	3.246	3.317	3.368	3.368	3.423
41356	2	2.985	3.126	3.207	3.213	3.235	3.301	3.467	3.522	3.574	3.584
51080	3	2.991	3.033	3.202	3.266	3.288	3.293	3.365	3.436	3.489	3.508
51081	1	2.998	3.086	3.167	3.232	3.26	3.293	3.302	3.491	3.543	3.769
	2	3.128	3.128	3.186	3.186	3.309	3.309	3.325	3.325	3.355	3.355
51090	3	3.099	3.099	3.104	3.104	3.188	3.188	3.195	3.195	3.33	3.33
51116	1	3.017	3.017	3.22	3.22	3.238	3.238	3.356	3.356	3.376	3.376
	2	3.192	3.195	3.214	3.239	3.243	3.321	3.322	3.329	3.334	3.376
51501	1	3.041	3.164	3.242	3.31	3.315	3.342	3.348	3.365	3.397	3.478
51887	1	3.07	3.206	3.206	3.416	3.416	3.418	3.418	3.444	3.485	3.485
54093	1	2.946	2.974	3.076	3.078	3.16	3.245	3.266	3.304	3.358	3.362
56833	1	3.036	3.112	3.124	3.127	3.146	3.245	3.287	3.396	3.413	3.572
59166	1	3.106	3.145	3.146	3.2	3.255	3.313	3.405	3.457	3.498	3.816
62700	1	3.114	3.13	3.141	3.175	3.219	3.283	3.363	3.427	3.587	3.611
	3	3.131	3.139	3.156	3.18	3.207	3.389	3.394	3.406	3.515	3.56
	4	3.102	3.128	3.173	3.222	3.275	3.29	3.349	3.439	3.439	3.743
63136	2	3.097	3.122	3.205	3.225	3.237	3.36	3.426	3.517	3.577	3.738
65444	1	3.138	3.138	3.138	3.138	3.17	3.17	3.487	3.487	3.487	3.487
65721	3	3.071	3.093	3.144	3.165	3.214	3.301	3.351	3.486	3.604	3.773
65944	1	2.934	3	3.075	3.165	3.196	3.214	3.267	3.342	3.446	3.47
65963	2	3.088	3.191	3.191	3.231	3.514	3.514	3.539	3.539	3.558	3.558
72361	1	3.035	3.061	3.061	3.128	3.16	3.16	3.484	3.484	3.74	3.74
	2	3.011	3.085	3.095	3.095	3.164	3.164	3.546	3.546	3.876	3.876
73128	3	3.055	3.168	3.311	3.312	3.328	3.433	3.442	3.45	3.465	3.467
73129	1	3.021	3.059	3.173	3.18	3.332	3.37	3.379	3.422	3.432	3.532
	3	3.067	3.121	3.198	3.276	3.283	3.327	3.348	3.596	3.691	3.739
	4	3.111	3.173	3.184	3.185	3.214	3.269	3.289	3.532	3.727	3.787
74034	1	3.059	3.122	3.208	3.23	3.259	3.296	3.314	3.365	3.448	3.672
78565	8	3.153	3.153	3.216	3.216	3.318	3.318	3.486	3.486	3.534	3.58
79408	1	3.149	3.149	3.198	3.198	3.315	3.315	3.318	3.318	3.375	3.375
79409	1	3.136	3.136	3.202	3.202	3.307	3.307	3.328	3.328	3.373	3.373
79701	1	3.048	3.079	3.083	3.123	3.226	3.243	3.476	3.48	3.714	3.986
	2	3.102	3.111	3.136	3.2	3.235	3.263	3.281	3.579	3.592	3.711
81666	2	3.019	3.031	3.119	3.148	3.295	3.431	3.436	3.454	3.512	3.543
81692	1	3.056	3.056	3.111	3.111	3.236	3.236	3.378	3.378	3.726	3.726
87834	1	3.01	3.118	3.123	3.137	3.165	3.268	3.275	3.36	3.361	3.617
	2	3.071	3.119	3.142	3.142	3.193	3.217	3.308	3.441	3.467	3.532
88870	1	3.151	3.151	3.279	3.279	3.279	3.279	3.408	3.408	3.408	3.408
91569	3	2.937	3.055	3.12	3.183	3.209	3.394	3.405	3.534	3.716	3.86
93016	1	2.729	3.064	3.064	3.064	3.424	3.424	3.424	3.529	3.529	3.529
93017	1	3.117	3.135	3.159	3.177	3.227	3.278	3.326	3.551	3.59	3.622
93878	1	3.089	3.089	3.092	3.138	3.179	3.179	3.617	3.617	3.732	3.732
	2	2.944	3.052	3.052	3.174	3.174	3.376	3.649	3.649	3.897	3.897
94735	2	3.046	3.059	3.172	3.242	3.247	3.351	3.355	3.387	3.395	3.552
	4	3.065	3.082	3.226	3.231	3.332	3.387	3.538	3.781	3.809	3.919
94736	5	2.997	3.062	3.064	3.246	3.277	3.332	3.446	3.47	3.636	3.725
97512	1	3.108	3.108	3.196	3.196	3.299	3.299	3.334	3.334	3.399	3.399
97512	2	3.128	3.128	3.207	3.207	3.35	3.35	3.412	3.412	3.438	3.438
97515	1	3.2	3.2	3.266	3.43	3.43	3.487	3.487	3.564	3.564	3.645
99461	1	3.119	3.119	3.148	3.148	3.199	3.199	3.398	3.398	3.536	3.65
109838	2	2.967	3.132	3.153	3.156	3.172	3.194	3.21	3.498	3.613	3.723
109838	3	2.928	3.046	3.163	3.178	3.23	3.307	3.347	3.369	3.554	3.63
109936	1	3.049	3.049	3.068	3.068	3.1	3.1	3.114	3.114	3.205	3.205
	2	2.887	2.887	3.1	3.1	3.148	3.148	3.45	3.45	3.557	3.557
154125	1	3.097	3.188	3.26	3.293	3.302	3.324	3.443	3.49	3.623	3.651
170762	1	3.15	3.15	3.156	3.156	3.213	3.213	3.354	3.354	3.373	3.373
170763	1	3.141	3.141	3.15	3.15	3.209	3.209	3.354	3.354	3.378	3.378
171031	2	3	3.042	3.043	3.089	3.408	3.421	3.446	3.455	3.517	3.822
200780	1	3.106	3.106	3.174	3.174	3.407	3.494	3.494	3.557	3.557	3.662
203092	1	3.043	3.043	3.242	3.242	3.353	3.353	3.361	3.397	3.397	3.517
240262	1	2.998	3.01	3.138	3.198	3.2	3.241	3.298	3.301	3.435	3.49
250113	5	2.982	3.08	3.196	3.283	3.284	3.642	3.659	3.673	3.873	3.882
280066	1	3.058	3.075	3.111	3.121	3.135	3.221	3.299	3.349	3.565	3.565
280355	1	2.99	3.031	3.036	3.127	3.284	3.373	3.585	3.747	3.916	3.955
280356	1	2.958	3.01	3.081	3.129	3.252	3.265	3.5	3.862	3.868	3.885
	2	3.089	3.102	3.187	3.202	3.25	3.254	3.378	3.452	3.513	3.521
280799	1	3.031	3.087	3.152	3.168	3.169	3.33	3.413	3.433	3.672	3.82
280831	2	3.05	3.06	3.06	3.193	3.193	3.282	3.282	3.342	3.342	3.393
280837	2	3.117	3.125	3.18	3.181	3.214	3.246	3.256	3.361	3.439	3.605
408581	3	3.035	3.088	3.158	3.2	3.225	3.241	3.296	3.329	3.594	3.724
409737	1	3.054	3.096	3.114	3.128	3.3	3.316	3.359	3.448	3.48	3.737
409738	1	3.06	3.116	3.139	3.14	3.311	3.32	3.327	3.453	3.489	3.679
409739	1	3.062	3.104	3.124	3.133	3.292	3.32	3.322	3.433	3.488	3.695
409740	1	3.057	3.095	3.113	3.117	3.284	3.317	3.323	3.424	3.466	3.69
409741	1	3.058	3.087	3.097	3.11	3.272	3.306	3.318	3.418	3.46	3.675
409742	1	3.059	3.096	3.112	3.127	3.28	3.307	3.309	3.421	3.48	3.698
409747	1	3.064	3.115	3.125	3.159	3.334	3.391	3.401	3.461	3.584	3.799
1437	1	3.137	3.223	3.258	3.289	3.294	3.297	3.372	3.376	3.497	3.551	3.727
1887	1	2.94	3.012	3.059	3.195	3.222	3.249	3.318	3.467	3.533	3.705	3.711
10475	2	3.085	3.135	3.144	3.2	3.222	3.304	3.42	3.56	3.627	3.677	3.818
33861	1	3.161	3.174	3.174	3.195	3.195	3.383	3.383	3.399	3.399	3.543	3.695
36531	3	2.947	2.976	3.18	3.375	3.548	3.599	3.6	3.661	3.698	3.833	3.85
39301	2	3.007	3.034	3.162	3.202	3.236	3.25	3.321	3.325	3.666	3.792	3.803
39365	1	3.147	3.179	3.191	3.191	3.238	3.274	3.305	3.337	3.359	3.66	3.746
39406	1	3.052	3.168	3.168	3.182	3.182	3.393	3.393	3.531	3.531	3.554	3.554
39460	1	3.069	3.184	3.19	3.194	3.195	3.224	3.396	3.579	3.649	3.893	4.023
39867	6	2.98	3.007	3.054	3.079	3.253	3.273	3.319	3.382	3.428	3.456	3.673
40305	1	3.108	3.229	3.244	3.249	3.258	3.269	3.408	3.495	3.556	3.607	3.921
50664	1	3.077	3.122	3.217	3.235	3.236	3.244	3.263	3.266	3.335	3.395	3.477
51079	1	2.948	3.033	3.152	3.264	3.275	3.334	3.413	3.42	3.468	3.507	3.772
	2	2.996	3.02	3.156	3.201	3.231	3.369	3.456	3.46	3.498	3.518	3.706
	3	3.096	3.107	3.149	3.226	3.301	3.383	3.399	3.419	3.499	3.539	3.649
	4	3.078	3.126	3.131	3.336	3.352	3.398	3.407	3.466	3.48	3.578	3.617
51080	1	3.117	3.244	3.265	3.268	3.307	3.31	3.352	3.389	3.396	3.535	3.555
	2	3.102	3.158	3.207	3.232	3.237	3.292	3.323	3.422	3.462	3.494	3.717
51081	3	3.122	3.159	3.187	3.233	3.282	3.292	3.341	3.345	3.39	3.436	3.744
51501	2	3.071	3.099	3.112	3.195	3.281	3.296	3.315	3.438	3.475	3.525	3.641
54849	1	3.035	3.156	3.191	3.222	3.293	3.34	3.346	3.434	3.482	3.535	3.749
62674	1	3.041	3.103	3.115	3.133	3.274	3.289	3.377	3.41	3.431	3.526	3.582
62700	2	3.106	3.152	3.17	3.245	3.312	3.317	3.351	3.479	3.522	3.627	3.974
63140	1	2.98	3.081	3.116	3.179	3.195	3.315	3.324	3.417	3.611	3.616	3.709
	2	3.114	3.134	3.204	3.276	3.292	3.352	3.366	3.522	3.656	3.956	4.011
	3	3.039	3.111	3.118	3.178	3.218	3.251	3.353	3.405	3.42	3.705	3.718
63140	4	3.124	3.162	3.175	3.18	3.199	3.27	3.282	3.304	3.456	3.813	3.873
65150	1	3.043	3.148	3.148	3.29	3.336	3.336	3.366	3.447	3.547	3.547	3.639
65944	2	2.984	3.108	3.113	3.145	3.237	3.313	3.408	3.481	3.529	3.53	3.647
66526	1	3.038	3.246	3.246	3.275	3.275	3.417	3.417	3.465	3.465	3.536	3.872
72682	1	2.998	3.07	3.155	3.222	3.272	3.408	3.456	3.48	3.506	3.704	3.763
72875	2	2.94	2.951	2.951	3.01	3.01	3.34	3.34	3.371	3.371	3.558	3.558
74027	1	2.982	3.049	3.065	3.101	3.169	3.296	3.375	3.454	3.585	3.609	3.748
78565	1	3.153	3.153	3.158	3.158	3.284	3.284	3.291	3.44	3.44	3.486	3.486
79380	2	2.887	3.021	3.021	3.043	3.043	3.38	3.38	3.385	3.385	3.535	3.535
79381	2	2.912	3.025	3.025	3.058	3.058	3.368	3.368	3.37	3.37	3.558	3.558
79701	3	3.082	3.152	3.164	3.191	3.303	3.313	3.335	3.337	3.382	3.44	3.446
	4	3.034	3.099	3.126	3.271	3.371	3.39	3.468	3.526	3.568	3.629	3.721
	5	3.127	3.156	3.158	3.183	3.202	3.262	3.277	3.401	3.495	3.537	3.589
	6	3.116	3.13	3.144	3.169	3.169	3.186	3.211	3.215	3.235	3.346	3.778
82387	2	3.142	3.142	3.164	3.164	3.164	3.18	3.213	3.213	3.77	3.842	3.842
82758	1	3.068	3.087	3.106	3.147	3.363	3.381	3.391	3.491	3.531	3.855	4.001
91569	4	3.002	3.036	3.071	3.17	3.305	3.319	3.372	3.662	3.697	3.703	3.885
91947	1	3.03	3.052	3.056	3.089	3.204	3.272	3.55	3.61	3.64	3.687	3.775
	2	2.931	3.025	3.086	3.169	3.17	3.253	3.382	3.536	3.564	3.818	3.977
93017	2	3.143	3.173	3.234	3.238	3.268	3.292	3.315	3.333	3.364	3.664	3.697
94735	3	3.019	3.021	3.061	3.061	3.137	3.152	3.608	3.63	3.757	3.778	3.909
100691	2	3.064	3.119	3.164	3.19	3.2	3.255	3.377	3.455	3.537	3.621	3.71
109752	2	2.951	2.965	3.188	3.299	3.393	3.413	3.419	3.549	3.647	3.666	3.722
109908	2	3.132	3.146	3.169	3.247	3.272	3.339	3.365	3.591	3.714	3.723	3.79
154326	1	2.906	3.137	3.16	3.182	3.212	3.223	3.242	3.353	3.388	3.417	3.583
156678	1	2.987	3.131	3.136	3.179	3.207	3.24	3.243	3.292	3.312	3.325	3.529
171031	1	2.928	3.07	3.155	3.261	3.373	3.389	3.396	3.46	3.5	3.884	3.947
172393	1	3.13	3.207	3.227	3.272	3.438	3.469	3.503	3.577	3.596	3.607	3.681
200932	1	2.968	3.055	3.079	3.15	3.234	3.318	3.471	3.507	3.657	3.868	4.009
201164	1	3.13	3.185	3.191	3.207	3.208	3.225	3.245	3.276	3.34	3.43	3.722
202913	1	3.102	3.118	3.16	3.167	3.173	3.182	3.595	3.628	3.658	3.662	3.682
203160	1	3.174	3.174	3.177	3.216	3.216	3.306	3.306	3.354	3.354	3.461	3.653
245192	7	2.944	3.101	3.217	3.241	3.276	3.283	3.285	3.392	3.447	3.497	3.692
249127	1	2.9	2.985	3.14	3.149	3.177	3.323	3.372	3.408	3.508	3.539	3.697
281582	1	3.085	3.108	3.12	3.122	3.192	3.225	3.248	3.309	3.321	3.342	3.393
281582	2	3.099	3.119	3.149	3.173	3.172	3.243	3.265	3.288	3.366	3.406	3.714
300021	1	3.136	3.183	3.183	3.213	3.213	3.407	3.407	3.44	3.44	3.589	3.767
300259	1	3.08	3.123	3.124	3.183	3.207	3.248	3.282	3.324	3.453	3.571	3.752
408581	1	3.083	3.09	3.108	3.128	3.148	3.174	3.312	3.383	3.4	3.676	3.748
	2	3.086	3.094	3.115	3.138	3.153	3.207	3.238	3.397	3.427	3.433	3.624
	4	3.017	3.055	3.151	3.164	3.224	3.29	3.292	3.495	3.571	3.631	3.683
414038	1	2.951	3.1	3.113	3.136	3.182	3.278	3.355	3.387	3.458	3.669	3.831
837	1	3.039	3.155	3.155	3.158	3.202	3.223	3.389	3.509	3.761	3.784	3.836	3.893
2381	1	3.219	3.219	3.219	3.219	3.219	3.219	3.219	3.219	3.219	3.219	3.219	3.219
2424	1	3.037	3.158	3.163	3.23	3.265	3.351	3.474	3.481	3.633	3.764	3.938	4.014
10127	1	3.065	3.152	3.194	3.251	3.275	3.382	3.5	3.502	3.651	3.796	3.98	3.99
16443	1	3.231	3.231	3.231	3.249	3.249	3.249	3.249	3.249	3.249	3.775	3.775	3.775
20805	1	3.458	3.458	3.458	3.458	3.458	3.458	3.458	3.458	3.458	3.458	3.458	3.458
20908	1	3.158	3.167	3.177	3.243	3.274	3.33	3.502	3.644	3.655	3.679	3.725	3.753
24377	1	3.109	3.119	3.139	3.139	3.259	3.259	3.433	3.433	3.455	3.455	3.753	3.753
30747	1	3.244	3.244	3.244	3.244	3.244	3.244	3.671	3.671	3.671	3.671	3.671	3.671
30748	1	3.259	3.259	3.259	3.259	3.259	3.259	3.68	3.68	3.68	3.68	3.68	3.68
31880	1	3.047	3.047	3.168	3.168	3.215	3.215	3.314	3.314	3.481	3.481	3.759	3.759
36299	1	3.013	3.04	3.047	3.137	3.222	3.247	3.295	3.352	3.491	3.548	3.592	3.721
39301	1	3.17	3.17	3.296	3.296	3.302	3.302	3.307	3.307	3.341	3.341	3.651	3.651
39364	1	3.091	3.095	3.19	3.19	3.197	3.205	3.231	3.31	3.329	3.673	3.703	3.776
41356	1	3.049	3.066	3.113	3.194	3.194	3.34	3.399	3.43	3.437	3.658	3.799	3.939
50010	1	2.988	3.082	3.118	3.118	3.215	3.215	3.226	3.226	3.547	3.547	3.715	3.715
51509	1	3.112	3.112	3.112	3.462	3.462	3.462	3.462	3.462	3.462	3.671	3.671	3.671
	2	3.084	3.084	3.263	3.263	3.263	3.263	3.468	3.468	3.854	3.854	3.854	3.854
51887	2	3.11	3.181	3.181	3.265	3.445	3.445	3.5	3.549	3.945	3.945	3.965	3.965
54019	1	3	3.102	3.127	3.144	3.18	3.248	3.448	3.534	3.545	3.748	3.803	4.063
54849	2	3.165	3.266	3.268	3.282	3.285	3.286	3.3	3.303	3.362	3.62	3.706	3.8
56252	1	3.174	3.174	3.174	3.174	3.208	3.208	3.208	3.208	3.239	3.239	3.239	3.239
59167	1	3.235	3.235	3.332	3.332	3.451	3.451	3.622	3.622	3.768	3.768	3.844	3.844
59870	1	3.049	3.186	3.193	3.267	3.287	3.431	3.519	3.591	3.642	3.809	4.008	4.023
62514	1	2.97	2.984	3.104	3.223	3.281	3.33	3.39	3.49	3.593	3.684	3.76	3.993
63259	2	2.951	2.996	3.072	3.095	3.145	3.148	3.408	3.507	3.527	3.639	3.706	3.836
63364	1	3.137	3.153	3.153	3.18	3.18	3.203	3.243	3.243	3.446	3.446	3.592	3.592
63415	1	2.981	2.999	3.122	3.332	3.455	3.458	3.459	3.477	3.494	3.738	3.75	3.841
64601	1	3.146	3.151	3.197	3.203	3.223	3.242	3.266	3.308	3.39	3.485	3.545	3.682
	2	3.142	3.207	3.209	3.218	3.228	3.238	3.238	3.253	3.409	3.469	3.597	3.682
	3	3.176	3.179	3.207	3.211	3.23	3.234	3.263	3.295	3.308	3.651	3.865	3.959
64760	1	3.277	3.277	3.289	3.289	3.289	3.289	3.34	3.34	3.34	3.34	3.342	3.342
65721	2	3.073	3.18	3.2	3.204	3.272	3.304	3.402	3.514	3.565	3.777	3.917	3.92
66021	1	3.032	3.039	3.127	3.146	3.175	3.208	3.224	3.317	3.36	3.514	3.537	3.859
	2	3.039	3.08	3.081	3.139	3.221	3.267	3.295	3.378	3.492	3.545	3.549	3.805
66021	4	2.999	3.069	3.146	3.186	3.193	3.209	3.296	3.398	3.404	3.45	3.651	3.718
	7	3.016	3.06	3.118	3.21	3.221	3.252	3.315	3.54	3.814	3.832	3.911	3.919
	8	3.056	3.096	3.127	3.212	3.214	3.245	3.252	3.253	3.499	3.662	3.759	3.811
66985	1	3.033	3.142	3.162	3.208	3.259	3.338	3.446	3.462	3.471	3.632	3.703	3.95
66987	2	3.118	3.118	3.155	3.155	3.305	3.305	3.359	3.359	3.858	3.858	3.878	3.878
	2	3.118	3.118	3.155	3.155	3.305	3.305	3.359	3.359	3.858	3.858	3.878	3.878
67524	1	2.955	2.955	3.181	3.181	3.255	3.255	3.379	3.379	3.567	3.567	3.567	3.567
68559	2	3.066	3.066	3.192	3.192	3.373	3.373	3.546	3.578	3.578	3.631	3.631	3.8
69806	1	3.134	3.178	3.231	3.231	3.269	3.269	3.271	3.271	3.291	3.291	3.371	3.371
72428	1	3.006	3.006	3.006	3.402	3.402	3.402	3.692	3.692	3.692	3.692	3.692	3.692
72875	1	2.961	2.961	3.195	3.195	3.385	3.385	3.509	3.509	3.635	3.635	3.845	3.845
73128	1	3.095	3.122	3.134	3.157	3.371	3.382	3.394	3.422	3.471	3.644	3.746	3.94
73170	1	3.102	3.102	3.102	3.112	3.112	3.112	3.639	3.639	3.639	3.8	3.8	3.8
74863	1	3.092	3.092	3.092	3.092	3.092	3.092	3.092	3.092	3.804	3.804	3.804	3.804
74864	1	3.1	3.1	3.1	3.1	3.1	3.1	3.1	3.1	3.789	3.789	3.789	3.789
75076	1	3.039	3.049	3.186	3.216	3.277	3.303	3.313	3.343	3.499	3.515	3.547	3.804
78565	6	3.025	3.025	3.186	3.186	3.425	3.497	3.497	3.527	3.527	3.664	3.877	3.877
	7	3.064	3.064	3.223	3.223	3.382	3.382	3.382	3.46	3.589	3.589	3.741	3.741
79098	1	3.037	3.037	3.037	3.037	3.037	3.037	3.037	3.037	3.756	3.756	3.756	3.756
79380	1	2.91	2.91	3.281	3.281	3.407	3.407	3.538	3.538	3.641	3.641	3.728	3.728
79381	1	2.922	2.922	3.246	3.246	3.394	3.394	3.531	3.531	3.61	3.61	3.753	3.753
82249	1	3.1	3.124	3.196	3.206	3.208	3.298	3.34	3.347	3.384	3.395	3.621	3.625
84829	1	3.03	3.157	3.175	3.224	3.229	3.333	3.463	3.535	3.605	3.609	3.821	3.889
88883	1	3.107	3.12	3.149	3.211	3.259	3.283	3.302	3.475	3.519	3.582	3.606	3.909
89508	1	3.105	3.105	3.149	3.149	3.151	3.176	3.181	3.181	3.415	3.415	3.427	3.427
90111	1	2.995	3.011	3.029	3.067	3.141	3.215	3.219	3.37	3.38	3.715	3.835	3.887
91808	1	3.112	3.123	3.147	3.225	3.227	3.245	3.263	3.317	3.318	3.689	3.735	3.89
99461	2	3.206	3.206	3.264	3.264	3.306	3.306	3.306	3.306	3.38	3.38	3.38	3.38
109663	1	3.261	3.261	3.261	3.261	3.393	3.393	3.393	3.393	3.449	3.449	3.881	3.881
109838	4	3.166	3.178	3.183	3.195	3.222	3.327	3.334	3.414	3.458	3.526	3.581	3.611
109908	1	3.044	3.059	3.274	3.295	3.356	3.392	3.418	3.53	3.534	3.688	3.738	3.875
151520	2	3.11	3.11	3.16	3.204	3.204	3.435	3.435	3.553	3.553	3.614	3.614	3.762
151520	1	3.191	3.191	3.244	3.244	3.258	3.258	3.398	3.398	3.505	3.53	3.53	3.69
155532	1	3.055	3.055	3.078	3.078	3.143	3.143	3.399	3.399	3.423	3.423	3.918	3.918
158777	1	3.299	3.299	3.299	3.299	3.339	3.339	3.339	3.339	3.356	3.356	3.356	3.356
	2	3.234	3.234	3.248	3.248	3.306	3.306	3.321	3.321	3.35	3.35	3.444	3.444
166613	1	3.083	3.171	3.228	3.364	3.406	3.433	3.509	3.545	3.593	3.613	3.616	3.66
170083	1	3.015	3.094	3.113	3.138	3.149	3.187	3.223	3.337	3.366	3.401	3.672	3.688
	2	3.073	3.211	3.23	3.242	3.256	3.265	3.383	3.424	3.431	3.523	3.697	3.797
171136	1	3.262	3.262	3.262	3.262	3.35	3.35	3.35	3.35	3.361	3.361	3.361	3.361
200925	1	2.98	3.102	3.208	3.254	3.298	3.326	3.357	3.369	3.44	3.616	4.02	4.062
	2	3.094	3.095	3.166	3.22	3.252	3.292	3.36	3.38	3.389	3.433	3.907	4.072
202813	1	3.119	3.119	3.119	3.119	3.119	3.119	3.805	3.805	3.805	3.805	3.805	3.805
202907	1	3.254	3.254	3.254	3.254	3.254	3.254	3.321	3.321	3.321	3.321	3.321	3.321
203092	2	3.024	3.024	3.111	3.199	3.387	3.387	3.411	3.411	3.703	3.703	3.958	3.958
240488	1	3.251	3.251	3.251	3.251	3.251	3.251	3.259	3.259	3.259	3.259	3.259	3.259
245192	6	3.02	3.02	3.059	3.069	3.234	3.251	3.364	3.445	3.596	3.704	3.717	3.819
249033	1	3.086	3.086	3.133	3.291	3.291	3.342	3.342	3.347	3.522	3.522	3.86	3.86
280322	1	3.232	3.232	3.232	3.232	3.232	3.232	3.782	3.782	3.782	3.782	3.782	3.782
280800	1	3.135	3.135	3.164	3.164	3.351	3.351	3.449	3.449	3.802	3.802	3.95	3.95
280831	3	3.031	3.031	3.08	3.08	3.106	3.193	3.246	3.296	3.296	3.603	3.87	3.87
280936	1	3.256	3.256	3.256	3.256	3.256	3.256	3.315	3.315	3.315	3.315	3.315	3.315
280947	1	3.272	3.272	3.272	3.272	3.272	3.272	3.286	3.286	3.286	3.286	3.286	3.286
412432	1	3.102	3.159	3.176	3.187	3.203	3.227	3.242	3.249	3.342	3.515	3.59	3.813
414677	2	3.014	3.127	3.144	3.164	3.294	3.478	3.542	3.553	3.659	3.785	3.82	3.909
9651	1	3.072	3.134	3.146	3.159	3.299	3.367	3.488	3.514	3.519	3.541	3.553	3.619	3.725
26379	1	2.895	2.901	3.247	3.314	3.389	3.424	3.426	3.589	3.648	3.781	3.819	3.955	3.979
	3	3.034	3.065	3.272	3.308	3.312	3.317	3.375	3.555	3.592	3.794	3.837	3.925	3.936
36300	1	3.098	3.111	3.111	3.238	3.396	3.396	3.428	3.428	3.469	3.469	3.616	3.616	3.866
36639	1	3.066	3.155	3.162	3.17	3.197	3.27	3.332	3.34	3.377	3.466	3.598	3.626	3.769
39867	7	3.044	3.092	3.111	3.182	3.184	3.263	3.484	3.502	3.63	3.642	3.944	3.957	4.023
50816	1	2.962	3.07	3.346	3.356	3.402	3.44	3.463	3.485	3.496	3.537	3.572	3.631	3.758
51090	4	3.031	3.031	3.29	3.29	3.346	3.346	3.359	3.67	3.67	3.696	3.696	3.792	3.792
51306	1	3.058	3.071	3.1	3.162	3.217	3.363	3.374	3.506	3.514	3.523	3.682	3.777	3.84
51316	2	3.034	3.103	3.179	3.208	3.289	3.384	3.412	3.491	3.534	3.567	3.602	3.887	3.906
63136	1	3.034	3.114	3.145	3.18	3.225	3.258	3.288	3.381	3.582	3.588	3.82	3.925	3.973
65518	1	3.069	3.131	3.177	3.216	3.304	3.431	3.569	3.607	3.608	3.662	3.725	3.751	3.751
65929	1	3.123	3.166	3.211	3.245	3.252	3.272	3.281	3.421	3.427	3.599	3.601	3.826	4.067
66021	6	3.026	3.044	3.056	3.119	3.236	3.246	3.342	3.567	3.717	3.884	3.963	3.976	3.983
67374	1	3.287	3.297	3.315	3.342	3.359	3.413	3.473	3.542	3.587	3.623	3.694	3.982	4.113
68223	2	3.081	3.118	3.155	3.16	3.227	3.257	3.314	3.324	3.408	3.684	3.783	3.874	3.931
68559	1	3.145	3.145	3.162	3.184	3.184	3.187	3.187	3.567	3.602	3.602	3.711	3.711	4.013
72874	2	2.874	3.162	3.162	3.162	3.162	3.428	3.428	3.428	3.428	3.59	3.59	3.698	3.698
72875	3	2.902	3.147	3.147	3.328	3.328	3.37	3.37	3.455	3.455	3.511	3.511	3.913	3.913
79074	1	3.116	3.209	3.21	3.218	3.296	3.378	3.559	3.588	3.691	3.712	3.743	3.864	3.966
79380	3	2.9	3.277	3.277	3.301	3.301	3.328	3.328	3.33	3.33	3.476	3.476	3.832	3.832
	3	2.904	3.223	3.223	3.287	3.287	3.326	3.326	3.349	3.349	3.483	3.483	3.851	3.851
79517	1	3.054	3.089	3.149	3.154	3.225	3.232	3.278	3.318	3.322	3.521	3.567	3.604	3.951
81666	1	2.982	3.023	3.081	3.14	3.244	3.288	3.358	3.421	3.424	3.591	3.673	3.722	3.908
86515	1	3.032	3.115	3.152	3.154	3.202	3.215	3.215	3.254	3.295	3.34	3.543	3.558	3.63
94361	1	3.105	3.128	3.144	3.297	3.388	3.426	3.449	3.459	3.499	3.538	3.624	3.691	3.854
95540	2	2.976	3.031	3.177	3.331	3.334	3.407	3.437	3.603	3.63	3.772	3.855	3.921	3.969
171440	2	3.094	3.13	3.179	3.206	3.207	3.241	3.279	3.524	3.808	3.864	3.91	3.994	4.013
172856	1	3.106	3.137	3.152	3.19	3.198	3.286	3.319	3.355	3.387	3.416	3.73	3.977	4.13
200895	1	3.116	3.116	3.132	3.269	3.392	3.392	3.451	3.451	3.47	3.47	3.616	3.616	3.887
201288	1	3.172	3.209	3.246	3.247	3.287	3.291	3.444	3.445	3.631	3.657	3.792	3.896	3.937
202680	2	3.151	3.262	3.347	3.368	3.382	3.383	3.402	3.402	3.43	3.556	3.626	3.657	3.884
245062	1	3.192	3.192	3.201	3.217	3.217	3.263	3.263	3.41	3.447	3.617	3.617	3.803	3.803
280069	1	3.099	3.122	3.122	3.157	3.157	3.193	3.193	3.349	3.349	3.578	3.717	3.717	3.983
281310	1	3.029	3.19	3.247	3.264	3.272	3.464	3.525	3.627	3.63	3.85	3.912	4.071	4.096
406879	1	3.139	3.148	3.243	3.258	3.304	3.329	3.344	3.372	3.405	3.407	3.51	3.524	3.757
409081	1	2.954	2.955	3.041	3.155	3.196	3.247	3.325	3.43	3.433	3.526	3.562	3.666	3.836
	2	2.96	3.017	3.033	3.135	3.155	3.236	3.3	3.368	3.396	3.407	3.514	3.728	3.799
409736	1	3.092	3.198	3.22	3.251	3.286	3.294	3.314	3.559	3.63	3.713	3.823	3.956	4.016
413712	1	3.025	3.185	3.239	3.256	3.266	3.463	3.522	3.616	3.619	3.834	3.904	4.062	4.087
10475	1	3.027	3.124	3.149	3.181	3.235	3.419	3.463	3.584	3.784	3.802	3.829	3.86	3.909	3.942
15930	1	3.143	3.143	3.214	3.214	3.232	3.232	3.298	3.298	3.316	3.316	3.428	3.428	3.541	3.541
22504	1	3.337	3.337	3.337	3.337	3.337	3.337	3.337	3.337	3.337	3.337	3.337	3.337	3.595	3.595
25036	2	3.048	3.121	3.137	3.193	3.267	3.269	3.321	3.438	3.563	3.573	3.867	3.92	3.959	4.005
39335	1	3.118	3.156	3.163	3.226	3.228	3.238	3.242	3.321	3.333	3.486	3.523	3.722	3.894	3.947
51090	2	3.019	3.051	3.113	3.184	3.234	3.247	3.25	3.352	3.424	3.569	3.649	3.725	3.85	3.925
54096	1	3.061	3.073	3.078	3.107	3.209	3.255	3.267	3.294	3.328	3.494	3.61	3.631	3.746	3.777
59283	1	3.105	3.13	3.192	3.2	3.26	3.327	3.402	3.624	3.652	3.708	3.742	3.764	3.987	4.053
60075	1	3.123	3.144	3.213	3.231	3.283	3.31	3.321	3.349	3.355	3.357	3.358	3.411	3.505	3.505
60503	3	3.002	3.027	3.176	3.274	3.295	3.325	3.33	3.437	3.513	3.588	3.714	3.787	3.845	4.011
60894	3	3.002	3.027	3.176	3.274	3.295	3.325	3.33	3.437	3.513	3.588	3.714	3.787	3.845	4.011
62147	1	3.072	3.072	3.271	3.271	3.272	3.272	3.598	3.598	3.598	3.598	3.823	3.823	3.823	3.823
63415	5	3.049	3.095	3.182	3.188	3.252	3.303	3.303	3.583	3.745	3.866	3.976	3.987	3.995	4.01
66021	3	3.056	3.102	3.109	3.15	3.163	3.229	3.322	3.566	3.704	3.761	3.802	3.841	3.939	4.092
66535	2	2.986	3.082	3.299	3.322	3.418	3.514	3.534	3.544	3.597	3.681	3.787	3.838	3.848	3.931
66993	1	3.121	3.121	3.238	3.277	3.277	3.368	3.368	3.406	3.406	3.511	3.694	3.775	3.775	4.144
68686	1	3.076	3.076	3.148	3.148	3.231	3.231	3.348	3.348	3.355	3.355	3.615	3.615	4.052	4.052
	2	3.012	3.012	3.086	3.086	3.364	3.364	3.379	3.379	3.569	3.569	3.926	3.926	3.94	3.94
68953	1	2.983	3.079	3.092	3.143	3.25	3.292	3.388	3.404	3.465	3.553	3.66	3.665	3.832	4.058
	2	3.027	3.186	3.205	3.287	3.294	3.303	3.309	3.358	3.421	3.505	3.517	3.694	3.71	3.736
72875	4	2.998	3.114	3.114	3.198	3.246	3.246	3.295	3.295	3.447	3.447	3.684	3.684	3.69	3.69
73128	2	3.043	3.069	3.086	3.094	3.182	3.227	3.498	3.648	3.674	3.716	3.751	3.914	4.056	4.118
73800	1	2.992	3.194	3.22	3.223	3.238	3.245	3.255	3.262	3.299	3.431	3.538	3.631	3.664	3.993
	2	3.064	3.151	3.153	3.192	3.259	3.286	3.306	3.35	3.396	3.479	3.514	3.534	3.713	3.846
78565	4	3.176	3.176	3.177	3.177	3.235	3.272	3.272	3.327	3.327	3.613	3.613	3.927	3.927	3.983
	5	3.032	3.032	3.276	3.277	3.277	3.36	3.36	3.551	3.72	3.72	3.813	3.813	3.991	3.991
81418	1	3.018	3.139	3.175	3.184	3.221	3.228	3.28	3.37	3.42	3.432	3.478	3.766	3.932	4.002
81419	1	3.08	3.145	3.148	3.15	3.203	3.223	3.241	3.267	3.397	3.446	3.541	3.668	3.756	3.91
82714	1	3.091	3.091	3.261	3.261	3.261	3.261	3.505	3.505	3.505	3.505	3.922	3.922	3.922	3.922
	2	3.029	3.029	3.245	3.245	3.321	3.321	3.416	3.416	3.555	3.555	3.576	3.576	4.093	4.093
82715	1	3.187	3.187	3.207	3.207	3.207	3.207	3.486	3.486	3.486	3.486	3.897	3.897	3.897	3.897
	2	3.111	3.111	3.268	3.268	3.342	3.342	3.433	3.433	3.437	3.437	3.669	3.669	4.097	4.097
82716	1	3.079	3.079	3.211	3.211	3.211	3.211	3.454	3.454	3.454	3.454	3.856	3.856	3.856	3.856
	2	3.013	3.013	3.25	3.25	3.277	3.277	3.376	3.376	3.529	3.529	3.568	3.568	4.068	4.068
82717	1	3.168	3.168	3.236	3.236	3.236	3.236	3.515	3.515	3.515	3.515	3.932	3.932	3.932	3.932
	2	3.101	3.101	3.278	3.278	3.29	3.29	3.438	3.438	3.461	3.461	3.656	3.656	4.094	4.094
99461	3	3.104	3.104	3.104	3.104	3.106	3.415	3.415	3.681	3.681	3.681	3.681	3.89	3.89	4.031
100690	2	3.042	3.071	3.128	3.151	3.197	3.238	3.319	3.461	3.727	3.872	3.958	3.965	4.069	4.119
100691	3	2.976	3.059	3.147	3.147	3.337	3.419	3.419	3.531	3.531	3.865	3.865	3.865	4.169	4.169
154363	2	3.206	3.206	3.206	3.206	3.361	3.361	3.361	3.361	3.816	3.816	3.913	3.913	3.913	3.913
171440	1	3.014	3.086	3.15	3.219	3.287	3.294	3.355	3.388	3.424	3.538	3.558	3.696	3.973	3.986
202647	1	2.942	2.942	3.047	3.047	3.165	3.165	3.238	3.238	3.502	3.502	3.699	3.699	3.976	3.976
250113	1	3.038	3.201	3.204	3.206	3.213	3.258	3.278	3.348	3.386	3.469	3.478	3.61	3.704	3.789
280799	2	3.071	3.102	3.272	3.307	3.312	3.318	3.344	3.44	3.503	3.59	3.873	3.945	4.014	4.106
280800	2	3.143	3.143	3.291	3.291	3.391	3.391	3.421	3.421	3.689	3.689	3.78	3.78	3.916	3.916
280831	1	3.003	3.003	3.236	3.236	3.25	3.25	3.25	3.25	3.306	3.306	3.795	3.795	3.795	3.795
391266	1	3.087	3.104	3.128	3.13	3.28	3.284	3.312	3.428	3.514	3.539	3.54	3.596	3.665	3.819
414677	1	2.984	2.984	3.231	3.231	3.388	3.388	3.437	3.437	3.644	3.644	3.72	3.72	4.015	4.015
414678	1	3.068	3.116	3.144	3.203	3.341	3.385	3.396	3.413	3.554	3.603	3.749	3.763	3.777	4.035
415647	2	3.014	3.014	3.035	3.035	3.155	3.155	3.269	3.269	3.509	3.509	3.624	3.624	3.692	3.692
417336	1	2.927	3.103	3.135	3.205	3.218	3.231	3.246	3.408	3.61	3.725	3.733	3.75	3.842	3.958
1387	1	2.935	3.04	3.063	3.251	3.335	3.345	3.559	3.619	3.639	3.684	3.687	3.691	3.747	3.749	3.815
	2	2.997	3.01	3.144	3.214	3.243	3.51	3.559	3.565	3.57	3.642	3.658	3.793	3.821	3.823	3.892
20259	2	3.073	3.073	3.073	3.195	3.195	3.195	3.241	3.241	3.241	3.932	3.932	3.932	3.988	3.988	3.988
25036	1	3.014	3.268	3.297	3.32	3.368	3.391	3.42	3.451	3.507	3.511	3.679	3.791	3.866	3.927	4.001
36639	2	3.049	3.172	3.257	3.285	3.301	3.338	3.401	3.424	3.458	3.568	3.629	3.692	3.846	4	4.118
40379	1	3.108	3.22	3.236	3.248	3.275	3.31	3.43	3.577	3.655	3.684	3.782	3.808	3.88	3.888	3.968
40380	1	3.101	3.209	3.233	3.259	3.28	3.282	3.447	3.609	3.652	3.696	3.748	3.765	3.888	3.912	3.947
59322	2	3.201	3.25	3.292	3.343	3.343	3.431	3.431	3.486	3.486	3.522	3.522	3.561	3.561	3.755	3.755
60503	2	3.06	3.144	3.147	3.222	3.312	3.353	3.367	3.396	3.419	3.823	3.854	3.895	3.947	3.982	4.014
61385	1	3.051	3.072	3.072	3.314	3.333	3.333	3.661	3.661	3.672	3.672	3.674	3.674	3.68	3.68	3.68
62148	1	2.986	3.073	3.227	3.296	3.307	3.431	3.506	3.556	3.604	3.805	3.903	3.932	4.012	4.032	4.066
62514	2	3.129	3.146	3.271	3.329	3.337	3.423	3.464	3.485	3.556	3.581	3.596	3.726	3.728	3.749	3.82
62880	2	3.067	3.067	3.067	3.145	3.145	3.145	3.185	3.185	3.185	3.858	3.858	3.858	3.958	3.958	3.958
63259	1	3.046	3.053	3.058	3.168	3.181	3.206	3.244	3.313	3.347	3.4	3.529	3.656	3.891	3.949	4.035
65418	1	2.98	3.072	3.072	3.1	3.182	3.182	3.207	3.207	3.64	3.805	3.805	4.013	4.013	4.035	4.075
65707	1	3.237	3.237	3.237	3.237	3.629	3.629	3.674	3.674	3.674	3.674	3.703	4.078	4.078	4.078	4.078
66535	3	3.077	3.096	3.247	3.368	3.611	3.616	3.624	3.761	3.763	3.783	3.785	3.854	3.875	4.012	4.075
72633	4	3.086	3.086	3.086	3.316	3.316	3.316	3.671	3.671	3.671	3.671	3.671	3.671	3.698	3.698	3.698
77069	1	3.072	3.072	3.072	3.447	3.447	3.447	3.501	3.501	3.501	3.661	3.661	3.661	3.81	3.81	3.81
78565	2	3.125	3.125	3.224	3.224	3.387	3.469	3.469	3.512	3.512	3.532	3.567	3.567	3.769	3.769	3.774
	3	3.075	3.075	3.124	3.124	3.348	3.497	3.497	3.5	3.5	3.637	3.647	3.791	3.791	3.834	3.834
80133	1	3.052	3.052	3.052	3.286	3.286	3.286	3.586	3.586	3.586	3.707	3.707	3.707	3.758	3.758	3.758
83758	2	3.06	3.06	3.06	3.307	3.307	3.307	3.628	3.628	3.628	3.684	3.684	3.684	3.73	3.73	3.73
86100	1	3.017	3.112	3.214	3.28	3.294	3.398	3.412	3.433	3.481	3.503	3.558	3.595	3.638	3.975	4.081
86311	1	3.105	3.148	3.16	3.194	3.33	3.332	3.338	3.356	3.363	3.386	3.41	3.491	3.573	3.823	4.091
86688	1	3.054	3.054	3.054	3.416	3.416	3.416	3.676	3.676	3.676	3.895	3.895	3.895	4.108	4.108	4.108
86791	2	3.119	3.24	3.248	3.358	3.367	3.39	3.416	3.446	3.52	3.56	3.66	3.886	4.08	4.085	4.087
81872	1	2.904	3.107	3.173	3.22	3.266	3.335	3.39	3.432	3.443	3.552	3.765	3.824	3.835	4.044	4.112
95482	1	3.093	3.093	3.093	3.556	3.556	3.556	3.665	3.665	3.665	3.811	3.811	3.811	4.001	4.001	4.001
100690	1	3.07	3.145	3.186	3.233	3.276	3.339	3.373	3.388	3.419	3.534	3.611	3.803	3.825	3.871	4.059
152309	1	3.037	3.126	3.14	3.148	3.185	3.198	3.221	3.294	3.434	3.635	3.72	3.834	3.848	4.01	4.157
158093	1	3.138	3.138	3.138	3.526	3.526	3.526	3.599	3.599	3.599	3.689	3.689	3.689	4.047	4.047	4.047
158094	1	3.15	3.15	3.15	3.515	3.515	3.515	3.614	3.614	3.614	3.711	3.711	3.711	3.989	3.989	3.989
170316	1	3.05	3.15	3.17	3.187	3.249	3.352	3.366	3.418	3.519	3.57	3.576	3.778	3.854	3.953	4.115
170959	4	3.255	3.284	3.307	3.314	3.323	3.394	3.412	3.499	3.654	3.69	3.942	3.949	4.029	4.034	4.041
200623	1	3.236	3.236	3.247	3.247	3.29	3.29	3.429	3.429	3.594	3.633	3.633	3.794	3.794	3.802	3.802
200624	1	3.054	3.07	3.179	3.258	3.33	3.356	3.434	3.451	3.482	3.514	3.586	3.673	3.893	3.955	3.981
200684	1	3.051	3.183	3.188	3.259	3.274	3.343	3.356	3.37	3.601	3.77	3.778	3.812	4.05	4.055	4.13
202266	1	3.189	3.192	3.231	3.239	3.271	3.344	3.383	3.423	3.466	3.546	3.566	3.578	3.587	3.647	3.816
202604	1	3.14	3.14	3.145	3.145	3.162	3.162	3.319	3.319	3.495	3.495	3.56	3.56	3.569	3.685	3.685
202909	1	3.168	3.204	3.271	3.274	3.274	3.348	3.348	3.474	3.474	3.507	3.507	3.53	3.53	3.673	3.673
249179	1	3.132	3.146	3.222	3.242	3.246	3.262	3.512	3.544	3.644	3.679	3.849	3.94	3.95	3.961	3.998
250113	2	3.067	3.13	3.163	3.165	3.268	3.281	3.303	3.351	3.418	3.435	3.469	3.551	3.722	3.884	3.931
400011	1	2.983	3.001	3.052	3.205	3.215	3.26	3.336	3.452	3.523	3.55	3.621	3.682	3.921	4.119	4.143
	2	2.998	3.041	3.064	3.181	3.22	3.282	3.321	3.407	3.422	3.46	3.567	3.813	3.868	3.996	4.069
414547	1	3.088	3.175	3.228	3.269	3.277	3.3	3.313	3.377	3.414	3.429	3.476	3.498	3.776	3.826	4.07
416483	1	3.086	3.174	3.229	3.257	3.309	3.383	3.415	3.439	3.546	3.574	3.755	3.757	3.941	3.968	4.142
37233	2	3.085	3.114	3.262	3.262	3.264	3.264	3.489	3.489	3.572	3.572	3.665	3.665	3.841	3.873	3.873	3.96
	3	3.151	3.151	3.159	3.159	3.269	3.377	3.4	3.448	3.448	3.565	3.682	3.682	3.874	3.874	4.044	4.044
	4	3.305	3.305	3.518	3.518	3.518	3.518	3.554	3.554	3.554	3.554	3.663	3.663	4.134	4.134	4.134	4.134
39239	1	3.116	3.116	3.129	3.129	3.332	3.332	3.397	3.397	3.501	3.501	3.768	3.768	3.795	3.795	3.915	3.915
39871	1	3.084	3.084	3.236	3.236	3.31	3.31	3.464	3.464	3.734	3.734	3.882	3.882	4.1	4.1	4.107	4.107
59322	1	3.062	3.062	3.274	3.318	3.318	3.386	3.386	3.424	3.424	3.551	3.551	3.846	3.846	3.96	3.96	3.981
66249	1	3.071	3.071	3.106	3.106	3.28	3.28	3.328	3.328	3.51	3.51	4.069	4.069	4.166	4.166	4.176	4.176
66535	1	3.129	3.154	3.166	3.23	3.474	3.5	3.518	3.55	3.747	3.926	3.964	4.005	4.012	4.014	4.082	4.094
75168	1	3.197	3.22	3.261	3.327	3.366	3.367	3.373	3.38	3.405	3.419	3.613	3.707	3.726	3.861	3.989	4.027
86790	2	3.127	3.281	3.318	3.326	3.338	3.35	3.355	3.398	3.404	3.47	3.826	3.83	4.051	4.089	4.13	4.164
90840	1	3.149	3.232	3.254	3.254	3.319	3.435	3.435	3.523	3.523	3.729	3.729	3.788	3.788	3.819	4.059	4.059
99604	1	3.297	3.297	3.297	3.297	3.337	3.337	3.337	3.337	3.549	3.549	3.549	3.549	3.586	3.586	3.586	3.586
202680	1	2.923	2.923	3.146	3.146	3.202	3.202	3.439	3.439	3.487	3.487	3.581	3.581	3.78	3.78	4.199	4.199
414553	1	3.027	3.027	3.13	3.13	3.505	3.505	3.57	3.57	3.594	3.594	3.75	3.75	3.801	3.801	3.808	3.808
79703	1	3.1	3.1	3.167	3.203	3.232	3.232	3.308	3.308	3.715	3.715	3.816	3.816	3.819	3.915	3.915	3.952	3.952
80422	1	3.085	3.118	3.118	3.214	3.214	3.275	3.305	3.305	3.788	3.788	3.83	3.83	3.83	3.905	3.905	3.912	3.912
80423	1	2.991	2.991	3.09	3.302	3.31	3.31	3.392	3.392	3.477	3.477	3.777	3.777	3.909	3.909	3.936	4.06	4.06
202907	2	3.071	3.071	3.228	3.251	3.251	3.331	3.331	3.377	3.377	3.488	3.488	3.76	3.76	3.833	3.872	3.872	3.916
1387	3	3.064	3.235	3.261	3.277	3.317	3.331	3.575	3.584	3.594	3.647	3.668	3.674	3.71	3.72	3.738	3.743	3.776	3.788
	4	3.262	3.287	3.292	3.3	3.339	3.356	3.482	3.534	3.539	3.54	3.589	3.616	3.617	3.654	3.697	3.718	3.73	3.909
	5	3.082	3.142	3.151	3.228	3.24	3.243	3.387	3.488	3.626	3.654	3.669	3.695	3.712	3.721	3.758	3.801	3.849	3.928
	6	3.079	3.146	3.188	3.232	3.312	3.349	3.487	3.531	3.57	3.633	3.642	3.642	3.775	3.794	3.815	3.881	3.883	3.925
20259	1	3.371	3.371	3.371	3.371	3.371	3.371	3.509	3.509	3.509	3.509	3.509	3.509	3.958	3.958	3.958	3.958	3.958	3.958
26379	2	3.158	3.223	3.255	3.333	3.488	3.583	3.613	3.639	3.695	3.705	3.708	3.728	3.826	3.867	3.953	3.979	4.034	4.074
	4	3.173	3.212	3.215	3.349	3.511	3.56	3.587	3.604	3.626	3.757	3.759	3.813	3.86	3.898	3.905	4.085	4.087	4.123
38370	1	3.318	3.318	3.324	3.343	3.356	3.356	3.391	3.391	3.409	3.409	3.712	3.732	3.808	3.808	3.812	3.812	4.058	4.058
59168	1	3.209	3.209	3.209	3.21	3.21	3.21	3.623	3.623	3.623	3.687	3.687	3.687	3.687	3.687	3.687	3.918	3.918	3.918
61385	2	3.089	3.089	3.117	3.309	3.309	3.355	3.686	3.686	3.688	3.698	3.698	3.715	3.715	3.734	3.734	3.742	3.805	3.805
	3	3.198	3.198	3.226	3.24	3.24	3.305	3.601	3.601	3.659	3.674	3.676	3.676	3.69	3.69	3.7	3.7	3.717	3.717
	4	3.212	3.212	3.226	3.367	3.376	3.376	3.519	3.519	3.538	3.662	3.662	3.673	3.673	3.676	3.676	3.877	3.877	3.899
62880	1	3.318	3.318	3.318	3.318	3.318	3.318	3.449	3.449	3.449	3.449	3.449	3.449	3.943	3.943	3.943	3.943	3.943	3.943
63258	1	3.256	3.256	3.276	3.276	3.3	3.3	3.7	3.7	3.743	3.743	3.807	3.807	3.876	3.876	3.884	3.884	4.195	4.195
69188	1	3.029	3.185	3.185	3.287	3.287	3.418	3.571	3.571	3.632	3.632	3.644	3.644	3.993	3.993	4.075	4.075	4.098	4.098
72633	1	3.157	3.157	3.157	3.261	3.261	3.261	3.678	3.678	3.678	3.713	3.713	3.713	3.713	3.713	3.713	3.794	3.794	3.794
	2	3.178	3.178	3.178	3.255	3.255	3.255	3.607	3.607	3.607	3.678	3.678	3.678	3.702	3.702	3.702	3.702	3.702	3.702
	3	3.218	3.218	3.218	3.358	3.358	3.358	3.55	3.55	3.55	3.681	3.681	3.681	3.681	3.681	3.681	3.826	3.826	3.826
72874	3	3.067	3.067	3.067	3.067	3.149	3.149	3.641	3.641	3.641	3.641	3.704	3.704	3.704	3.704	3.704	3.704	3.704	3.704
73492	1	3.187	3.238	3.246	3.26	3.339	3.355	3.361	3.421	3.427	3.439	3.445	3.602	3.693	3.769	3.77	3.842	4.104	4.108
73866	1	2.956	2.995	3.111	3.123	3.143	3.239	3.271	3.282	3.337	3.404	3.71	3.924	3.931	3.942	4.059	4.11	4.124	4.161
74003	1	3.258	3.258	3.258	3.258	3.258	3.258	3.658	3.658	3.658	3.658	3.658	3.658	4.175	4.175	4.175	4.175	4.175	4.175
79380	4	3.021	3.093	3.093	3.131	3.169	3.169	3.365	3.365	3.523	3.523	3.647	3.647	3.674	3.674	3.955	3.955	4.059	4.059
79381	4	2.952	3.124	3.139	3.139	3.183	3.183	3.342	3.342	3.547	3.547	3.658	3.658	3.677	3.677	3.974	3.974	4.11	4.11
80133	2	3.253	3.253	3.253	3.281	3.281	3.281	3.606	3.606	3.606	3.64	3.64	3.64	3.643	3.643	3.643	3.726	3.726	3.726
	3	3.115	3.115	3.115	3.258	3.258	3.258	3.58	3.58	3.58	3.647	3.647	3.647	3.789	3.789	3.789	3.818	3.818	3.818
82766	1	3.149	3.149	3.317	3.317	3.317	3.317	3.399	3.399	3.539	3.539	3.609	3.609	3.686	3.686	3.882	3.882	3.904	3.904
83757	2	3.157	3.157	3.312	3.312	3.312	3.312	3.64	3.64	3.64	3.64	3.685	3.685	3.685	3.685	3.708	3.708	3.708	3.708
83758	1	3.109	3.109	3.109	3.249	3.249	3.249	3.617	3.617	3.617	3.709	3.709	3.709	3.746	3.746	3.746	3.775	3.775	3.775
83758	3	3.265	3.265	3.265	3.304	3.304	3.304	3.59	3.59	3.59	3.64	3.64	3.64	3.661	3.661	3.661	3.736	3.736	3.736
92828	1	2.965	2.965	3.213	3.213	3.234	3.234	3.305	3.305	3.421	3.421	3.435	3.435	3.833	3.833	4.096	4.096	4.096	4.096
94071	2	3.504	3.504	3.504	3.504	3.504	3.504	3.738	3.738	3.738	3.738	3.738	3.738	3.904	3.904	3.904	3.904	3.904	3.904
95540	1	3.181	3.302	3.329	3.329	3.464	3.464	3.713	3.784	3.784	3.798	3.798	3.815	3.815	3.877	3.877	3.924	3.924	3.931
200366	1	3.335	3.336	3.335	3.346	3.346	3.346	3.48	3.48	3.48	3.807	3.807	3.807	3.807	3.807	3.807	4.086	4.086	4.086
	2	3.249	3.249	3.249	3.355	3.355	3.355	3.691	3.691	3.691	3.818	3.818	3.818	3.818	3.818	3.818	3.91	3.91	3.91
415647	1	3.239	3.239	3.239	3.239	3.239	3.239	3.505	3.505	3.505	3.505	3.505	3.505	3.793	3.793	3.793	3.793	3.793	3.793
62225	1	3.21	3.21	3.21	3.21	3.21	3.21	3.21	3.21	4.064	4.064	4.064	4.064	4.064	4.064	4.064	4.064	4.065	4.065	4.065	4.065
