# Supplementary material for: Bond-length distributions for ions bonded to oxygen: alkali and alkaline-earth metals
Source: Acta Crystallogr B Struct Sci Cryst Eng Mater. 2016 Aug 1;72(Pt 4):602–25. doi: 10.1107/S2052520616008507 (PMC4971548; doi:10.1107/S2052520616008507)
Supplement: Supplementary file 6 [file b-72-00602-sup6.txt]

ICSD_#	ION_#	Bond 1	Bond 2	Bond 3	Bond 4	Bond 5	Bond 6	Bond 7	Bond 8	Bond 9	Bond 10	Bond 11	Bond 12	Bond 13	Bond 14	Bond 15
158	1	2.613	2.618	2.649	2.651
33797	1	2.721	2.721	2.721	2.721
37324	1	2.697	2.697	2.713	2.774
40154	1	2.694	2.694	2.744	2.744
40158	1	2.706	2.706	2.739	2.739
62053	1	2.696	2.707	2.707	2.873
65942	2	2.646	2.646	2.743	2.743
67170	3	2.549	2.612	2.677	2.706
67961	3	2.553	2.582	2.727	2.774
	4	2.672	2.845	2.874	2.885
74889	1	2.742	2.742	2.742	2.742
74911	39	2.604	2.645	2.651	2.744
	40	2.597	2.625	2.628	2.721
74940	2	2.62	2.652	2.823	2.829
74955	2	2.585	2.627	2.757	2.81
	3	2.626	2.64	2.706	2.824
	4	2.724	2.742	2.758	2.787
85505	1	2.812	2.812	2.892	2.892
94387	1	2.678	2.692	2.707	2.793
	2	2.591	2.701	2.747	2.785
94465	1	2.683	2.683	2.683	2.683
408000	1	2.626	2.658	2.672	2.697
415753	1	2.744	2.744	2.77	2.784
	7	2.527	2.592	2.653	2.698
158	2	2.614	2.707	2.72	2.732	2.864
	4	2.708	2.741	2.764	2.772	3.134
32743	1	2.672	2.995	2.995	2.995	2.995
33294	3	2.561	2.592	2.639	2.641	2.795
	4	2.529	2.678	2.691	2.761	2.774
	5	2.606	2.613	2.636	2.637	2.79
33797	2	2.608	2.628	2.628	2.848	2.848
33808	2	2.58	2.628	2.804	2.863	2.989
33849	1	2.69	2.797	2.797	2.797	2.797
34392	1	2.65	2.707	2.786	2.798	2.865
	2	2.593	2.695	2.727	2.803	2.85
60895	1	2.704	2.759	2.818	2.826	3.061
	2	2.633	2.643	2.699	2.76	2.948
62065	1	2.674	2.684	2.713	2.713	3.332
64678	1	2.732	3.093	3.093	3.093	3.093
65942	1	2.787	2.787	2.795	2.971	2.971
66275	1	2.659	2.803	2.803	2.803	2.803
67170	1	2.662	2.663	2.691	2.883	2.896
	2	2.656	2.715	2.73	2.857	2.858
67170	7	2.667	2.697	2.705	2.789	2.972
67961	1	2.628	2.634	2.762	3.025	3.046
	2	2.642	2.655	2.802	2.963	3.015
	6	2.651	2.761	2.883	2.979	3.483
	7	2.617	2.663	2.777	2.884	3.178
73205	3	2.651	2.663	2.718	2.724	3.005
	4	2.655	2.657	2.689	2.755	2.852
73550	2	2.622	2.624	2.683	2.728	2.92
74911	1	2.645	2.663	2.832	2.839	2.936
	2	2.698	2.712	2.736	2.875	3.182
	3	2.565	2.694	2.738	2.804	3
	4	2.542	2.682	2.686	2.911	3.112
	11	2.732	2.737	2.775	2.835	2.937
	12	2.631	2.685	2.872	2.91	2.935
	13	2.662	2.74	2.762	2.846	2.913
	14	2.562	2.753	2.769	2.791	2.859
	15	2.656	2.76	2.811	2.975	2.994
	16	2.663	2.69	2.712	2.79	3.143
	25	2.505	2.597	2.784	2.969	3.234
	26	2.707	2.773	2.776	2.905	3.199
	31	2.526	2.583	2.729	3.06	3.076
	35	2.665	2.774	2.885	2.926	2.952
	37	2.584	2.695	2.695	3.068	3.094
74912	1	2.652	2.693	2.695	2.737	2.749
	2	2.715	2.761	2.826	2.847	2.91
74940	1	2.743	2.748	2.785	2.787	2.994
74956	1	2.659	2.709	2.892	2.956	2.989
	2	2.757	2.772	2.852	2.857	3.221
74968	3	2.553	2.77	2.77	2.83	2.83
75217	1	2.826	2.934	2.934	3.042	3.042
90755	2	2.7	2.823	2.823	3.537	3.537
95895	1	2.54	2.684	2.733	2.856	2.911
	9	2.593	2.685	2.864	2.877	2.938
201891	1	2.711	2.815	2.815	2.815	2.815
407293	1	2.684	2.684	2.772	2.772	2.889
408000	4	2.685	2.716	2.759	2.847	2.934
415753	4	2.643	2.653	2.675	2.848	2.879
	5	2.641	2.712	2.727	2.818	2.854
	8	2.668	2.688	2.71	2.773	2.927
	9	2.637	2.654	2.695	2.843	2.879
158	3	2.712	2.713	2.767	2.905	2.934	3.414
1412	1	2.799	2.799	2.799	2.946	2.946	2.946
2216	1	3.006	3.006	3.006	3.012	3.012	3.012
	2	2.826	2.826	2.826	3.076	3.076	3.076
8002	1	2.708	2.716	2.772	2.846	2.96	3.234
12114	1	2.688	2.821	2.821	2.876	2.876	3.216
15511	1	3	3	3	3	3	3
	2	2.95	2.95	2.95	2.95	2.95	2.95
176064	3	2.634	2.655	2.66	2.675	2.938	3.338
20767	2	2.689	2.721	2.721	2.744	2.769	2.999
30964	1	2.824	2.824	2.845	2.845	3.167	3.167
31994	1	2.754	2.754	2.754	2.754	2.853	2.853
32545	2	2.814	2.814	2.851	2.851	2.954	3.003
33294	1	2.582	2.583	2.621	2.703	2.913	2.928
	2	2.543	2.613	2.669	2.811	2.84	2.871
	6	2.611	2.628	2.654	2.675	2.996	3.106
	7	2.613	2.684	2.744	2.746	2.955	3.011
	8	2.634	2.662	2.776	2.782	2.841	3.094
	10	2.657	2.714	2.835	2.899	3.009	3.087
	11	2.688	2.698	2.709	2.784	2.793	3.033
33808	1	2.658	2.678	2.817	2.849	3.038	3.12
34392	3	2.675	2.713	2.802	2.846	2.875	3.374
35647	1	2.706	2.706	2.706	2.794	2.794	2.794
36632	1	2.549	2.609	2.739	2.739	2.866	2.866
37172	1	2.667	2.667	2.73	2.73	2.73	2.73
40266	1	2.849	2.849	2.849	2.849	2.849	2.849
40267	1	2.628	2.628	2.629	2.629	2.628	2.628
54020	2	2.782	2.782	2.782	2.782	2.782	2.782
56877	4	2.636	2.636	2.776	2.776	2.792	2.792
59887	3	2.679	2.679	2.76	2.76	2.852	2.852
60762	1	2.764	2.764	2.764	2.764	2.764	2.764
	2	2.583	2.583	2.583	2.583	2.583	2.583
62053	2	2.698	2.771	2.771	3.07	3.07	3.386
62146	1	2.686	2.767	2.799	2.886	2.953	2.993
62179	2	2.75	2.75	2.75	2.75	2.75	2.75
65345	2	2.999	2.999	3.098	3.098	3.161	3.161
65345	4	2.788	2.87	2.87	3.014	3.014	3.312
	5	2.733	2.733	2.822	2.895	2.895	3.034
65433	3	2.617	2.693	2.777	2.881	2.994	3.011
65640	1	2.813	2.813	2.813	2.813	2.813	2.813
	2	2.727	2.727	2.727	2.727	2.727	2.727
	3	2.785	2.785	2.785	3.05	3.05	3.05
65680	2	2.751	2.751	2.751	2.751	2.751	2.751
	3	2.77	2.77	2.77	2.828	2.828	2.828
	5	2.639	2.639	2.639	2.735	2.735	2.735
65978	1	2.57	2.64	2.675	2.686	2.78	2.837
65978	3	2.594	2.691	2.778	2.834	3.144	3.197
67170	5	2.623	2.776	2.803	3.017	3.212	3.236
67431	1	2.768	2.789	2.795	2.841	2.846	3.137
67961	5	2.624	2.801	2.877	3.182	3.527	3.58
68361	1	2.562	2.562	2.661	2.661	3.299	3.299
	2	2.598	2.598	2.66	2.66	2.687	2.687
	3	2.641	2.683	2.706	2.785	2.84	2.997
	4	2.601	2.65	2.668	2.773	2.784	2.797
	5	2.664	2.681	2.693	2.929	3.083	3.106
69649	1	2.823	2.823	2.823	2.823	2.823	2.823
72643	1	2.842	2.842	2.876	2.876	2.881	2.881
73205	1	2.634	2.635	2.716	2.745	2.868	3.096
	5	2.715	2.788	2.8	2.849	2.92	2.977
73550	1	2.584	2.628	2.672	2.675	3.073	3.382
	6	2.559	2.77	2.809	2.843	2.859	2.935
73685	3	2.732	2.785	2.786	2.79	2.793	2.873
74911	8	2.74	2.796	2.877	2.947	3.126	3.224
	9	2.705	2.83	2.896	3.067	3.072	3.084
	10	2.712	2.798	2.855	3.04	3.134	3.337
	21	2.635	2.865	2.897	2.928	3.271	3.46
	22	2.71	2.732	2.902	3.005	3.206	3.262
	23	2.759	2.837	2.873	3.001	3.035	3.28
	24	2.664	2.828	2.978	3.039	3.368	3.375
	27	2.776	2.812	2.885	2.914	2.992	3.344
	29	2.709	2.787	2.8	2.903	3.297	3.31
	30	2.543	2.708	2.868	3.246	3.297	3.305
	33	2.585	2.632	2.793	3.002	3.268	3.462
	36	2.629	2.753	2.819	2.935	3.321	3.587
74955	1	2.738	2.741	2.831	2.854	3.344	3.421
74968	1	2.745	2.745	2.761	2.761	3.201	3.201
	2	2.712	2.712	2.84	2.84	3.127	3.127
75045	2	2.814	2.814	2.847	2.847	3.025	3.025
83431	1	2.728	2.728	2.728	2.735	2.735	2.735
85404	1	2.635	2.645	2.74	2.817	2.89	3.195
	2	2.65	2.74	2.781	2.791	2.827	2.912
94465	2	2.665	2.665	2.79	2.79	2.95	2.95
95895	3	2.688	2.781	2.797	2.862	2.926	2.944
	5	2.676	2.69	2.831	2.921	2.931	2.936
	7	2.724	2.728	2.744	2.747	2.848	2.916
	8	2.699	2.707	2.741	2.847	2.87	3.2
108818	1	2.447	2.447	2.447	2.447	2.447	2.447
109629	4	2.697	2.697	2.752	2.752	2.88	2.88
154372	1	2.65	2.738	2.748	2.8	2.859	3.106
201521	1	2.712	2.724	2.771	2.795	2.853	2.918
202269	1	2.737	2.751	2.755	2.778	2.779	2.86
202428	3	2.721	2.721	2.774	2.774	2.884	2.884
202560	3	2.505	2.64	2.688	2.72	2.853	2.853
245304	2	2.587	2.587	2.74	2.74	2.926	2.926
	4	2.726	2.726	2.734	2.734	2.813	2.889
245925	2	2.712	2.712	2.712	2.712	2.771	2.771
246254	4	2.706	2.706	2.712	2.712	2.744	2.799
246255	1	2.751	2.751	2.751	2.751	2.751	2.751
	2	2.878	2.878	2.878	2.878	2.878	2.878
	3	2.712	2.712	2.712	2.797	2.797	2.797
250130	1	2.737	2.737	2.775	2.775	2.922	2.922
279579	1	2.758	2.758	2.758	2.922	2.922	2.922
	2	2.734	2.734	2.734	2.961	2.961	2.961
281588	1	2.796	2.796	2.796	2.796	2.796	2.796
391057	6	2.504	2.609	2.629	2.685	2.993	3.049
407209	1	2.707	2.707	2.808	2.808	2.885	2.885
408000	2	2.691	2.704	2.786	2.837	2.858	2.89
	3	2.661	2.675	2.84	2.897	2.929	3.088
409582	3	2.709	2.709	2.82	2.82	2.857	2.857
411214	1	2.65	2.65	2.848	2.848	3.008	3.008
412521	3	2.755	2.755	2.755	2.755	2.755	2.755
412522	3	2.743	2.743	2.743	2.743	2.743	2.743
412523	3	2.741	2.741	2.741	2.741	2.741	2.741
412524	3	2.738	2.738	2.738	2.738	2.738	2.738
412525	3	2.734	2.734	2.734	2.734	2.734	2.734
412526	3	2.732	2.732	2.732	2.732	2.732	2.732
412527	3	2.723	2.723	2.723	2.723	2.723	2.723
412642	1	2.624	2.715	2.746	2.751	2.797	2.913
415753	3	2.604	2.775	2.794	3.082	3.139	3.15
2229	2	2.693	2.693	2.712	2.794	2.794	2.826	3.442
4158	1	2.755	2.759	2.786	2.794	2.821	2.913	3.225
	2	2.62	2.653	2.668	2.721	2.785	2.998	3.353
10507	1	2.757	2.757	2.783	2.901	2.901	2.998	3.011
17064	1	2.712	2.72	2.768	2.796	2.88	2.884	3.415
	2	2.767	2.786	2.811	2.855	2.964	3.259	3.368
20246	3	2.767	2.779	2.806	2.815	3.07	3.17	3.218
23302	1	2.64	2.711	2.744	2.791	2.802	2.832	3.376
23396	1	2.678	2.678	2.818	2.818	2.818	2.818	3.031
26366	3	2.705	2.734	2.785	2.805	2.909	2.976	3.191
30886	1	2.619	2.722	2.781	2.879	2.978	3.009	3.247
32545	3	2.845	2.878	2.889	2.898	2.917	2.918	2.938
	4	2.665	2.665	2.721	2.721	2.996	3.036	3.036
	8	2.853	2.853	2.86	2.891	3.033	3.033	3.15
33285	2	2.662	2.684	2.711	2.714	2.834	2.945	3.294
	4	2.691	2.71	2.732	2.733	2.811	3.102	3.166
35090	2	2.743	2.761	2.79	2.955	2.99	2.99	3.331
36039	3	2.74	2.809	2.85	2.917	2.92	2.925	3.15
36043	2	2.69	2.704	2.759	2.769	2.856	2.937	2.949
36612	1	2.704	2.704	2.745	2.818	3.221	3.313	3.313
37172	5	2.714	2.714	2.728	2.728	2.789	2.834	2.834
49021	1	2.859	2.859	2.887	2.887	2.993	2.993	3.143
49022	1	2.838	2.838	2.839	2.839	2.998	2.998	3.002
54015	1	2.681	2.723	2.723	2.848	2.848	2.937	2.937
55703	4	2.737	2.739	2.77	2.897	2.902	2.951	2.961
59277	1	2.698	2.742	2.782	2.786	2.893	3.001	3.032
61096	1	2.78	2.837	2.842	2.859	2.94	2.95	2.97
	2	2.745	2.75	2.786	2.816	2.91	3.009	3.254
62001	1	2.724	2.724	2.748	2.748	2.872	2.885	2.885
62493	2	2.756	2.777	2.871	2.874	2.884	2.913	3.316
62835	1	2.666	2.689	2.712	2.717	2.841	2.95	3.297
62835	4	2.694	2.708	2.737	2.745	2.812	3.11	3.171
63492	5	2.524	2.716	2.742	2.813	2.992	3.245	3.329
63508	1	2.696	2.821	2.854	2.892	2.915	2.958	2.982
65977	1	2.73	2.74	2.753	2.788	2.818	2.839	3.062
	2	2.643	2.691	3.05	3.125	3.125	3.147	3.147
66995	2	2.619	2.623	2.641	2.646	2.664	3.051	3.326
69592	1	2.662	2.673	2.679	2.718	2.728	2.973	3.174
69792	1	2.659	2.676	2.788	2.797	2.846	2.884	2.973
71901	3	2.779	2.811	2.817	2.848	3.015	3.105	3.353
73205	2	2.805	2.821	2.835	2.903	2.947	2.995	3.17
73242	1	2.582	2.747	2.789	2.829	2.916	2.975	3.238
81271	1	2.608	2.7	2.742	2.807	2.838	2.868	3.018
81523	1	2.619	2.661	2.735	2.816	2.84	2.977	3.005
85404	3	2.72	2.732	2.816	2.836	3.028	3.084	3.43
87486	2	2.601	2.748	2.764	2.775	2.803	2.803	3.341
96564	1	2.578	2.665	2.679	2.724	2.734	2.934	3.111
109629	2	2.732	2.738	2.743	2.775	2.813	2.814	2.87
	5	2.761	2.762	2.843	2.943	2.944	3.259	3.554
109631	3	2.727	2.756	2.764	2.768	2.85	2.86	2.879
109636	3	2.739	2.756	2.762	2.77	2.79	3.195	3.36
109666	3	2.664	2.749	2.774	2.874	2.877	2.942	3.145
109667	2	2.712	2.762	2.783	2.803	2.811	2.981	3.148
109843	1	2.644	2.686	2.686	2.765	2.765	2.84	2.84
109872	2	2.633	2.678	2.698	2.797	2.807	2.858	3.282
110374	1	2.674	2.725	2.737	2.774	2.788	2.854	2.875
153383	1	2.666	2.673	2.69	2.823	2.858	2.879	2.952
153459	1	2.716	2.728	2.756	2.774	2.81	2.836	2.941
155529	6	2.657	2.657	2.791	2.956	2.956	3.39	3.39
200310	2	2.586	2.808	2.883	2.883	2.928	2.928	3.002
202392	1	2.669	2.684	2.75	2.779	2.81	2.882	3.443
202560	2	2.623	2.677	2.722	2.744	2.886	2.908	3.319
280887	1	2.635	2.635	2.727	2.727	2.727	2.727	2.826
280883	1	2.679	2.679	2.81	2.81	2.81	2.81	2.935
411501	2	2.568	2.815	2.878	2.88	2.976	3.196	3.209
412574	1	2.739	2.739	2.814	2.849	2.849	2.915	2.915
413145	9	2.688	2.79	2.878	2.925	2.951	2.971	3.009
61	1	2.794	2.794	2.794	2.794	2.864	2.864	2.864	2.864
76	1	2.738	2.741	2.743	2.767	2.834	2.878	3.093	3.37
	3	2.671	2.675	2.722	2.836	2.925	3.143	3.452	3.589
856	2	2.763	2.765	2.799	2.831	2.869	2.924	2.937	3.156
1223	3	2.691	2.76	2.791	2.808	2.862	2.885	3.123	3.214
	4	2.733	2.757	2.85	2.873	2.904	2.913	3.07	3.29
1380	2	2.697	2.733	2.765	2.854	2.865	3.067	3.157	3.328
1438	1	2.756	2.758	2.788	2.811	2.842	2.905	3.195	3.323
1446	1	2.729	2.765	2.768	2.813	2.837	2.842	2.858	2.918
1693	1	2.751	2.772	2.881	2.902	2.919	2.941	3.006	3.034
	2	2.717	2.813	2.843	2.858	2.902	3.17	3.306	3.31
	3	2.644	2.779	2.831	2.88	2.896	2.948	2.959	3.129
1867	2	2.735	2.77	2.788	2.793	2.867	2.946	2.954	3.108
1905	2	2.594	2.658	2.659	2.661	2.85	3.063	3.136	3.433
1921	1	2.781	2.781	2.781	2.781	2.851	2.851	2.851	2.851
2227	4	2.69	2.742	2.842	2.859	2.931	2.977	3.056	3.13
2229	1	2.758	2.758	2.76	2.76	2.809	2.809	3.163	3.163
4299	1	2.63	2.63	2.693	2.693	2.941	2.941	3.184	3.184
	3	2.726	2.726	2.906	2.906	2.938	2.938	2.938	2.938
4307	1	2.743	2.793	2.833	2.911	2.973	2.992	3.021	3.486
8203	2	2.809	2.809	2.923	2.923	2.924	2.924	3.129	3.129
8206	4	2.737	2.757	2.812	2.817	2.823	2.917	3.019	3.194
8266	1	2.748	2.759	2.768	2.785	2.797	2.809	2.963	3.045
12108	1	2.961	2.961	2.961	2.961	2.961	2.961	2.961	2.961
14052	1	2.814	2.814	2.839	2.839	2.86	2.86	2.879	2.879
	2	2.869	2.869	2.874	2.874	2.899	2.899	3.222	3.222
14054	1	2.73	2.73	2.844	2.844	2.847	2.847	3.114	3.114
16431	2	2.792	2.813	2.878	2.895	2.969	2.987	3.005	3.019
20147	1	2.767	2.771	2.805	2.83	2.908	3.047	3.059	3.211
20767	1	2.637	2.679	2.689	2.695	2.726	2.89	3.023	3.244
20806	1	2.777	2.777	2.786	2.786	2.914	2.914	3.207	3.207
23302	2	2.708	2.795	2.849	2.93	2.937	2.959	3.276	3.282
	4	2.694	2.697	2.816	2.82	2.923	2.924	3.484	3.507
26009	3	2.699	2.74	2.79	2.811	2.895	2.957	3.087	3.268
	4	2.768	2.849	2.876	2.896	2.904	3.024	3.302	3.333
26366	2	2.698	2.736	2.741	2.81	2.85	2.918	2.939	3.293
27239	1	2.812	2.812	2.817	2.817	2.869	2.869	2.983	2.983
	3	2.653	2.653	2.734	2.815	2.875	2.875	3.064	3.064
30892	1	2.661	2.661	2.805	2.887	2.888	3.077	3.077	3.083
30910	1	2.802	2.833	2.865	2.875	2.907	3.069	3.138	3.204
32545	5	2.68	2.76	2.923	2.939	2.951	3.044	3.114	3.314
	6	2.772	2.772	2.838	2.889	2.943	2.943	3.261	3.261
32620	1	2.685	2.801	2.819	2.855	2.873	2.895	3.006	3.11
	2	2.76	2.783	2.796	2.84	2.868	2.896	2.899	2.991
33294	9	2.646	2.657	2.762	2.848	2.985	3.087	3.31	3.403
35345	1	2.816	2.823	2.839	2.864	2.87	2.962	3.019	3.558
36039	4	2.699	2.699	2.745	2.745	2.857	2.857	3.151	3.151
36051	1	2.783	2.811	2.822	2.891	3.022	3.104	3.122	3.162
36593	2	2.653	2.669	2.781	2.811	2.824	3.096	3.116	3.223
36594	2	2.711	2.727	2.817	2.826	2.837	2.902	3.256	3.451
36632	2	2.711	2.722	2.725	2.774	2.82	2.849	3.033	3.15
36651	1	2.643	2.662	2.664	2.766	2.958	3.282	3.397	3.502
37072	1	2.809	2.816	2.868	2.912	2.916	2.941	2.982	3.076
37084	1	2.622	2.719	2.843	2.846	2.92	2.969	3.245	3.257
37172	2	2.765	2.765	2.765	2.765	3.002	3.002	3.002	3.002
39321	4	2.61	2.689	2.843	2.915	2.994	3.002	3.051	3.056
39329	1	2.804	2.821	2.842	2.856	2.894	2.914	2.977	3.08
39412	1	2.733	2.733	2.745	2.745	2.821	2.821	3.162	3.162
	4	2.833	2.837	2.862	2.87	2.885	2.889	2.937	2.976
39548	1	2.72	2.74	2.795	2.805	2.909	2.966	2.975	3.218
	2	2.69	2.741	2.793	2.804	2.849	2.894	2.958	2.985
39928	1	2.801	2.801	2.801	2.801	2.952	2.952	2.952	2.952
39950	2	2.709	2.716	2.725	2.748	2.876	2.899	3.018	3.079
39951	2	2.7	2.701	2.709	2.724	2.895	2.92	3.06	3.116
40249	1	2.867	2.867	2.942	2.942	2.952	2.952	3.001	3.001
40482	1	2.801	2.801	2.801	2.801	2.919	2.919	2.919	2.919
47108	1	2.75	2.767	2.784	2.784	2.79	2.955	3.092	3.312
	3	2.753	2.77	2.788	2.793	2.824	2.984	3.185	3.547
47177	1	2.792	2.792	2.909	2.909	3.076	3.076	3.124	3.124
49904	1	2.966	2.966	2.966	2.966	2.966	2.966	2.966	2.966
54015	2	2.572	2.643	2.897	2.897	2.945	2.945	3.118	3.118
54015	5	2.63	2.72	2.781	2.787	2.986	3.002	3.142	3.364
54803	1	2.658	2.658	2.714	2.714	3.032	3.032	3.106	3.106
	2	2.676	2.714	2.781	2.833	2.846	2.865	2.888	3.296
55703	3	2.751	2.808	2.812	2.822	2.856	2.898	2.982	3.057
56877	3	2.775	2.775	3.069	3.069	3.119	3.119	3.137	3.137
	5	2.668	2.853	2.919	2.951	3.049	3.244	3.428	3.533
59126	1	2.884	2.884	2.884	2.884	2.886	2.886	2.886	2.886
59300	1	2.694	2.714	2.863	2.895	3.021	3.025	3.05	3.25
59344	1	2.676	2.768	2.805	2.806	2.81	2.825	2.847	3.311
59820	1	2.679	2.679	2.838	2.838	3.012	3.012	3.309	3.309
59995	1	2.696	2.774	2.776	2.864	2.944	3.04	3.043	3.301
61096	3	2.661	2.737	2.81	2.84	2.917	2.952	3.118	3.265
62028	1	2.761	2.761	2.867	2.867	2.948	2.948	2.986	2.986
	2	2.779	2.779	2.862	2.862	2.917	2.917	3.008	3.008
62179	3	2.802	2.802	2.975	2.975	3.026	3.026	3.057	3.057
62389	1	2.708	2.786	2.828	2.884	2.938	2.94	2.95	3.124
62417	1	2.732	2.732	2.732	2.732	2.823	2.823	2.862	2.862
62653	1	2.697	2.697	2.837	2.837	2.915	2.915	2.963	2.963
62752	2	2.734	2.762	2.788	2.8	2.808	2.903	2.983	3.082
62752	3	2.759	2.759	2.791	2.791	3.059	3.059	3.298	3.298
62756	1	2.759	2.759	2.76	2.76	2.909	2.909	2.911	2.911
	2	2.752	2.757	2.762	2.763	2.908	2.909	2.91	2.914
62836	1	2.732	2.815	2.823	2.854	2.863	2.886	3.011	3.102
	2	2.735	2.816	2.824	2.826	2.846	2.847	3.05	3.147
62837	1	2.734	2.829	2.832	2.851	2.87	2.873	3.022	3.126
	2	2.749	2.819	2.822	2.835	2.838	2.879	3.028	3.147
63033	1	2.701	2.701	2.765	2.765	2.858	2.858	3.167	3.167
63047	2	2.711	2.8	2.922	2.928	2.934	2.949	3.044	3.31
63504	1	2.724	2.735	2.746	2.842	2.859	2.873	2.967	3.019
63508	3	2.766	2.768	2.777	2.809	2.832	2.923	2.959	2.98
	4	2.691	2.865	2.915	2.934	2.988	3	3.001	3.344
65021	1	2.679	2.715	2.759	2.83	2.85	2.926	3.007	3.186
65405	2	2.644	2.657	2.769	2.807	2.818	3.08	3.095	3.209
65433	4	2.694	2.781	2.817	2.84	2.858	2.937	3.115	3.124
65945	2	2.766	2.766	2.875	2.875	2.881	2.881	3.165	3.165
65976	1	2.921	2.921	2.921	2.921	2.953	2.953	2.953	2.953
	2	2.988	2.988	2.988	2.988	2.988	2.988	2.988	2.988
	3	2.597	2.597	2.778	2.778	2.778	2.778	3.363	3.363
	4	2.68	2.68	2.954	2.954	3.132	3.188	3.463	3.463
	5	2.66	2.66	2.66	2.66	3.17	3.17	3.17	3.17
65978	2	2.595	2.793	2.834	2.87	2.987	3.055	3.272	3.37
66107	3	2.594	2.734	2.926	2.929	2.932	3.021	3.377	3.484
66144	1	2.75	2.75	2.774	2.774	2.785	2.785	2.878	2.878
	4	2.674	2.748	2.761	2.804	2.815	2.824	2.834	2.904
66995	1	2.653	2.741	2.79	2.869	2.904	3.026	3.263	3.414
67431	2	2.737	2.757	2.775	2.802	2.843	2.966	3.428	3.458
67438	3	2.716	2.736	2.77	2.866	2.918	3.118	3.212	3.248
68460	2	2.728	2.76	2.795	2.824	2.915	2.958	2.988	3.107
	3	2.695	2.761	2.806	2.855	2.872	2.938	2.947	2.971
68490	1	2.852	2.852	2.852	2.852	2.872	2.872	2.872	2.872
68499	2	2.716	2.725	2.869	2.904	3.011	3.205	3.351	3.452
68997	1	2.678	2.76	2.762	2.857	2.891	3.007	3.034	3.223
69792	1	2.768	2.768	2.866	2.866	2.876	2.876	3.016	3.016
	3	2.537	2.84	2.843	2.885	2.965	2.97	3.116	3.196
	5	2.596	2.723	2.763	2.801	2.885	3.032	3.08	3.087
69974	2	2.687	2.737	2.779	2.876	2.896	2.99	3.035	3.262
71155	1	2.703	2.71	2.769	2.77	2.771	2.899	2.907	3.46
71173	1	2.729	2.729	2.745	2.745	2.985	2.985	3.092	3.092
72313	1	2.73	2.73	2.933	2.933	3.007	3.007	3.014	3.014
	2	2.7	2.701	2.851	2.88	2.914	2.992	3.002	3.116
72873	1	2.781	2.787	2.829	2.853	2.99	2.992	3.023	3.129
73242	2	2.749	2.756	2.766	2.816	2.842	2.881	2.908	2.997
73685	1	2.746	2.75	2.804	2.807	2.872	2.912	2.953	3.28
74863	1	2.852	2.852	2.852	2.852	2.852	2.852	2.852	2.852
74864	1	2.858	2.858	2.858	2.858	2.858	2.858	2.858	2.858
77115	1	2.704	2.762	2.772	2.782	2.894	2.896	2.987	3.041
77359	1	2.732	2.761	2.778	2.848	2.877	2.909	3.067	3.092
78840	2	2.679	2.716	2.746	2.806	2.819	3.257	3.497	3.582
78840	1	2.685	2.744	2.866	2.879	2.975	3.024	3.112	3.2
79166	3	2.716	2.749	2.758	2.827	2.864	2.886	2.976	3.075
79711	2	2.76	2.76	2.842	2.842	3.007	3.007	3.2	3.2
80167	2	2.673	2.674	2.712	2.736	2.754	2.758	2.98	3.154
80443	2	2.842	2.842	2.842	2.842	2.868	2.868	2.868	2.868
81346	2	2.748	2.827	2.906	2.931	2.945	2.985	3.058	3.464
81420	2	2.688	2.688	2.793	2.793	2.805	2.805	2.839	2.839
81421	1	2.699	2.699	2.777	2.777	2.813	2.813	2.851	2.851
81833	1	2.729	2.729	2.736	2.736	3.173	3.173	3.218	3.218
	3	2.707	2.723	2.801	2.808	2.925	2.942	3.099	3.119
	4	2.664	2.664	2.775	2.775	2.947	2.947	3.069	3.069
82141	1	2.743	2.777	2.79	2.863	2.884	2.931	2.972	3.344
82398	1	2.771	2.776	2.791	2.792	2.828	2.834	2.994	3.22
	2	2.701	2.742	2.751	2.756	2.993	3.041	3.069	3.21
82535	1	2.765	2.765	2.792	2.792	2.809	2.809	2.989	2.989
82843	1	2.75	2.75	2.783	2.783	2.903	2.903	2.973	2.973
82856	1	2.72	2.72	2.856	2.856	2.896	2.896	2.96	2.96
	2	2.72	2.72	2.827	2.827	2.867	2.867	2.942	2.942
83644	2	2.762	2.857	2.875	2.887	2.945	3.016	3.085	3.089
83813	1	2.829	2.829	2.829	2.829	2.829	2.829	2.829	2.829
84185	1	2.704	2.805	2.82	2.866	2.912	2.981	3.096	3.143
84311	1	2.716	2.739	2.774	2.792	2.807	2.852	2.96	3.073
84311	4	2.665	2.736	2.736	2.751	2.804	2.824	3.06	3.544
84374	1	2.715	2.736	2.805	2.808	2.855	2.888	2.918	2.94
	2	2.768	2.768	2.792	2.792	2.88	2.88	3.307	3.307
85310	1	2.866	2.866	2.866	2.866	2.889	2.889	2.889	2.889
85531	1	2.737	2.787	2.788	2.798	2.816	2.838	2.845	2.899
86859	1	2.667	2.719	2.826	2.85	2.908	3.247	3.333	3.377
	2	2.692	2.729	2.83	2.899	2.957	2.986	3.175	3.289
87465	1	2.766	2.766	2.766	2.766	2.814	2.814	2.92	2.92
87486	4	2.851	2.851	2.865	2.865	3.087	3.087	3.411	3.411
88047	1	2.688	2.688	2.757	2.757	2.989	2.991	2.991	3.149
89706	1	2.671	2.671	2.685	2.685	3.091	3.091	3.182	3.182
91313	1	2.556	2.603	2.724	2.747	2.751	2.775	3.07	3.141
	2	2.673	2.688	2.699	2.793	2.814	2.829	3.185	3.411
92827	1	2.65	2.696	2.782	2.786	2.851	3.335	3.343	3.348
	2	2.568	2.647	2.689	2.712	2.731	2.786	3.279	3.551
56441	4	2.647	2.713	2.72	2.856	3.004	3.229	3.466	3.575
96443	1	2.664	2.664	2.704	2.785	2.801	2.801	2.888	3.183
96564	2	2.63	2.631	2.679	2.731	2.813	3.028	3.038	3.166
97978	2	2.737	2.737	2.806	2.806	2.844	2.844	2.86	2.86
	4	2.65	2.672	2.766	2.803	2.841	2.916	3.035	3.253
98719	2	2.771	2.774	2.842	2.861	2.863	2.946	2.96	2.97
	4	2.74	2.8	2.865	2.877	2.886	2.909	3.014	3.099
98720	1	2.784	2.834	2.855	2.897	2.9	2.922	2.942	3.01
	3	2.733	2.769	2.783	2.832	2.954	2.988	3.257	3.644
98773	1	2.679	2.739	2.739	2.807	2.825	2.825	2.938	2.938
100172	1	2.588	2.618	2.706	2.736	2.736	2.971	3.082	3.139
100609	1	2.953	2.953	2.953	2.953	2.953	2.953	2.953	2.953
109629	1	2.632	2.671	2.732	2.767	2.82	2.846	3.071	3.153
	3	2.716	2.716	2.773	2.773	2.923	2.923	3.336	3.336
109630	2	2.733	2.754	2.763	2.8	2.804	2.819	2.863	2.926
109631	4	2.718	2.768	2.794	2.808	2.818	2.943	3.171	3.479
109636	1	2.728	2.728	2.861	2.861	2.925	2.925	2.989	2.989
	2	2.709	2.737	2.791	2.794	2.804	2.815	3.171	3.442
109638	4	2.797	2.797	2.827	2.827	2.829	2.829	3.109	3.109
109640	1	2.736	2.786	2.797	2.825	2.828	2.868	2.913	3.178
109641	1	2.707	2.756	2.796	2.81	2.811	2.861	2.91	3.24
	3	2.709	2.773	2.835	2.843	2.843	2.945	2.949	2.979
109666	2	2.722	2.722	2.869	2.869	2.88	2.88	3.194	3.194
109666	4	2.653	2.739	2.781	2.823	2.858	2.872	2.945	2.986
109667	1	2.712	2.736	2.79	2.791	2.801	2.825	3.079	3.362
	3	2.734	2.734	2.751	2.751	2.797	2.797	2.992	2.992
	4	2.699	2.699	2.822	2.822	2.922	2.922	3.146	3.146
109763	1	2.756	2.756	2.756	2.756	2.887	2.887	2.887	2.887
109872	1	2.697	2.731	2.77	2.809	2.816	2.936	2.985	3.23
	3	2.747	2.791	2.798	2.937	2.943	3.003	3.208	3.314
109878	3	2.693	2.757	2.79	2.795	2.839	2.902	3.015	3.14
	6	2.725	2.772	2.79	2.835	2.926	2.985	3.06	3.11
109924	2	2.758	2.763	2.776	2.778	2.804	3.002	3.015	3.214
109925	2	2.75	2.77	2.784	2.787	2.809	2.978	3.037	3.245
109926	2	2.753	2.778	2.794	2.804	2.806	3.003	3.037	3.232
109920	2	2.719	2.796	2.81	2.822	2.834	2.846	2.978	3.075
	3	2.696	2.764	2.775	2.79	2.846	2.851	2.966	3.07
109928	6	2.714	2.803	2.817	2.834	2.838	2.895	2.931	3.431
109947	1	2.636	2.724	2.785	2.795	2.813	2.821	2.996	3.473
150858	3	2.692	2.786	2.788	2.84	2.842	2.939	2.981	3.048
151325	1	2.702	2.707	2.734	2.743	2.869	2.989	3.115	3.296
153469	2	2.652	2.757	2.77	2.822	2.842	2.907	2.951	3.114
154619	1	2.733	2.734	2.742	2.8	2.874	2.893	2.969	2.972
155529	4	2.793	2.793	2.844	2.844	2.946	2.946	3.035	3.035
155529	5	2.727	2.727	2.836	2.923	2.923	3.155	3.155	3.231
157757	1	2.732	2.732	2.786	2.786	2.797	2.797	3.157	3.157
171277	1	2.665	2.673	2.743	2.743	2.904	2.91	3.123	3.129
173806	1	2.825	2.825	2.825	2.825	2.914	2.914	2.914	2.914
200310	1	2.764	2.764	2.947	2.947	2.999	2.999	3.408	3.408
200542	1	2.706	2.788	2.804	2.821	2.874	2.903	2.97	3.18
	2	2.758	2.758	2.792	2.792	2.951	2.951	3.034	3.034
200547	1	2.625	2.691	2.701	2.872	2.873	2.921	3.049	3.208
200695	1	2.686	2.703	2.768	2.8	2.811	2.945	2.978	3.198
200717	1	2.701	2.783	2.799	2.814	2.852	2.921	3.003	3.159
	2	2.758	2.758	2.792	2.792	2.951	2.951	3.034	3.034
201060	2	2.67	2.681	2.725	2.82	2.849	3.288	3.356	3.555
201190	1	2.676	2.83	2.842	2.852	2.896	2.909	2.961	3.01
201284	3	2.63	2.836	2.855	2.902	2.936	2.98	3.011	3.145
201284	5	2.676	2.754	2.841	2.863	2.89	2.967	2.979	3.147
201351	3	2.618	2.712	2.759	2.82	2.904	2.994	3.073	3.141
201788	2	2.697	2.733	2.761	2.761	2.932	3.13	3.13	3.148
202269	2	2.622	2.652	2.736	2.768	2.977	3.009	3.057	3.081
202493	1	2.724	2.724	2.858	2.858	2.864	2.864	3.139	3.139
202557	1	2.827	2.827	2.827	2.827	2.9	2.9	2.9	2.9
202560	1	2.608	2.657	2.741	2.764	2.768	2.914	2.917	3.357
202823	1	2.842	2.842	2.842	2.842	2.909	2.909	2.909	2.909
	2	2.686	2.686	2.754	2.754	3.126	3.126	3.126	3.126
202980	1	2.557	2.602	2.916	2.948	2.968	2.968	3.239	3.239
240209	1	2.712	2.826	2.854	2.888	2.901	2.915	2.988	3.017
240381	1	2.726	2.754	2.783	2.816	2.867	2.88	3.028	3.253
240705	1	2.725	2.782	2.811	2.833	2.839	2.869	2.949	3.005
245276	1	2.865	2.865	2.865	2.865	2.881	2.881	2.881	2.881
	2	2.789	2.789	2.789	2.789	2.886	2.886	2.886	2.886
249162	1	2.658	2.715	2.768	2.982	3	3.077	3.178	3.23
249167	1	2.707	2.707	2.818	2.818	2.821	2.821	3.127	3.127
249179	1	2.593	2.626	2.667	2.683	2.75	2.965	2.987	3.284
250008	1	2.828	2.828	2.828	2.828	2.904	2.904	2.904	2.904
250188	1	2.738	2.789	2.795	2.801	2.83	2.835	2.859	2.899
250237	1	2.639	2.797	2.813	2.814	2.833	3.06	3.073	3.114
	2	2.682	2.741	2.745	2.8	2.878	2.927	2.93	3.199
280793	1	2.786	2.786	2.792	2.792	2.792	2.792	2.792	2.792
280905	1	2.587	2.604	2.757	2.758	2.786	2.875	2.994	3.213
280957	1	2.792	2.8	2.853	2.864	3.011	3.026	3.09	3.105
281089	1	2.699	2.699	2.761	2.761	2.95	2.95	3.16	3.16
281426	1	2.828	2.828	2.828	2.828	2.828	2.828	2.828	2.828
409793	1	2.933	2.933	2.933	2.933	2.938	2.938	2.938	2.938
410777	1	2.809	2.809	2.809	2.809	2.968	2.968	2.968	2.968
410914	1	2.777	2.777	2.792	2.792	2.947	2.947	3.023	3.023
	2	2.686	2.781	2.796	2.827	2.919	2.923	2.95	3.157
411003	1	2.733	2.741	2.755	2.804	2.869	2.882	2.97	2.976
411681	1	2.692	2.692	2.692	2.692	2.818	2.818	3.123	3.123
412514	2	2.742	2.759	2.761	2.824	2.874	2.884	2.992	3.076
412641	2	2.713	2.723	2.866	2.878	2.893	2.899	2.933	3.051
412853	2	2.694	2.703	2.728	2.822	2.823	2.889	3.178	3.519
412854	1	2.753	2.771	2.841	2.855	2.895	2.978	2.99	2.998
	2	2.763	2.764	2.791	2.851	2.878	2.947	2.971	3.059
	3	2.76	2.783	2.806	2.811	2.87	2.888	2.924	3.025
	6	2.736	2.748	2.834	2.859	2.874	2.895	3.053	3.094
	7	2.764	2.769	2.771	2.814	2.826	2.91	2.96	2.982
	8	2.685	2.799	2.812	2.874	2.893	2.914	2.942	3.34
	9	2.718	2.753	2.851	2.852	2.853	2.888	3.033	3.132
413145	8	2.804	2.806	2.829	2.852	2.902	3.07	3.109	3.157
413149	1	2.651	2.77	2.776	2.776	3.018	3.018	3.196	3.196
413185	1	2.806	2.806	2.806	2.806	2.806	2.806	2.806	2.806
414039	7	2.666	2.67	2.72	2.786	2.976	3.056	3.308	3.395
414346	1	2.666	2.674	2.792	2.799	2.862	2.872	3.086	3.092
415458	2	2.664	2.666	2.845	2.89	2.903	2.945	3.085	3.172
416427	1	2.661	2.715	2.768	2.97	2.988	3.095	3.207	3.216
76	2	2.589	2.707	2.719	2.784	2.8	2.872	3.194	3.422	3.578
346	1	2.785	2.787	2.841	2.867	2.934	2.999	3.006	3.009	3.024
	2	2.735	2.739	2.831	2.86	2.861	2.87	2.876	2.973	3.011
958	1	2.695	2.755	2.766	2.792	2.909	2.961	3.004	3.59	3.71
	3	2.726	2.794	2.831	2.89	2.906	2.909	3.138	3.351	3.535
1223	1	2.733	2.82	2.823	2.832	2.899	2.941	2.956	3.014	3.041
	2	2.665	2.73	2.835	2.85	2.895	2.935	2.99	3.07	3.105
1364	3	2.726	2.88	2.894	2.92	2.933	3.154	3.183	3.324	3.505
1378	1	2.735	2.735	2.84	2.84	2.927	2.94	3.237	3.415	3.415
1438	4	2.696	2.742	2.772	2.917	3.007	3.022	3.049	3.271	3.53
1724	1	2.804	2.804	2.821	2.856	2.856	2.951	2.951	3.118	3.118
1867	1	2.76	2.798	2.803	2.841	3.05	3.056	3.108	3.141	3.262
1905	1	2.718	2.729	2.775	2.828	2.83	2.857	3.077	3.266	3.347
	4	2.728	2.811	2.86	2.896	2.975	2.997	3.098	3.108	3.153
2402	2	2.736	2.736	2.749	2.784	2.801	2.801	2.915	3.211	3.211
8203	1	2.741	2.788	2.806	2.843	2.847	2.873	3.079	3.138	3.376
8206	1	2.679	2.761	2.784	2.896	2.936	2.978	3.021	3.062	3.235
10507	2	2.766	2.766	2.817	2.852	2.852	2.971	3.086	3.086	3.389
	3	2.677	2.747	2.789	2.809	2.871	2.959	3.056	3.112	3.138
12116	1	2.704	2.748	2.805	2.816	2.898	2.953	3.063	3.092	3.158
14024	1	2.676	2.676	2.676	2.969	2.969	2.969	2.969	2.969	2.969
20174	1	2.738	2.798	2.824	2.839	2.941	2.954	3.048	3.099	3.274
20209	2	2.774	2.809	2.813	2.908	2.94	3.04	3.051	3.059	3.065
20862	1	2.779	2.828	2.877	2.879	2.889	2.909	3.057	3.095	3.335
23302	3	2.67	2.707	2.78	2.863	2.883	2.919	3.254	3.27	3.486
	5	2.689	2.693	2.807	3.133	3.153	3.158	3.177	3.195	3.313
26009	1	2.718	2.729	2.733	2.791	2.804	3.034	3.199	3.292	3.32
26009	2	2.658	2.681	2.773	2.863	2.902	2.967	3.175	3.349	3.383
27239	4	2.622	2.63	2.646	2.74	3.01	3.153	3.159	3.456	3.719
27398	3	2.807	2.827	2.842	2.926	2.938	2.968	3.213	3.295	3.416
30533	2	2.765	2.805	2.809	2.843	2.871	2.934	3.057	3.106	3.127
30853	1	2.678	2.696	2.754	2.816	2.843	2.884	2.919	3.055	3.134
31295	1	2.733	2.733	2.733	2.733	2.733	2.733	2.937	2.937	2.937
32545	7	2.664	2.83	2.83	2.929	2.929	2.944	2.964	2.964	3.192
32756	2	2.732	2.734	2.734	2.772	2.796	2.796	2.921	3.146	3.146
35171	1	2.718	2.745	2.848	2.882	2.897	2.908	2.951	3.379	3.433
	3	2.832	2.84	2.872	2.892	2.897	3.129	3.151	3.297	3.6
	4	2.689	2.717	2.812	2.89	2.89	2.948	2.955	3.369	3.48
35345	2	2.699	2.714	2.771	2.837	2.894	2.899	3.056	3.159	3.504
35645	1	2.608	2.677	2.753	2.818	2.839	2.921	3.225	3.489	3.683
36038	1	2.84	2.84	2.84	2.985	2.985	2.985	2.989	2.989	2.989
36051	2	2.659	2.779	2.788	2.822	2.869	3.05	3.164	3.465	3.636
	3	2.702	2.705	2.719	2.733	2.785	2.832	2.908	3.277	3.584
36593	1	2.658	2.715	2.759	2.873	2.925	2.971	3.057	3.133	3.587
36651	2	2.755	2.786	2.844	2.881	2.982	3.122	3.214	3.273	3.545
37072	2	2.741	2.75	2.789	2.833	2.877	3.099	3.107	3.454	3.638
37172	3	2.755	2.804	2.804	2.868	2.868	3.245	3.245	3.275	3.275
	4	2.758	2.77	2.77	2.861	2.861	2.968	2.968	3.069	3.069
37172	6	2.788	2.788	2.847	2.847	2.874	2.971	2.971	3.554	3.554
38250	1	2.77	2.777	2.928	2.945	3.05	3.066	3.141	3.208	3.36
39244	1	2.594	2.733	2.755	2.775	2.875	3.027	3.118	3.121	3.282
39321	1	2.63	2.71	2.725	2.753	2.808	2.979	2.985	3.343	3.379
39387	1	2.732	2.739	2.757	2.76	2.78	2.842	3.039	3.241	3.289
	2	2.623	2.727	2.749	2.774	2.794	2.908	3.005	3.439	3.462
39463	1	2.65	2.663	2.739	2.882	2.994	3.026	3.225	3.331	3.464
	2	2.669	2.728	2.834	2.898	2.951	3	3.174	3.284	3.32
39585	1	2.747	2.753	2.864	2.904	3.01	3.045	3.14	3.23	3.642
	2	2.678	2.875	2.88	2.927	3.02	3.097	3.195	3.264	3.298
39697	1	2.828	2.842	2.882	2.945	2.954	2.968	3.001	3.267	3.304
	2	2.658	2.823	2.887	2.97	3.03	3.195	3.338	3.355	3.467
39735	1	2.624	2.633	2.652	2.659	2.88	2.97	3.036	3.104	3.229
	2	2.623	2.65	2.773	2.85	2.856	2.98	2.988	3.033	3.094
39801	1	2.859	2.859	2.859	2.883	2.883	2.883	3.113	3.113	3.113
	2	2.754	2.754	2.754	2.935	2.935	2.935	3.181	3.181	3.181
39842	1	2.852	2.852	2.852	2.859	2.859	2.859	2.87	2.87	2.87
	2	2.845	2.845	2.845	3.002	3.002	3.002	3.244	3.244	3.244
39912	1	2.823	2.823	2.823	2.922	2.922	2.922	3.112	3.112	3.112
	2	2.79	2.79	2.79	2.905	2.905	2.905	3.202	3.202	3.202
39950	1	2.67	2.749	2.793	2.91	2.977	3.043	3.05	3.053	3.091
39951	1	2.662	2.725	2.788	2.9	2.987	3.041	3.048	3.053	3.063
40407	1	2.747	2.79	2.815	2.872	3	3.029	3.078	3.341	3.359
40420	3	2.657	2.681	2.77	2.869	2.898	3.22	3.237	3.253	3.272
47001	1	2.807	2.807	2.892	2.892	2.907	2.907	2.911	3.028	3.516
51313	1	2.668	2.8	2.853	2.908	3.062	3.076	3.103	3.18	3.332
55703	1	2.708	2.755	2.82	2.834	2.849	2.852	3.007	3.252	3.333
59281	2	2.649	2.702	2.789	2.835	3.042	3.092	3.115	3.249	3.515
	5	2.656	2.67	2.749	2.776	3.031	3.043	3.181	3.287	3.484
59300	2	2.694	2.744	2.835	3.037	3.054	3.058	3.085	3.209	3.577
59645	1	2.752	2.79	2.832	2.878	2.904	2.953	3.034	3.04	3.267
60069	2	2.758	2.777	2.784	2.843	2.875	2.987	3.251	3.293	3.401
60762	3	2.999	2.999	2.999	2.999	2.999	2.999	3.143	3.143	3.143
62001	3	2.818	2.884	2.884	2.886	2.886	2.932	2.932	3.227	3.409
62179	1	2.94	2.94	2.94	2.94	2.94	2.94	3.067	3.067	3.067
62499	1	2.697	2.719	2.743	2.799	2.831	2.941	3.013	3.099	3.137
	2	2.785	2.827	2.881	2.999	3.016	3.019	3.022	3.046	3.363
62632	2	2.749	2.77	2.847	2.849	2.868	2.872	2.872	2.921	3.131
63205	2	2.626	2.687	2.7	2.807	2.884	2.886	2.944	2.951	2.952
63492	1	2.491	2.64	2.859	3.03	3.234	3.255	3.475	3.581	3.589
	3	2.496	2.68	2.687	2.8	3.19	3.2	3.244	3.522	3.617
63696	3	2.74	2.803	2.882	2.898	2.966	2.973	3.044	3.243	3.447
65048	2	2.74	2.856	2.856	2.952	2.954	2.954	3.143	3.252	3.252
65345	1	2.639	2.761	2.84	2.95	3.04	3.045	3.045	3.152	3.25
65405	1	2.66	2.711	2.75	2.86	2.902	2.975	3.067	3.121	3.577
65416	1	2.801	2.801	2.817	2.817	2.971	2.971	3.038	3.057	3.057
65433	1	2.695	2.775	2.776	2.778	2.805	3.066	3.413	3.511	3.533
	2	2.682	2.82	2.826	2.853	2.892	2.96	2.974	3.011	3.272
65815	1	2.641	2.844	2.906	2.928	2.994	3.106	3.168	3.323	3.472
65937	1	2.782	2.802	2.803	2.857	2.895	2.936	2.941	2.997	3.012
65945	1	2.644	2.917	2.917	2.998	2.998	3.064	3.064	3.07	3.255
66107	1	2.764	2.864	2.931	2.934	2.943	3.021	3.051	3.064	3.267
	4	2.732	2.771	2.853	2.92	2.964	3.004	3.02	3.075	3.184
66144	2	2.771	2.854	2.877	2.884	2.901	2.902	2.957	2.985	3.011
	3	2.737	2.762	2.815	2.828	2.841	2.87	2.959	3.318	3.559
66523	2	2.733	2.761	2.833	2.853	2.93	2.985	3.06	3.171	3.251
66570	2	2.683	2.767	2.81	2.908	2.964	3.025	3.028	3.043	3.138
66980	1	2.695	2.722	2.746	2.747	2.809	2.854	3.059	3.124	3.498
67034	1	2.674	2.741	2.767	2.795	2.803	2.828	2.953	2.993	3.379
	4	2.702	2.855	2.87	2.884	2.906	2.907	3.125	3.162	3.469
67431	4	2.655	2.671	2.707	2.796	2.925	2.945	3.06	3.074	3.266
68706	1	2.604	2.748	2.76	2.845	2.904	2.92	2.959	2.998	3.559
	2	2.656	2.729	2.854	2.984	3.013	3.019	3.114	3.148	3.21
69428	2	2.734	2.734	2.738	2.792	2.792	2.848	2.848	3.487	3.487
69429	1	2.68	2.691	2.711	2.726	2.952	2.971	3.021	3.195	3.408
	2	2.68	2.708	2.864	2.896	3.047	3.056	3.083	3.093	3.163
69693	1	2.599	2.711	2.787	2.801	2.871	3.009	3.067	3.07	3.171
71901	2	2.778	2.781	2.903	2.907	2.93	2.933	2.943	2.948	3.027
71901	5	2.765	2.77	2.89	2.929	2.955	2.975	2.979	2.991	3.019
71904	1	2.701	2.745	2.773	2.789	2.898	2.95	3.046	3.11	3.536
	2	2.68	2.802	2.825	2.915	2.988	3.072	3.079	3.094	3.101
71937	1	2.708	2.742	2.787	2.801	2.826	2.828	2.88	3.514	3.603
72873	2	2.671	2.804	2.856	2.857	3.02	3.088	3.247	3.399	3.405
73259	1	2.686	2.744	2.813	2.877	2.984	3.093	3.137	3.221	3.259
	2	2.74	2.785	2.797	2.853	2.885	2.916	3.041	3.365	3.484
73487	1	2.734	2.797	2.841	2.878	2.879	2.903	2.978	3.033	3.164
73820	2	2.822	2.896	2.948	2.967	2.987	3.032	3.108	3.251	3.405
74591	1	2.683	2.704	2.828	2.883	2.891	2.979	3.099	3.167	3.517
	2	2.662	2.837	2.855	2.908	2.969	3.062	3.127	3.149	3.161
74895	1	2.687	2.691	2.763	2.781	2.792	2.813	2.992	2.995	3.419
78360	1	2.852	2.852	2.852	2.872	2.872	2.872	2.872	2.872	2.872
78494	1	2.756	2.776	2.789	2.828	2.974	3.213	3.286	3.477	3.574
79166	2	2.757	2.794	2.835	2.9	2.931	2.95	2.995	3.02	3.136
79549	4	2.742	2.742	2.764	2.764	2.895	2.958	2.958	2.987	2.987
79916	1	2.843	2.843	2.86	2.86	3.02	3.02	3.044	3.044	3.162
	2	2.569	2.664	2.664	2.783	2.783	2.888	2.888	3.244	3.244
80022	2	2.679	2.788	2.81	2.908	2.982	3.055	3.059	3.075	3.119
80024	1	2.698	2.741	2.78	2.811	2.868	2.972	3.065	3.127	3.516
	2	2.6	2.764	2.853	2.871	2.924	3.187	3.277	3.278	3.392
80167	1	2.713	2.764	2.764	2.84	2.84	2.861	2.861	3.518	3.518
80310	1	2.709	2.746	2.841	2.851	2.935	2.964	2.982	3.032	3.226
80443	1	2.759	2.759	2.759	2.759	2.883	2.883	2.883	2.883	3.143
81346	3	2.79	2.897	2.92	2.96	2.98	3.08	3.132	3.142	3.207
81346	6	2.867	2.879	2.89	2.938	2.946	2.986	3.01	3.286	3.363
81688	2	2.716	2.716	2.759	2.778	2.812	2.812	2.968	3.294	3.294
82141	2	2.685	2.702	2.953	2.998	3.028	3.03	3.032	3.432	3.692
82756	1	2.74	2.817	2.84	2.986	3.02	3.031	3.137	3.453	3.689
83449	1	2.962	2.962	2.962	2.962	2.962	2.962	2.979	2.979	2.979
83592	1	2.706	2.799	2.821	2.927	2.969	2.991	3.037	3.05	3.566
83656	1	2.657	2.738	2.797	2.811	2.819	2.875	3.121	3.272	3.298
84185	2	2.707	2.729	2.74	2.847	2.911	2.912	3.101	3.157	3.258
	3	2.762	2.762	2.767	2.767	2.78	2.78	2.817	3.388	3.388
84224	1	2.714	2.831	2.916	2.92	2.959	3.001	3.098	3.107	3.532
84234	1	2.593	2.642	2.689	2.787	2.787	2.999	2.999	3.115	3.115
84311	5	2.78	2.832	2.836	2.87	2.934	2.952	3.095	3.114	3.246
85082	1	2.783	2.785	2.847	2.874	2.968	3.008	3.013	3.047	3.211
	2	2.731	2.749	2.835	2.889	2.91	2.912	2.967	2.991	3.05
85310	2	2.831	2.831	2.831	2.831	2.926	2.926	2.926	2.926	3.361
85531	6	2.732	2.794	2.898	2.912	2.956	3.006	3.013	3.235	3.408
87486	5	2.736	2.758	2.877	2.963	3.057	3.059	3.145	3.464	3.53
87829	1	2.732	2.745	2.745	2.908	3.204	3.204	3.225	3.225	3.468
87836	1	2.698	2.711	2.826	2.864	2.864	2.978	2.978	2.988	2.988
88895	1	2.548	2.591	2.597	2.608	2.615	2.635	2.722	2.845	2.875
89421	5	2.738	2.84	2.873	2.904	2.923	2.95	3.037	3.234	3.274
91313	3	2.699	2.728	2.812	2.905	3.251	3.278	3.508	3.594	3.788
91527	1	2.743	2.743	2.743	2.859	2.859	2.859	3.081	3.081	3.081
91534	1	2.682	2.751	2.803	2.903	2.98	3.038	3.05	3.052	3.125
	2	2.718	2.726	2.738	2.754	2.888	2.889	2.997	3.055	3.53
92466	1	2.812	2.812	2.812	2.936	2.936	2.936	3.082	3.082	3.082
92571	1	2.771	2.785	2.788	2.803	2.805	2.846	3.065	3.256	3.391
92827	3	2.678	2.768	2.837	2.885	2.885	3.208	3.234	3.258	3.463
93601	1	2.642	2.768	2.771	2.785	2.81	3.115	3.194	3.345	3.398
94548	1	2.734	2.75	2.782	2.835	2.839	2.931	2.996	3.089	3.448
	2	2.671	2.793	2.809	2.85	2.872	2.925	2.932	3.106	3.163
95862	1	2.754	2.765	2.843	2.847	2.847	2.906	2.94	2.984	2.991
	2	2.763	2.773	2.788	2.823	2.83	2.849	2.914	3.18	3.328
95863	1	2.771	2.774	2.809	2.827	2.863	2.866	2.997	3.092	3.337
96441	1	2.673	2.721	2.738	2.796	2.878	2.99	3.017	3.084	3.141
	3	2.703	2.748	2.894	2.909	2.929	2.989	3.029	3.382	3.532
96443	2	2.7	2.7	2.756	2.756	2.949	3.018	3.26	3.551	3.551
96563	1	2.76	2.765	2.806	2.812	2.831	2.937	3.355	3.54	3.797
96781	1	2.733	2.773	2.773	2.808	2.814	2.829	2.877	3.063	3.37
96782	1	2.666	2.733	2.788	2.808	2.838	2.871	2.934	3.266	3.56
96783	1	2.729	2.776	2.809	2.844	2.848	2.874	2.898	3.217	3.345
97978	3	2.737	2.751	2.801	2.804	2.956	2.967	3.18	3.185	3.389
98718	1	2.754	2.77	2.782	2.815	2.849	2.873	2.89	2.941	3.169
98719	1	2.781	2.816	2.842	2.887	2.894	2.919	2.979	3.092	3.294
	3	2.694	2.772	2.835	2.85	2.879	2.88	2.898	2.946	3.319
98756	1	2.832	2.832	2.832	2.976	2.976	2.976	3.074	3.074	3.074
	2	2.757	2.757	2.757	2.93	2.93	2.93	3.256	3.256	3.256
100481	1	2.827	2.827	2.827	2.827	2.827	2.827	2.981	2.981	2.981
100692	1	2.712	2.832	2.845	2.888	2.91	2.947	2.948	2.993	3.17
100823	1	2.69	2.69	2.69	2.858	2.858	2.858	3.388	3.388	3.388
10965	2	2.683	2.704	2.752	2.779	2.827	2.895	3.037	3.183	3.202
109630	1	2.773	2.779	2.782	2.944	2.944	2.965	3.008	3.09	3.095
109638	3	2.756	2.806	2.825	2.832	2.849	2.938	2.945	3.187	3.323
109641	2	2.723	2.794	2.853	2.873	2.971	2.972	3.073	3.158	3.401
109653	2	2.663	2.706	2.762	2.777	2.843	2.872	3.027	3.176	3.24
109683	2	2.764	2.806	2.816	2.837	2.907	2.946	3.083	3.284	3.335
109843	3	2.666	2.915	2.955	2.955	2.966	2.966	3.066	3.066	3.565
109850	2	2.733	2.739	2.773	2.827	2.887	2.895	2.946	3.056	3.156
	3	2.708	2.756	2.819	2.859	2.864	2.893	3.019	3.39	3.556
109856	1	2.66	2.704	2.77	2.771	2.807	2.949	3.021	3.081	3.227
	2	2.805	2.816	2.867	2.869	2.899	2.949	2.962	2.99	3.023
	3	2.765	2.771	2.774	2.805	2.883	3.115	3.214	3.303	3.469
109871	1	2.779	2.796	2.844	2.893	2.941	2.942	2.993	3.018	3.518
109878	4	2.827	2.926	2.947	2.999	3.021	3.025	3.033	3.048	3.132
	5	2.885	2.9	2.942	2.966	3.002	3.018	3.05	3.072	3.131
109880	3	2.717	2.817	2.846	2.872	2.942	3.048	3.07	3.523	3.678
109924	1	2.766	2.82	2.833	2.839	2.843	2.882	2.929	2.946	2.977
109925	1	2.773	2.82	2.844	2.846	2.847	2.899	2.945	2.965	2.98
109926	1	2.781	2.815	2.844	2.844	2.847	2.89	2.948	2.964	2.975
109928	4	2.732	2.783	2.833	2.875	2.913	2.937	2.947	3.068	3.2
109956	1	2.765	2.777	2.862	2.917	2.962	2.962	2.975	3.004	3.074
109986	1	2.781	2.806	2.819	2.844	2.875	2.915	3.001	3.057	3.49
110523	3	2.743	2.761	2.772	2.827	2.888	2.897	3.145	3.172	3.225
153469	1	2.728	2.744	2.766	2.813	2.82	2.84	2.979	3.371	3.613
154512	1	2.764	2.792	2.797	2.851	2.859	3.119	3.194	3.285	3.303
154519	2	2.658	2.785	2.804	2.849	2.909	2.91	3.251	3.282	3.442
155688	1	2.684	2.756	2.78	2.86	2.87	2.87	2.901	3.014	3.044
	2	2.646	2.678	2.699	2.731	2.813	2.814	2.823	2.981	3.512
	3	2.631	2.779	2.801	2.916	2.932	2.946	3.01	3.105	3.153
164876	1	2.839	2.861	2.934	2.938	2.976	3.065	3.073	3.077	3.289
170043	1	2.777	2.794	2.847	2.85	2.858	3.115	3.191	3.276	3.349
170140	1	2.752	2.754	2.785	2.796	2.838	2.84	3.282	3.344	3.685
170832	1	2.687	2.713	2.738	2.844	2.935	3.075	3.295	3.298	3.376
	2	2.683	2.829	2.854	2.928	2.992	3.083	3.199	3.222	3.281
171195	1	2.81	2.823	2.823	2.836	2.836	2.865	3.007	3.349	3.349
171711	1	2.791	2.796	2.83	2.864	2.889	2.92	2.992	3.215	3.55
171745	2	2.756	2.834	2.915	2.942	2.98	2.992	3.008	3.478	3.589
200022	3	2.8	2.849	2.849	2.905	2.905	2.931	2.982	2.982	3.301
	5	2.846	2.892	2.901	2.929	2.953	2.957	2.995	3.133	3.27
	6	2.819	2.82	2.856	2.888	3.031	3.052	3.068	3.288	3.355
	7	2.823	2.879	2.91	2.917	2.922	2.96	3.027	3.06	3.311
200698	1	2.745	2.753	2.758	2.802	2.833	2.93	3.029	3.033	3.243
	2	2.673	2.801	2.807	2.833	2.866	2.9	3.064	3.066	3.097
200777	1	2.699	2.851	2.859	2.868	2.907	2.915	3.197	3.298	3.617
200821	1	2.739	2.797	2.823	2.839	2.941	2.954	3.048	3.099	3.274
200907	1	2.74	2.745	2.759	2.846	2.864	2.902	2.974	3.125	3.422
	2	2.669	2.787	2.82	2.882	2.883	2.913	2.926	3.092	3.131
201543	1	2.695	2.695	2.695	2.703	2.703	2.703	2.836	2.836	2.836
	2	2.795	2.795	2.795	2.875	2.875	2.875	3.062	3.062	3.062
202392	2	2.762	2.858	2.878	2.885	2.911	2.913	2.999	3.011	3.094
202560	4	2.688	2.735	2.771	2.905	3.123	3.125	3.352	3.426	3.482
240671	1	2.724	2.774	2.811	2.853	2.876	2.882	3.084	3.147	3.224
240707	4	2.716	2.736	2.739	2.756	2.782	2.916	3	3.486	3.551
245304	1	2.828	2.828	2.831	2.831	2.875	3.304	3.304	3.366	3.366
245925	1	2.733	2.733	2.752	2.752	2.779	2.779	3.238	3.238	3.361
246254	1	2.847	2.847	2.899	2.919	2.919	3.094	3.094	3.252	3.252
	2	2.618	2.618	2.827	2.827	2.886	2.886	3.388	3.474	3.474
246255	4	2.7	2.704	2.733	2.799	2.898	3.125	3.356	3.36	3.597
246803	1	2.867	2.868	2.875	2.889	2.898	2.907	2.921	3.039	3.252
249031	1	2.78	2.78	2.922	2.922	2.991	2.991	3.005	3.007	3.174
250087	1	2.719	2.722	2.82	2.914	3.062	3.065	3.067	3.119	3.142
250088	1	2.703	2.738	2.843	2.941	3.06	3.124	3.125	3.169	3.183
250164	1	2.702	2.71	2.718	2.759	2.871	3.045	3.122	3.542	3.644
250188	2	2.702	2.782	2.846	2.906	2.916	2.92	3.051	3.44	3.673
	6	2.72	2.786	2.845	2.901	2.944	2.997	3.001	3.251	3.388
250224	3	2.618	2.619	2.633	2.808	2.835	2.916	3.278	3.552	3.562
250352	1	2.787	2.787	2.787	2.912	2.912	2.912	3.172	3.172	3.172
250445	1	2.8	2.8	2.8	2.948	2.948	2.948	3.181	3.181	3.181
280038	1	2.687	2.713	2.738	2.844	2.935	3.075	3.295	3.298	3.376
	2	2.683	2.829	2.854	2.928	2.992	3.083	3.199	3.222	3.281
280084	5	2.699	2.711	2.713	2.73	3.239	3.393	3.461	3.564	3.721
280310	1	2.9	2.9	2.9	2.979	2.979	2.979	2.979	2.979	2.979
280372	5	2.881	3.038	3.078	3.078	3.092	3.092	3.399	3.45	3.45
280885	1	2.671	2.712	2.748	2.756	2.756	2.845	2.963	2.991	3.454
280930	1	2.805	2.805	2.817	2.822	2.841	2.841	2.962	3.332	3.332
280931	1	2.821	2.838	2.846	2.846	2.847	2.847	3.024	3.309	3.309
280945	2	2.796	2.821	2.849	2.867	2.923	2.989	3.006	3.035	3.069
280978	1	2.657	2.695	2.792	2.834	2.893	2.931	2.978	3.162	3.178
281552	1	2.84	2.853	2.853	2.878	2.878	2.879	2.879	2.898	2.898
	2	2.837	2.837	2.863	2.9	2.9	2.92	2.92	2.945	2.945
	3	2.814	2.826	2.832	2.871	2.88	2.881	2.895	2.912	2.912
400850	1	2.707	2.738	2.761	2.794	2.893	2.961	3.057	3.112	3.499
	2	2.691	2.799	2.815	2.912	2.988	3.073	3.081	3.086	3.089
409484	1	2.664	2.832	2.832	2.855	2.855	2.893	2.893	2.977	2.977
405945	2	2.679	2.75	2.782	2.892	2.916	3.052	3.099	3.162	3.389
	3	2.691	2.784	2.812	2.863	2.865	2.907	3.005	3.216	3.393
410086	1	2.737	2.794	2.795	2.8	2.803	2.944	3.014	3.271	3.411
	2	2.668	2.765	2.819	2.854	2.999	3.035	3.091	3.106	3.297
411003	2	2.659	2.783	2.817	2.848	2.908	2.917	3.261	3.294	3.477
411005	1	2.719	2.842	2.864	2.905	2.93	2.999	3.008	3.01	3.217
	2	2.728	2.872	2.879	2.938	2.938	2.942	2.979	3.066	3.179
411492	1	2.666	2.715	2.765	2.798	2.826	2.85	3.004	3.066	3.256
411501	1	2.757	2.779	2.787	2.794	2.866	3.077	3.136	3.183	3.314
412514	3	2.804	2.814	2.848	2.896	2.923	2.961	3.02	3.071	3.15
412521	2	2.919	2.919	2.919	2.919	2.919	2.919	3.021	3.021	3.021
412522	2	2.91	2.91	2.91	2.91	2.91	2.91	3.003	3.003	3.003
412523	2	2.906	2.906	2.906	2.906	2.906	2.906	2.995	2.995	2.995
412524	2	2.901	2.901	2.901	2.901	2.901	2.901	2.984	2.984	2.984
412525	2	2.894	2.894	2.894	2.894	2.894	2.894	2.975	2.975	2.975
412526	2	2.894	2.894	2.894	2.894	2.894	2.894	2.968	2.968	2.968
412527	2	2.887	2.887	2.887	2.887	2.887	2.887	2.962	2.962	2.962
412528	1	2.859	2.859	2.859	2.859	2.859	2.859	3.024	3.024	3.024
	2	2.781	2.781	2.781	2.781	2.781	2.781	3.298	3.298	3.298
412853	3	2.727	2.734	2.766	2.789	2.871	2.924	3.102	3.109	3.425
412854	4	2.736	2.757	2.862	2.866	2.888	2.919	2.944	3.215	3.561
	13	2.779	2.831	2.863	2.864	2.865	2.962	3.114	3.306	3.373
412999	1	2.723	2.737	2.843	2.854	2.866	2.983	3.237	3.239	3.407
413145	1	2.699	2.717	2.8	2.805	2.826	2.94	3.116	3.392	3.45
	3	2.663	2.751	2.862	2.931	2.935	3.03	3.063	3.104	3.205
	7	2.728	2.747	2.815	2.933	2.969	3.012	3.047	3.35	3.589
413432	1	2.805	2.805	2.805	2.805	2.805	2.805	2.973	2.973	2.973
	2	2.741	2.741	2.741	2.741	2.741	2.741	3.237	3.237	3.237
414039	2	2.6	2.714	2.747	2.867	2.915	2.929	3.04	3.296	3.333
415527	1	2.712	2.763	2.785	2.788	2.793	2.824	2.849	3.422	3.534
	2	2.722	2.747	2.758	2.79	2.793	2.945	3.074	3.411	3.604
416039	2	2.589	2.897	2.939	2.952	2.999	3.024	3.048	3.066	3.07
416589	1	2.644	2.646	2.711	2.833	2.869	3.019	3.11	3.165	3.491
1022	1	2.766	2.783	2.798	2.81	2.844	2.887	2.906	3.527	3.54	3.714
1364	2	2.618	2.698	2.794	2.892	2.903	2.943	3.128	3.329	3.36	3.577
1378	2	2.74	2.74	2.916	2.916	2.979	2.979	3.364	3.364	3.581	3.581
1380	1	2.737	2.859	2.894	2.92	2.923	2.954	3.07	3.15	3.182	3.362
1438	2	2.733	2.743	2.793	2.866	2.978	3.062	3.1	3.129	3.233	3.399
	5	2.731	2.833	2.884	2.948	2.97	3.026	3.083	3.277	3.324	3.341
1728	1	2.89	2.949	2.949	3.034	3.034	3.055	3.095	3.095	3.376	3.376
1905	3	2.797	2.849	2.87	2.934	2.937	2.939	3.087	3.147	3.215	3.23
2199	1	2.687	2.687	2.818	2.818	2.836	2.836	2.946	2.946	3.648	3.648
4308	1	2.716	2.823	2.876	2.909	2.952	2.953	3.105	3.254	3.587	3.62
4309	1	2.713	2.829	2.891	2.93	2.94	2.943	3.093	3.255	3.618	3.648
4362	1	2.666	2.734	2.821	2.844	2.973	3.049	3.069	3.168	3.344	3.393
8021	1	2.713	2.731	2.766	2.779	2.782	2.966	3.394	3.587	3.601	3.713
8206	2	2.871	2.871	2.875	2.875	2.897	2.897	2.925	2.925	3.234	3.234
	3	2.704	2.704	2.853	2.853	3.065	3.065	3.094	3.094	3.215	3.215
8232	1	2.784	2.784	2.939	2.939	2.952	2.952	3.088	3.088	3.469	3.469
8253	1	2.724	2.776	2.823	2.926	2.953	2.98	3.068	3.151	3.155	3.446
12114	2	2.893	2.894	2.936	2.942	2.947	2.984	2.99	3.094	3.154	3.158
15513	1	2.599	2.77	2.779	2.796	2.818	2.908	2.955	3.094	3.483	3.547
20209	1	2.703	2.786	2.811	2.834	2.866	2.885	3.05	3.366	3.435	3.752
20246	5	2.899	2.899	2.954	2.954	3.192	3.192	3.236	3.236	3.452	3.452
20806	1	2.777	2.777	2.786	2.786	2.914	2.914	3.207	3.207	3.613	3.613
20887	2	2.69	2.69	2.796	2.796	3.046	3.046	3.3	3.3	3.686	3.686
24825	1	2.698	2.724	2.772	2.827	2.887	2.99	3.035	3.081	3.252	3.549
26014	2	2.541	2.819	2.819	2.819	2.819	2.819	2.819	3.21	3.21	3.21
26018	2	2.547	2.854	2.854	2.854	2.854	2.854	2.854	3.111	3.111	3.111
26366	1	2.681	2.733	2.765	2.797	2.882	2.91	2.951	3.064	3.455	3.557
27398	2	2.8	2.847	2.879	2.93	2.95	2.953	2.956	3.102	3.296	3.325
30512	1	2.794	2.794	2.865	2.865	2.892	2.892	2.997	2.997	3.036	3.036
35171	2	2.756	2.789	2.805	2.817	2.873	2.93	3.094	3.205	3.318	3.587
	5	2.79	2.804	2.834	2.849	2.896	2.978	3.214	3.342	3.412	3.5
35463	1	2.698	2.698	2.889	2.889	2.995	2.995	3.589	3.589	3.602	3.602
38039	1	2.859	2.859	2.859	2.859	3.093	3.093	3.194	3.194	3.194	3.194
39216	1	2.757	2.771	2.777	2.954	3.02	3.022	3.022	3.028	3.272	3.342
39321	3	2.744	2.783	2.785	2.822	2.827	3.273	3.488	3.582	3.695	3.733
39329	2	2.816	2.832	2.851	2.916	2.943	2.983	3.012	3.133	3.199	3.48
39369	1	2.62	2.992	2.992	2.992	2.992	2.992	2.992	3.324	3.324	3.324
39370	1	2.615	2.995	2.995	2.995	2.995	2.995	2.995	3.321	3.321	3.321
39449	1	2.71	2.854	2.897	2.918	2.924	2.932	2.974	3.003	3.115	3.118
39759	1	2.756	2.935	2.935	2.977	2.977	3.069	3.069	3.137	3.137	3.39
40866	1	2.717	2.748	2.784	2.822	2.967	3.071	3.091	3.521	3.646	3.712
47114	1	2.788	2.792	2.839	2.848	2.933	2.939	3.265	3.309	3.523	3.622
50754	1	2.813	2.814	2.912	2.912	2.929	2.929	2.988	2.988	3.161	3.161
51304	1	2.666	2.669	2.763	2.833	2.847	2.955	3.055	3.441	3.463	3.646
51492	1	2.776	2.788	2.902	2.916	2.916	2.992	3.034	3.115	3.153	3.325
54015	3	2.715	2.737	2.79	2.879	2.984	3.011	3.121	3.205	3.22	3.455
	6	2.683	2.847	2.957	3.039	3.121	3.159	3.167	3.21	3.242	3.354
55703	2	2.801	2.938	2.949	2.956	2.974	3.008	3.019	3.028	3.195	3.352
59281	3	2.624	2.628	2.758	2.795	2.825	3.432	3.498	3.622	3.632	3.639
	6	2.588	2.604	2.823	2.89	3.097	3.117	3.159	3.299	3.323	3.522
	8	2.609	2.762	2.785	2.851	2.89	2.926	2.985	3.113	3.479	3.632
59295	1	2.746	2.855	2.974	2.975	2.982	3.043	3.082	3.127	3.211	3.382
59887	1	2.679	2.679	2.862	2.862	2.921	2.921	2.984	2.984	3.316	3.316
59887	2	2.684	2.684	2.732	2.732	2.865	2.865	3.064	3.064	3.57	3.57
60069	1	2.725	2.734	2.816	2.839	2.882	2.992	3.014	3.066	3.583	3.663
62320	1	2.795	2.826	2.833	2.914	2.986	3.028	3.05	3.177	3.214	3.345
62742	2	2.755	2.761	2.84	2.853	2.867	2.887	2.907	2.957	3.028	3.427
63118	1	2.752	2.762	2.762	3.176	3.176	3.181	3.181	3.255	3.255	3.292
63696	2	2.772	2.773	2.861	2.895	2.902	2.96	2.995	3.209	3.512	3.516
65021	4	2.789	2.829	2.893	2.961	3.021	3.063	3.079	3.176	3.388	3.535
65048	1	2.716	2.749	2.836	2.924	3.013	3.037	3.081	3.1	3.125	3.377
65419	1	2.695	2.695	2.947	2.947	2.947	2.947	3.24	3.24	3.24	3.24
65445	1	2.984	2.984	2.984	2.984	3.01	3.01	3.406	3.406	3.406	3.406
66107	2	2.745	2.812	2.814	2.897	2.904	2.905	2.905	2.932	2.941	3.2
66979	1	2.776	2.814	2.883	2.927	2.984	2.992	3.052	3.075	3.198	3.213
66995	3	2.69	2.728	2.778	2.951	2.997	3.07	3.098	3.412	3.539	3.677
67034	2	2.634	2.716	2.743	2.8	2.866	2.879	2.888	3.151	3.458	3.672
67284	1	2.659	2.729	2.826	2.829	2.941	2.966	3.038	3.155	3.175	3.255
67431	6	2.623	2.631	2.721	2.778	3.096	3.16	3.568	3.582	3.599	3.675
67580	1	2.687	2.724	2.724	2.879	2.879	2.892	3.024	3.024	3.049	3.049
	2	2.783	2.814	2.901	2.901	2.927	2.927	3.029	3.029	3.041	3.041
67916	1	2.712	2.712	2.744	2.744	2.754	2.754	2.847	2.847	3.528	3.528
68464	1	2.586	2.941	2.941	2.941	2.941	2.941	2.941	3.151	3.151	3.151
68499	1	2.648	2.894	2.902	2.906	3.022	3.185	3.237	3.348	3.479	3.648
68869	1	2.89	2.89	2.926	2.926	2.97	2.97	3.121	3.257	3.257	3.312
69159	1	2.7	2.7	2.851	2.851	2.879	2.879	3.11	3.11	3.112	3.112
	2	2.817	2.832	2.875	2.901	2.902	2.953	2.968	2.986	2.992	3.265
69428	1	2.706	2.758	2.758	2.824	2.824	3.016	3.016	3.552	3.577	3.577
69693	2	2.772	2.772	2.803	2.803	2.903	2.903	3.005	3.005	3.297	3.297
69974	1	2.771	2.78	2.868	2.935	3	3.015	3.045	3.352	3.478	3.649
71104	1	2.688	2.914	2.914	2.982	2.982	3.036	3.036	3.23	3.23	3.635
72362	1	2.591	2.801	2.803	2.804	2.95	3.024	3.144	3.196	3.23	3.349
74716	1	2.653	2.883	2.897	3.02	3.031	3.045	3.16	3.19	3.321	3.384
75171	1	2.961	2.961	3.047	3.047	3.047	3.047	3.199	3.199	3.199	3.199
79075	1	2.778	2.819	2.823	2.888	2.91	2.94	2.94	3.015	3.079	3.235
79166	1	2.756	2.846	2.857	2.872	2.897	2.937	3.054	3.094	3.143	3.259
79341	2	2.759	2.759	2.866	2.866	2.915	2.915	3.174	3.174	3.275	3.275
79691	1	2.807	2.807	2.909	2.909	2.931	2.931	2.973	2.973	3.168	3.168
79702	1	2.621	2.63	2.708	2.826	3.001	3.107	3.155	3.169	3.407	3.632
79711	1	2.783	2.783	2.82	2.82	2.821	2.821	3.184	3.184	3.203	3.203
79845	1	2.753	2.933	2.933	2.973	2.973	3.051	3.051	3.134	3.134	3.395
80430	1	2.794	2.794	2.856	2.856	2.872	2.872	3.195	3.195	3.26	3.26
81523	2	2.674	2.692	2.842	2.915	2.958	3.054	3.097	3.135	3.337	3.364
81567	1	2.73	2.73	2.899	2.899	2.932	2.932	2.986	2.986	3.411	3.411
81688	1	2.61	2.99	2.99	2.998	2.998	3.181	3.181	3.21	3.242	3.242
82188	2	2.865	2.961	2.973	2.973	3.078	3.078	3.22	3.22	3.272	3.272
82391	1	2.816	2.816	2.832	2.832	2.841	2.841	3.146	3.146	3.206	3.206
82843	2	2.79	2.79	2.797	2.797	2.964	2.964	3.232	3.232	3.406	3.406
83523	1	2.701	2.74	2.769	2.791	2.806	2.883	3.193	3.22	3.262	3.376
83592	2	2.591	2.671	2.813	2.907	3.048	3.074	3.078	3.099	3.214	3.321
84234	2	2.647	2.756	2.756	2.76	2.76	2.967	2.967	3.063	3.128	3.128
84311	2	2.66	2.756	2.81	2.895	2.911	2.973	3.003	3.343	3.503	3.623
	3	2.709	2.752	2.828	2.87	2.954	3.103	3.199	3.208	3.319	3.562
85531	3	2.725	2.77	2.813	2.909	2.924	2.924	2.971	3.236	3.29	3.523
85750	1	2.708	2.708	2.965	2.965	3.017	3.017	3.109	3.109	3.363	3.363
86310	1	2.746	2.772	2.808	2.92	2.942	3.02	3.076	3.161	3.169	3.206
87558	1	2.758	2.953	2.953	2.954	2.954	3.04	3.04	3.068	3.068	3.226
87769	2	2.809	2.92	2.92	2.94	2.94	3.001	3.001	3.237	3.237	3.287
88871	1	2.778	2.8	2.827	2.89	2.923	2.949	3.031	3.102	3.404	3.773
88882	1	2.791	2.801	2.803	2.867	2.871	2.988	3.028	3.063	3.177	3.398
88896	1	2.672	2.872	2.872	2.925	2.925	3.009	3.009	3.13	3.13	3.412
89421	1	2.565	2.565	2.693	2.693	2.876	2.876	3.61	3.61	3.633	3.633
	4	2.728	2.765	2.86	2.901	3.028	3.04	3.095	3.101	3.214	3.239
91541	1	2.72	2.799	2.879	2.9	2.953	2.959	3.101	3.244	3.597	3.615
91782	1	2.609	2.895	2.924	2.973	2.978	2.982	2.992	3.107	3.113	3.379
93874	1	2.687	2.78	2.799	2.857	2.918	2.996	3.114	3.364	3.365	3.365
	2	2.742	2.913	2.915	2.915	2.935	3.004	3.02	3.044	3.299	3.641
94737	1	2.622	2.667	2.688	2.829	2.944	3.056	3.073	3.257	3.503	3.659
94744	1	2.797	2.815	2.895	2.919	3.073	3.112	3.115	3.2	3.241	3.268
94840	1	2.767	2.786	2.802	2.935	2.98	3.006	3.04	3.059	3.083	3.26
95863	2	2.742	2.8	2.81	2.825	2.845	2.867	2.895	3.306	3.602	3.607
95865	1	2.737	2.737	2.789	2.789	3.085	3.085	3.129	3.129	3.225	3.225
95929	1	2.749	2.768	2.772	2.942	3.013	3.016	3.019	3.025	3.268	3.335
96564	3	2.794	2.91	2.925	3.074	3.254	3.329	3.334	3.419	3.482	3.573
97289	1	2.786	2.786	3.101	3.101	3.118	3.118	3.118	3.118	3.187	3.187
98686	1	2.726	2.783	2.793	2.809	2.811	2.837	2.925	3.23	3.409	3.662
98718	2	2.762	2.802	2.817	2.818	2.851	2.878	2.99	3.056	3.185	3.298
98720	4	2.619	2.752	2.873	3.032	3.038	3.103	3.312	3.375	3.49	3.633
100036	1	2.855	2.855	2.871	2.871	2.874	2.874	2.951	2.951	3.285	3.285
100327	2	2.7	2.829	2.829	2.883	2.883	2.936	2.936	3.373	3.442	3.442
100711	1	2.78	2.816	2.844	2.846	2.951	2.959	2.993	3.031	3.081	3.099
109666	1	2.827	2.827	2.847	2.847	2.852	2.852	2.915	2.915	3.089	3.089
109683	1	2.723	2.723	2.8	2.8	2.89	2.89	3.084	3.084	3.451	3.451
	3	2.717	2.75	2.845	2.856	2.861	2.906	3.042	3.062	3.25	3.315
109843	2	2.8	2.8	2.802	2.849	2.849	2.946	2.946	3.153	3.153	3.199
109846	1	2.701	2.774	2.785	2.864	2.878	2.947	3.048	3.127	3.532	3.551
	2	2.774	2.778	2.787	2.804	2.871	2.961	3.03	3.107	3.354	3.38
	3	2.744	2.77	2.828	2.868	2.869	2.906	2.95	3.37	3.488	3.664
109850	1	2.708	2.727	2.861	2.879	2.895	2.913	3.061	3.199	3.228	3.534
109928	1	2.787	2.843	2.85	2.87	2.904	2.925	2.943	3.165	3.174	3.31
110523	1	2.69	2.795	2.824	2.857	2.875	2.922	2.986	2.995	3.542	3.568
	2	2.702	2.754	2.838	2.854	2.954	3.024	3.107	3.263	3.302	3.314
	4	2.623	2.773	2.859	2.926	2.931	2.964	3.064	3.107	3.109	3.187
151240	1	2.805	2.854	2.916	2.951	2.959	2.973	2.989	3.081	3.143	3.494
151325	2	2.757	2.76	2.837	2.957	2.985	2.989	3.181	3.315	3.416	3.583
154111	1	2.76	2.76	2.777	2.777	2.893	2.893	3.147	3.147	3.591	3.591
154322	1	2.722	2.776	2.806	2.807	2.808	2.823	2.943	3.229	3.447	3.633
155529	1	2.817	2.838	2.936	2.941	3	3.131	3.279	3.352	3.528	3.598
	3	2.808	2.833	2.866	2.881	2.888	2.916	2.935	3.056	3.325	3.534
155686	1	2.694	2.714	2.794	2.796	2.896	2.905	2.97	3.034	3.126	3.365
155688	4	2.742	2.751	2.79	2.915	2.955	2.96	2.965	3.282	3.441	3.654
164876	3	2.693	2.778	2.944	2.944	3.043	3.051	3.18	3.427	3.537	3.583
170119	1	2.721	2.743	2.771	2.771	2.783	2.863	3.097	3.294	3.486	3.535
170708	1	2.805	2.812	2.845	2.897	2.961	2.981	3.015	3.088	3.158	3.642
170750	1	2.797	2.861	2.91	2.93	2.934	2.941	2.968	3.043	3.453	3.497
	2	2.783	2.82	2.883	2.961	3.075	3.162	3.3	3.398	3.495	3.594
172528	2	2.613	2.613	2.783	2.783	2.984	2.984	3.066	3.066	3.303	3.303
200022	1	2.862	2.937	2.961	2.961	2.983	2.983	2.99	2.99	2.992	2.992
	8	2.795	2.869	2.882	2.898	2.964	3.004	3.047	3.149	3.468	3.469
200298	1	2.769	2.779	2.846	2.875	2.927	2.937	2.95	3.134	3.263	3.464
200610	1	2.754	2.754	2.879	2.879	2.925	2.925	3.263	3.263	3.359	3.359
200772	1	2.61	2.855	2.903	2.917	2.972	3.046	3.167	3.194	3.322	3.513
200773	1	2.678	2.805	2.805	2.875	2.918	2.918	3.001	3.001	3.311	3.311
200777	2	2.59	2.678	2.815	2.835	2.847	2.957	3.016	3.056	3.343	3.601
201200	2	2.701	2.776	2.845	2.847	2.904	2.958	3.168	3.188	3.292	3.318
201284	2	2.525	2.68	2.698	2.75	2.914	2.973	3.101	3.177	3.504	3.651
201601	1	2.755	2.874	2.879	2.905	2.907	2.965	2.991	3.123	3.351	3.405
201721	5	2.794	2.8	2.864	3.019	3.047	3.051	3.075	3.117	3.172	3.347
201372	1	2.764	2.776	2.847	2.847	2.912	2.912	3.044	3.044	3.049	3.049
201778	1	2.844	2.845	2.855	2.868	2.887	2.907	2.931	2.932	2.989	3.071
	2	2.726	2.771	2.783	2.829	2.881	2.895	2.947	3.043	3.149	3.299
201788	1	2.649	2.835	2.901	2.997	2.997	3.168	3.168	3.341	3.341	3.522
201917	1	2.859	2.859	2.918	2.918	2.954	2.954	2.996	2.996	3.041	3.041
202062	1	2.724	2.826	2.905	2.936	2.936	2.947	2.947	3.081	3.595	3.595
202428	1	2.721	2.721	2.792	2.792	2.936	2.936	3.079	3.079	3.582	3.582
	2	2.679	2.679	2.905	2.905	2.963	2.963	3.021	3.021	3.296	3.296
202506	2	2.566	2.566	2.739	2.739	2.863	2.863	3.006	3.006	3.006	3.006
202507	2	2.569	2.569	2.738	2.738	2.859	2.859	2.985	2.985	2.985	2.985
202980	3	2.743	2.886	2.886	2.897	3.119	3.119	3.247	3.247	3.303	3.569
203214	1	2.705	2.753	2.78	2.786	2.786	3.14	3.14	3.445	3.508	3.508
203215	1	2.781	2.834	2.838	2.848	2.887	2.944	2.996	3.026	3.204	3.37
203218	1	2.6	2.6	2.783	2.783	2.94	2.94	2.995	2.995	3.191	3.191
240707	3	2.732	2.778	2.863	2.999	3.009	3.158	3.237	3.271	3.281	3.586
240717	1	2.773	2.793	2.808	3.048	3.075	3.155	3.367	3.419	3.423	3.435
245304	3	2.803	2.803	2.831	2.918	2.918	3.032	3.05	3.05	3.153	3.153
245327	1	2.88	2.88	2.958	2.973	2.973	3.03	3.121	3.121	3.248	3.248
246254	3	2.686	2.822	2.822	2.883	2.883	3.033	3.033	3.238	3.238	3.446
250040	1	2.753	2.787	2.793	2.905	2.911	2.943	3.031	3.183	3.247	3.312
250041	1	2.746	2.838	2.845	2.849	2.886	2.95	3.033	3.144	3.212	3.377
250085	1	2.767	2.932	2.932	2.979	2.979	3.065	3.065	3.14	3.14	3.408
250164	2	2.759	2.798	2.847	2.855	2.902	2.966	3.321	3.348	3.367	3.379
250188	3	2.727	2.783	2.803	2.882	2.912	2.932	2.964	3.24	3.283	3.557
250224	1	2.735	2.746	2.909	2.937	2.966	2.992	3.033	3.082	3.167	3.441
	2	2.79	2.855	2.86	2.868	2.903	2.934	2.976	3.329	3.331	3.391
280084	2	2.674	2.704	2.708	2.789	3.293	3.422	3.552	3.589	3.673	3.674
280084	6	2.659	2.668	2.721	2.736	3.258	3.431	3.496	3.55	3.64	3.686
280204	1	2.746	2.765	2.802	2.814	2.859	2.886	2.965	3.039	3.416	3.629
280327	1	2.77	2.778	2.871	2.894	2.953	2.977	3.018	3.187	3.21	3.56
280402	1	2.738	2.787	2.792	2.854	2.932	3.135	3.171	3.226	3.521	3.687
280905	2	2.883	2.883	2.989	2.989	3.026	3.026	3.456	3.456	3.598	3.598
280945	1	2.6	2.6	2.686	2.686	2.686	2.686	2.925	2.925	3.497	3.497
280978	3	2.824	2.864	2.871	2.894	2.904	2.915	2.932	2.986	3.042	3.172
280978	4	2.79	2.808	2.842	2.88	2.912	2.913	2.918	2.921	3.089	3.429
281295	1	2.685	2.753	2.794	2.808	2.838	2.851	3.23	3.233	3.234	3.381
281592	1	2.762	2.788	2.869	2.924	2.958	2.96	3.149	3.31	3.424	3.425
391225	1	2.648	2.757	2.765	2.772	2.839	2.975	3.016	3.11	3.153	3.504
400802	1	2.774	2.776	2.788	2.827	2.851	2.902	2.957	3.061	3.148	3.238
401203	1	2.78	2.78	2.971	3.05	3.05	3.101	3.101	3.213	3.698	3.698
	2	2.638	2.638	2.848	2.848	2.933	2.946	3.026	3.2	3.363	3.363
	3	2.657	2.657	2.878	2.878	2.916	2.916	3.046	3.046	3.342	3.342
404016	1	2.682	2.682	2.693	2.693	3.073	3.073	3.129	3.129	3.204	3.204
406787	1	2.807	2.807	2.836	2.839	2.839	2.918	2.918	3.02	3.18	3.18
407223	1	2.785	2.785	2.794	2.794	2.852	2.852	3.108	3.108	3.239	3.239
407224	1	2.779	2.779	2.785	2.785	2.844	2.844	3.109	3.109	3.252	3.252
407226	1	2.785	2.785	2.817	2.817	2.875	2.875	3.116	3.116	3.221	3.221
407227	1	2.788	2.788	2.798	2.798	2.867	2.867	3.116	3.116	3.23	3.23
407354	1	2.817	2.817	2.861	2.861	2.877	2.877	2.933	2.933	3.345	3.345
407355	1	2.781	2.818	2.889	2.932	2.988	2.996	3.058	3.08	3.204	3.218
407797	1	2.787	2.824	2.824	2.879	2.914	2.936	2.954	2.958	3.016	3.063
408834	1	2.616	2.67	2.678	2.801	2.862	2.911	2.94	2.953	3.259	3.341
	2	2.758	2.81	2.913	3.028	3.06	3.102	3.116	3.126	3.549	3.576
409549	1	2.73	2.845	2.852	2.856	2.877	2.909	2.985	3.226	3.387	3.601
	4	2.757	2.786	2.829	2.837	2.855	2.896	3.03	3.158	3.272	3.437
409582	1	2.723	2.723	2.819	2.819	2.853	2.853	2.911	2.911	3.312	3.312
	2	2.683	2.683	2.688	2.688	2.861	2.861	2.995	2.995	3.501	3.501
409583	1	2.773	2.856	2.863	2.9	2.922	2.93	2.97	3.01	3.025	3.038
410869	1	2.743	2.743	2.828	2.828	2.83	2.83	3.242	3.242	3.253	3.253
	2	2.816	2.816	2.828	2.828	2.99	2.99	3.076	3.076	3.377	3.377
410869	1	2.743	2.743	2.828	2.828	2.83	2.83	3.242	3.242	3.253	3.253
	2	2.816	2.816	2.828	2.828	2.99	2.99	3.076	3.076	3.377	3.377
410930	1	2.768	2.781	2.786	2.947	2.98	3.02	3.036	3.059	3.138	3.249
410931	1	2.761	2.777	2.778	2.921	2.983	3.003	3.022	3.045	3.105	3.25
412514	1	2.747	2.811	2.861	2.877	2.92	2.94	3.034	3.117	3.118	3.252
412588	1	2.684	2.689	2.733	2.74	2.742	2.923	3.342	3.534	3.554	3.66
412853	1	2.684	2.744	2.757	2.77	2.869	3.073	3.088	3.183	3.443	3.457
412853	4	2.687	2.708	2.766	2.912	2.921	2.941	3.315	3.431	3.431	3.645
	5	2.771	2.809	2.846	2.871	2.893	3.033	3.091	3.209	3.526	3.683
412869	1	2.767	2.807	2.886	2.886	2.972	2.999	3.235	3.332	3.413	3.42
412999	2	2.681	2.707	2.758	2.786	3.051	3.105	3.124	3.223	3.465	3.559
413145	5	2.756	2.778	2.882	2.888	2.953	2.967	3.007	3.165	3.232	3.294
	6	2.69	2.705	2.871	2.92	2.985	2.985	3.032	3.265	3.494	3.639
416039	1	2.773	2.773	2.967	2.967	3.063	3.063	3.065	3.065	3.42	3.42
417267	1	2.727	2.751	2.759	2.776	2.777	2.796	2.954	3.205	3.273	3.48
856	1	2.681	2.747	2.797	2.801	2.969	3.125	3.168	3.186	3.247	3.325	3.371
2402	1	2.681	2.967	2.967	2.974	2.974	3.166	3.166	3.21	3.21	3.225	3.66
2462	1	2.688	2.688	2.845	2.845	2.85	2.85	3.026	3.477	3.477	3.636	3.732
4299	2	2.71	2.761	2.912	2.935	2.994	3.013	3.089	3.255	3.273	3.281	3.414
10477	1	2.751	2.862	2.969	2.981	3.054	3.061	3.073	3.083	3.177	3.224	3.504
12116	2	2.752	2.875	2.932	2.942	3.034	3.072	3.178	3.239	3.257	3.401	3.501
15513	2	2.734	2.753	2.861	2.889	2.892	2.964	3.056	3.102	3.215	3.388	3.48
	3	2.812	2.96	3.006	3.022	3.08	3.111	3.121	3.18	3.336	3.491	3.587
20167	1	2.802	2.861	2.861	2.861	2.861	2.922	2.922	3.213	3.213	3.421	3.421
26009	5	2.692	2.738	2.867	2.89	2.899	2.925	3.101	3.425	3.533	3.563	3.621
32756	1	2.725	2.946	2.946	2.953	2.953	3.108	3.108	3.2	3.2	3.26	3.542
35090	1	3.021	3.026	3.05	3.071	3.107	3.117	3.144	3.197	3.389	3.53	3.617
38250	2	2.663	2.709	2.905	3.013	3.026	3.07	3.147	3.173	3.374	3.509	3.609
39291	1	2.768	2.783	2.818	2.834	2.96	2.969	3.12	3.125	3.148	3.478	3.793
39321	2	2.775	2.802	2.843	2.871	2.911	2.954	3.027	3.171	3.173	3.289	3.367
39553	2	2.661	2.861	2.861	2.874	2.903	2.921	3.034	3.277	3.486	3.508	3.538
40420	1	2.637	2.706	2.762	2.773	2.903	2.934	2.937	2.943	3.131	3.204	3.473
	4	2.748	2.771	2.828	2.833	2.907	3.017	3.075	3.126	3.227	3.574	3.736
40856	1	2.878	2.878	2.878	2.886	2.886	2.886	2.918	3.415	3.599	3.599	3.599
50037	1	2.711	2.711	2.807	2.807	2.97	2.97	3.246	3.246	3.371	3.48	3.524
50038	1	2.726	2.726	2.801	2.801	2.95	2.95	3.238	3.238	3.251	3.433	3.592
50541	1	2.733	2.753	2.793	2.824	2.826	2.899	2.982	3.288	3.414	3.441	3.557
55305	2	2.837	2.837	2.837	2.837	2.883	2.883	2.883	2.883	3.2	3.24	3.24
59836	1	2.779	2.865	2.868	2.958	3.08	3.197	3.247	3.341	3.353	3.447	3.554
62001	2	2.901	2.901	2.901	2.901	2.918	2.918	3.046	3.338	3.338	3.338	3.338
62317	4	2.662	2.72	2.744	2.803	3.293	3.339	3.468	3.482	3.59	3.594	3.727
	5	2.688	2.713	2.743	2.759	3.253	3.363	3.451	3.482	3.604	3.741	3.768
62493	1	2.851	2.933	2.943	2.957	2.991	3.024	3.046	3.195	3.26	3.425	3.449
62681	1	2.724	2.765	2.783	2.791	2.815	2.884	2.985	3.379	3.508	3.687	3.692
	2	2.711	2.727	2.916	2.98	3.004	3.049	3.142	3.523	3.535	3.627	3.658
62824	3	2.757	2.757	2.782	2.855	3.042	3.042	3.061	3.061	3.069	3.069	3.196
63047	1	2.629	2.857	2.946	2.946	3.023	3.136	3.136	3.214	3.214	3.323	3.323
63118	2	2.701	2.783	2.783	2.917	2.917	3.095	3.095	3.28	3.493	3.68	3.68
65620	1	2.743	2.758	2.767	2.792	2.884	2.972	2.994	3.053	3.094	3.259	3.622
66871	1	2.665	2.729	2.788	2.883	2.949	3.242	3.25	3.429	3.493	3.552	3.572
67034	3	2.793	2.842	2.869	2.879	2.89	2.908	3.025	3.144	3.268	3.33	3.466
67577	1	2.682	2.689	2.733	2.778	3.037	3.043	3.093	3.427	3.474	3.548	3.568
68685	1	2.822	2.825	2.831	2.879	2.936	2.944	2.993	3.121	3.338	3.542	3.571
69797	2	2.811	2.811	2.845	2.845	3.045	3.045	3.153	3.153	3.426	3.54	3.54
70040	1	2.749	2.777	2.799	2.822	2.949	3.001	3.36	3.547	3.69	3.692	3.74
71901	6	2.637	2.724	2.797	2.938	3.16	3.273	3.402	3.621	3.653	3.688	3.772
74289	1	2.802	2.802	2.805	2.805	2.819	2.89	2.89	3.26	3.314	3.314	3.741
74496	1	2.703	2.718	2.73	2.802	2.805	2.822	2.857	3.24	3.652	3.696	3.738
74600	1	2.773	2.802	2.81	2.825	2.838	2.857	2.949	2.976	3.093	3.267	3.335
74716	2	2.756	2.785	2.831	3.065	3.077	3.077	3.147	3.205	3.208	3.607	3.643
80178	1	2.722	2.824	2.824	2.907	2.907	3.12	3.12	3.176	3.176	3.485	3.485
83598	1	2.654	2.797	2.797	2.821	2.821	2.943	2.943	2.981	3.056	3.056	3.427
84318	1	2.733	2.763	2.779	2.892	2.933	3.024	3.062	3.17	3.184	3.204	3.611
85531	4	2.674	2.689	2.801	2.817	2.909	3.16	3.2	3.311	3.471	3.546	3.604
86097	1	2.711	2.954	2.954	2.987	2.987	3.042	3.042	3.062	3.062	3.213	3.213
87836	3	2.623	2.879	2.879	2.946	2.946	2.955	3.086	3.099	3.099	3.206	3.206
89421	2	2.78	2.793	2.819	2.826	2.887	2.919	2.959	3.034	3.059	3.308	3.355
90013	1	2.764	2.774	2.776	2.946	2.981	3.102	3.16	3.2	3.27	3.314	3.677
93005	1	3.004	3.029	3.03	3.071	3.114	3.115	3.153	3.187	3.389	3.538	3.606
93937	1	2.872	2.955	2.955	3.039	3.039	3.16	3.166	3.365	3.365	3.457	3.457
95367	4	2.693	2.774	2.785	2.793	3.207	3.382	3.422	3.445	3.464	3.485	3.588
	6	2.687	2.713	2.782	2.783	3.195	3.286	3.392	3.443	3.479	3.544	3.602
96214	2	2.825	2.867	2.871	2.922	2.984	3.059	3.068	3.074	3.263	3.449	3.519
96263	1	2.739	2.842	2.879	2.903	3.004	3.197	3.266	3.272	3.382	3.472	3.479
96563	2	2.727	2.797	2.803	2.839	2.911	2.969	3.136	3.558	3.649	3.664	3.707
96564	4	2.74	2.792	2.871	2.893	3.048	3.05	3.199	3.256	3.47	3.587	3.773
96785	1	2.751	2.793	2.837	2.859	2.864	3.05	3.066	3.077	3.147	3.661	3.747
98718	3	2.748	2.807	2.864	2.938	2.95	3.151	3.177	3.23	3.339	3.343	3.653
	4	2.681	2.731	2.739	2.756	2.822	2.858	3.223	3.341	3.393	3.546	3.658
154325	1	2.749	2.794	2.841	2.857	2.864	3.024	3.062	3.119	3.285	3.651	3.718
155686	2	2.749	2.784	2.823	2.951	2.997	3.076	3.096	3.142	3.167	3.401	3.514
164876	2	2.77	2.89	2.933	3.015	3.015	3.03	3.22	3.351	3.426	3.429	3.654
172528	1	2.673	2.728	2.787	2.812	2.874	3.033	3.072	3.163	3.251	3.531	3.592
200298	2	2.626	2.688	2.846	2.867	2.869	2.924	2.999	3.312	3.42	3.551	3.579
200547	2	2.647	2.695	2.728	2.731	2.989	3.019	3.127	3.214	3.307	3.617	3.667
	3	2.723	2.832	2.842	2.872	2.91	3.036	3.049	3.365	3.414	3.448	3.536
200605	1	2.796	2.832	2.878	2.888	2.958	3.008	3.018	3.143	3.155	3.382	3.467
201060	1	2.741	2.813	2.838	2.946	3.035	3.205	3.222	3.248	3.438	3.489	3.54
202430	1	2.854	2.854	2.874	2.874	2.882	3.081	3.081	3.121	3.121	3.157	3.435
202814	1	2.747	2.77	2.781	2.932	2.934	3.054	3.105	3.159	3.196	3.252	3.635
240260	1	2.746	2.749	2.782	2.986	3.038	3.115	3.227	3.234	3.289	3.396	3.677
250222	1	2.737	2.77	2.813	2.917	2.933	3.033	3.034	3.129	3.386	3.603	3.627
280327	2	2.612	2.783	2.796	2.868	2.968	3.187	3.189	3.323	3.435	3.654	3.667
280402	2	2.927	2.959	3.011	3.018	3.085	3.091	3.132	3.484	3.517	3.695	3.699
281258	1	2.628	2.768	2.825	2.856	3.052	3.053	3.054	3.068	3.104	3.246	3.655
281572	1	2.788	2.837	2.868	2.873	2.88	2.943	3.036	3.077	3.094	3.446	3.494
391255	2	2.766	2.776	2.807	2.856	2.883	2.954	2.995	3.239	3.437	3.464	3.486
391365	1	2.678	2.716	2.736	2.855	2.89	2.93	3.194	3.203	3.274	3.365	3.611
412854	5	2.72	2.79	2.816	2.851	2.886	2.901	3.262	3.558	3.603	3.615	3.667
413873	1	2.616	2.715	2.74	2.94	2.978	3.089	3.175	3.243	3.567	3.613	3.723
415322	1	2.709	2.722	2.748	2.881	2.955	2.969	3.225	3.227	3.307	3.407	3.66
415323	1	2.71	2.725	2.751	2.903	2.963	2.978	3.222	3.252	3.3	3.416	3.66
491	1	2.878	2.878	2.878	2.878	2.905	2.905	2.905	2.905	3.32	3.32	3.33	3.33
1137	1	2.862	2.862	2.87	2.876	2.884	2.884	2.983	2.983	3.153	3.153	3.453	3.453
1937	1	3.082	3.082	3.082	3.082	3.082	3.082	3.082	3.082	3.082	3.082	3.082	3.082
2209	1	2.801	2.801	2.801	2.801	2.801	2.801	2.801	2.801	2.804	2.804	2.804	2.804
9826	1	2.958	2.966	2.986	3.005	3.036	3.139	3.506	3.619	3.634	3.715	3.724	3.761
10502	2	2.792	2.813	2.818	2.865	2.877	2.96	2.98	3.036	3.259	3.342	3.64	3.669
12106	1	2.843	2.843	2.843	2.843	2.843	2.843	2.893	2.893	2.893	2.893	2.893	2.893
12107	1	2.837	2.837	2.837	2.837	2.837	2.837	2.982	2.982	2.982	2.982	2.982	2.982
14024	2	2.912	2.912	2.912	2.912	2.912	2.912	2.982	2.982	2.982	3.273	3.273	3.273
14058	1	2.821	2.821	2.821	2.821	2.83	2.83	3.574	3.574	3.574	3.574	3.584	3.584
20095	1	3.088	3.088	3.114	3.114	3.121	3.121	3.143	3.143	3.147	3.147	3.209	3.209
20198	1	2.786	2.843	2.926	2.998	3.026	3.036	3.238	3.304	3.358	3.406	3.534	3.719
	2	2.999	3.062	3.072	3.1	3.118	3.181	3.22	3.244	3.289	3.294	3.391	3.407
	3	2.799	2.844	2.958	3.031	3.057	3.086	3.244	3.297	3.345	3.442	3.489	3.716
	4	2.794	2.834	2.94	3.001	3.097	3.131	3.211	3.368	3.401	3.465	3.511	3.715
20254	1	2.754	2.754	2.938	2.938	2.967	2.967	3.359	3.359	3.387	3.387	3.62	3.62
23373	1	3.064	3.064	3.064	3.064	3.064	3.064	3.064	3.064	3.064	3.064	3.064	3.064
24405	1	2.76	2.81	2.81	2.921	2.921	2.94	3.044	3.044	3.112	3.112	3.644	3.644
24781	1	2.857	2.857	2.857	3.048	3.048	3.048	3.053	3.053	3.053	3.63	3.63	3.63
24843	1	2.734	2.762	2.818	2.839	2.964	2.997	3.015	3.026	3.573	3.609	3.635	3.703
26014	1	2.762	2.762	2.762	2.956	2.956	2.956	3.243	3.243	3.243	3.253	3.253	3.253
26018	1	2.909	2.909	2.909	2.909	2.909	2.909	3.288	3.288	3.288	3.288	3.288	3.288
27186	1	2.757	2.757	2.757	2.889	2.889	2.889	3.015	3.015	3.015	3.633	3.633	3.633
30892	2	2.743	2.743	2.901	2.901	3.053	3.053	3.366	3.366	3.405	3.405	3.716	3.716
31201	1	2.791	2.791	2.791	2.976	2.976	2.976	3	3	3	3.297	3.297	3.297
36039	1	2.699	2.699	2.801	2.801	2.925	2.925	2.998	2.998	3.229	3.229	3.572	3.572
38047	1	2.856	2.856	2.856	2.856	3.018	3.018	3.347	3.347	3.511	3.511	3.511	3.511
38048	1	3.094	3.094	3.098	3.098	3.098	3.098	3.173	3.173	3.173	3.173	3.175	3.175
39244	2	2.723	2.723	2.775	2.775	3.091	3.091	3.433	3.433	3.434	3.434	3.474	3.474
39254	1	2.774	2.774	2.774	2.774	2.774	2.774	2.774	2.774	2.835	2.835	2.835	2.835
39344	1	2.95	2.95	2.95	2.95	2.95	2.95	3.078	3.078	3.078	3.078	3.078	3.078
39449	2	2.797	2.797	3.081	3.081	3.127	3.127	3.138	3.138	3.168	3.168	3.301	3.301
39553	1	2.751	2.827	2.891	2.895	2.974	3.037	3.09	3.517	3.609	3.616	3.637	3.721
39801	3	2.715	2.818	2.991	3.005	3.029	3.171	3.205	3.288	3.365	3.415	3.499	3.501
39821	2	2.72	2.816	2.917	2.965	3.077	3.08	3.137	3.198	3.224	3.404	3.594	3.608
39869	1	2.746	2.787	2.787	2.787	2.787	2.851	2.851	2.879	2.879	2.879	2.879	2.977
39874	1	2.82	2.82	2.882	2.882	2.972	2.972	3.194	3.194	3.435	3.435	3.694	3.694
39905	1	2.82	2.82	2.82	2.82	2.82	2.82	2.82	2.82	2.82	2.82	2.82	2.82
39912	3	2.752	2.783	2.993	3.034	3.04	3.124	3.241	3.284	3.375	3.41	3.419	3.559
39914	1	2.864	2.864	2.864	2.864	2.864	2.864	3.328	3.328	3.328	3.328	3.328	3.328
40420	2	2.743	2.795	2.884	2.947	2.991	3.008	3.044	3.079	3.101	3.187	3.212	3.389
40989	2	2.689	2.789	2.865	2.932	2.99	3.115	3.125	3.251	3.258	3.473	3.515	3.608
41656	2	3.016	3.016	3.016	3.016	3.016	3.016	3.016	3.016	3.016	3.016	3.016	3.016
46012	1	2.811	2.864	2.887	2.951	2.981	3.011	3.021	3.123	3.332	3.432	3.541	3.665
47173	1	2.929	2.929	2.929	3.063	3.063	3.063	3.063	3.063	3.063	3.593	3.593	3.593
49764	1	2.918	2.918	2.918	2.918	2.918	2.918	3.388	3.388	3.388	3.388	3.388	3.388
50008	1	2.718	2.811	2.837	2.837	2.97	2.97	3.182	3.182	3.307	3.307	3.607	3.607
50515	1	2.988	2.988	2.988	3.033	3.033	3.033	3.153	3.153	3.153	3.168	3.168	3.168
51313	2	2.74	2.826	2.873	2.899	3.035	3.036	3.117	3.204	3.358	3.563	3.613	3.615
54020	3	2.807	2.807	2.807	2.807	2.807	2.807	3.241	3.241	3.241	3.241	3.241	3.241
55305	1	2.877	2.933	2.933	2.933	2.933	2.989	2.989	2.989	2.989	3.257	3.409	3.409
56365	1	2.889	2.889	2.889	2.889	2.889	2.889	3.239	3.239	3.239	3.239	3.239	3.239
59857	1	2.747	2.747	2.747	2.809	2.809	2.809	2.913	2.913	2.913	3.2	3.2	3.2
60242	1	2.652	2.652	2.695	2.695	2.884	2.884	2.918	2.918	3.41	3.41	3.441	3.441
	2	2.644	2.644	2.654	2.654	2.897	2.897	2.936	2.936	3.418	3.418	3.441	3.441
61378	1	2.906	2.906	2.906	2.906	2.906	2.906	2.906	2.906	3.403	3.403	3.403	3.403
61692	1	2.952	2.952	2.952	2.952	2.952	2.952	3.072	3.072	3.072	3.072	3.072	3.072
61773	1	2.832	2.832	2.832	2.832	2.999	2.999	2.999	2.999	3.319	3.319	3.319	3.319
61788	1	2.932	2.932	2.932	2.932	2.932	2.932	3.544	3.544	3.544	3.544	3.544	3.544
62317	1	2.842	2.842	2.842	3.088	3.088	3.088	3.148	3.148	3.148	3.403	3.403	3.403
	2	2.817	2.817	2.817	3.001	3.001	3.001	3.161	3.161	3.161	3.514	3.514	3.514
	3	2.907	2.907	2.907	3.11	3.11	3.11	3.124	3.124	3.124	3.45	3.45	3.45
62416	1	2.728	2.728	2.749	2.749	2.749	2.749	2.824	2.824	3.542	3.542	3.542	3.542
62742	1	2.709	2.709	2.86	2.86	2.999	2.999	3.141	3.141	3.256	3.256	3.481	3.481
62752	1	2.803	2.803	2.828	2.828	2.971	2.971	3.287	3.287	3.348	3.348	3.374	3.374
62824	1	2.738	2.738	2.801	2.834	2.834	3.112	3.112	3.2	3.211	3.211	3.512	3.512
62828	1	2.839	2.839	2.839	2.839	2.941	2.941	3.304	3.304	3.304	3.304	3.662	3.662
63059	1	2.619	2.619	2.725	2.725	2.741	2.741	2.763	2.763	3.4	3.4	3.612	3.612
65123	1	2.678	2.724	2.759	2.861	2.959	3.084	3.096	3.15	3.278	3.41	3.42	3.527
65680	1	2.906	2.906	2.906	2.906	2.906	2.906	3.275	3.275	3.275	3.275	3.275	3.275
67091	1	2.745	2.745	2.745	2.745	2.745	2.745	3.418	3.418	3.418	3.418	3.418	3.418
67960	1	2.697	2.697	2.886	2.886	2.911	2.911	2.98	2.98	3.308	3.308	3.355	3.355
	2	2.723	2.756	2.774	2.979	3.041	3.055	3.096	3.19	3.504	3.52	3.754	3.761
68464	2	2.926	2.926	2.926	2.926	2.926	2.926	3.383	3.383	3.383	3.383	3.383	3.383
68710	1	2.867	2.867	2.88	2.88	2.999	2.999	3.105	3.105	3.192	3.192	3.36	3.36
69160	1	2.772	2.772	2.885	2.998	2.998	3.059	3.059	3.102	3.102	3.568	3.638	3.638
69856	1	2.859	2.859	3.013	3.013	3.034	3.034	3.204	3.204	3.53	3.53	3.56	3.56
71035	1	3.073	3.073	3.073	3.073	3.073	3.073	3.083	3.083	3.083	3.083	3.083	3.083
71045	1	3.021	3.021	3.021	3.021	3.021	3.021	3.021	3.021	3.021	3.021	3.021	3.021
71046	1	3.017	3.017	3.017	3.017	3.017	3.017	3.017	3.017	3.017	3.017	3.017	3.017
71042	1	3.008	3.008	3.008	3.008	3.008	3.008	3.008	3.008	3.008	3.008	3.008	3.008
71048	1	3.011	3.011	3.011	3.011	3.011	3.011	3.011	3.011	3.011	3.011	3.011	3.011
71049	1	3.021	3.021	3.021	3.021	3.021	3.021	3.021	3.021	3.021	3.021	3.021	3.021
71050	1	3.022	3.022	3.022	3.022	3.022	3.022	3.022	3.022	3.022	3.022	3.022	3.022
71156	2	2.829	2.829	2.89	2.906	2.906	2.936	3.289	3.289	3.502	3.502	3.665	3.665
71360	1	2.761	2.774	2.842	2.851	2.853	2.859	3.085	3.152	3.188	3.208	3.583	3.607
71571	1	2.73	2.73	2.915	2.939	2.939	3.008	3.008	3.116	3.116	3.531	3.629	3.629
72111	1	2.837	2.837	2.878	2.915	2.937	2.937	3.056	3.056	3.106	3.106	3.219	3.219
72840	1	3.051	3.051	3.051	3.051	3.051	3.051	3.082	3.082	3.082	3.082	3.082	3.082
73159	1	3.015	3.015	3.015	3.015	3.015	3.015	3.068	3.068	3.068	3.068	3.068	3.068
73304	1	2.812	2.812	2.822	2.822	2.987	2.987	3.22	3.22	3.516	3.516	3.679	3.679
73305	1	2.789	2.789	2.854	2.854	2.897	2.897	3.382	3.382	3.523	3.523	3.689	3.689
73416	1	2.733	2.733	2.733	2.733	2.733	2.733	2.733	2.733	3.145	3.145	3.145	3.145
73820	1	2.686	2.686	2.78	2.78	2.812	2.812	2.849	2.849	3.492	3.492	3.597	3.597
74600	2	2.709	2.844	2.864	2.89	2.916	2.933	2.938	2.956	2.967	3.387	3.501	3.564
75233	1	2.698	2.723	2.768	2.779	2.814	2.978	3.094	3.431	3.44	3.598	3.683	3.712
75347	1	2.821	2.821	3.056	3.056	3.112	3.112	3.3	3.3	3.476	3.476	3.573	3.573
77070	1	2.78	2.785	2.897	2.956	3.116	3.224	3.236	3.346	3.429	3.454	3.638	3.68
79690	1	2.81	2.823	2.856	2.948	2.954	3.045	3.067	3.186	3.211	3.25	3.492	3.505
81567	2	2.72	2.72	2.733	2.733	2.904	2.904	3.133	3.133	3.22	3.22	3.605	3.605
82115	1	2.842	2.842	2.866	2.866	2.866	2.866	3.061	3.061	3.061	3.061	3.216	3.216
82276	1	2.875	2.875	2.875	2.875	2.875	2.875	2.875	2.875	3.31	3.31	3.31	3.31
82496	1	2.586	2.586	2.586	2.586	3.302	3.302	3.302	3.302	3.302	3.302	3.302	3.302
	2	2.96	2.96	2.96	2.96	2.96	2.96	2.96	2.96	3.54	3.54	3.54	3.54
83357	1	2.892	2.892	2.892	2.892	2.892	2.892	3.436	3.436	3.436	3.436	3.436	3.436
84913	1	2.747	2.784	2.809	2.848	2.906	3.015	3.018	3.039	3.078	3.225	3.344	3.679
	2	2.688	2.705	2.754	2.857	2.887	2.982	3.092	3.113	3.353	3.474	3.516	3.677
85409	1	2.883	2.883	2.894	2.894	2.927	2.927	3.041	3.041	3.051	3.051	3.188	3.188
86471	1	2.839	2.839	2.849	2.849	2.849	2.849	3.555	3.555	3.555	3.555	3.56	3.56
86472	1	2.891	2.891	2.891	2.891	2.894	2.894	3.526	3.526	3.526	3.526	3.529	3.529
87443	1	3.09	3.09	3.09	3.09	3.09	3.09	3.09	3.09	3.09	3.09	3.09	3.09
87755	2	3.042	3.042	3.042	3.042	3.042	3.042	3.042	3.042	3.042	3.042	3.042	3.042
87953	2	3.009	3.009	3.009	3.009	3.009	3.009	3.009	3.009	3.009	3.009	3.009	3.009
88891	1	2.747	2.747	2.828	2.949	3.075	3.075	3.168	3.168	3.521	3.521	3.525	3.525
	2	2.746	2.746	2.886	2.886	3.029	3.029	3.146	3.146	3.501	3.501	3.539	3.539
89506	1	2.802	2.836	2.856	2.856	2.913	2.913	3.02	3.02	3.231	3.231	3.458	3.458
89706	2	2.649	2.649	2.649	2.649	3.494	3.494	3.494	3.494	3.595	3.595	3.595	3.595
89894	1	2.732	2.732	2.813	2.813	2.909	2.909	3.331	3.331	3.786	3.786	3.79	3.79
89899	1	3.049	3.049	3.049	3.049	3.049	3.049	3.049	3.049	3.049	3.049	3.049	3.049
90684	1	2.824	2.824	2.824	3.123	3.123	3.123	3.222	3.222	3.222	3.474	3.474	3.474
92465	1	2.78	2.78	2.78	2.949	2.949	2.949	3.036	3.036	3.036	3.709	3.709	3.709
93933	1	2.746	2.746	2.867	2.964	2.964	3.022	3.022	3.083	3.083	3.541	3.639	3.639
94743	1	2.919	2.919	2.919	2.919	3.385	3.385	3.385	3.385	3.385	3.385	3.385	3.385
95367	1	2.862	2.862	2.862	3.057	3.057	3.057	3.083	3.083	3.083	3.394	3.394	3.394
	2	2.884	2.884	2.884	3.022	3.022	3.022	3.084	3.084	3.084	3.398	3.398	3.398
	3	2.888	2.888	2.888	3.039	3.039	3.039	3.093	3.093	3.093	3.372	3.372	3.372
96214	1	2.651	2.751	2.798	3.026	3.051	3.094	3.095	3.121	3.168	3.388	3.479	3.528
96770	1	2.681	2.748	2.928	2.942	2.986	3.031	3.059	3.107	3.404	3.464	3.595	3.62
97978	1	2.87	2.87	3.002	3.002	3.002	3.002	3.37	3.37	3.37	3.37	3.531	3.531
98180	1	2.739	2.739	2.828	2.908	2.949	2.949	3.217	3.217	3.22	3.22	3.402	3.402
98756	3	2.747	2.801	2.979	3.062	3.068	3.159	3.259	3.323	3.395	3.43	3.447	3.476
100327	1	2.85	2.85	2.85	2.85	2.928	2.928	3.305	3.305	3.305	3.305	3.669	3.669
100439	1	2.692	2.735	2.777	2.808	2.851	2.894	2.896	3.381	3.392	3.549	3.631	3.772
100493	1	3.041	3.041	3.089	3.089	3.124	3.124	3.129	3.129	3.15	3.15	3.207	3.207
109380	1	2.821	2.821	2.821	2.821	2.821	2.821	3.418	3.418	3.418	3.418	3.418	3.418
	2	2.915	2.915	2.915	2.915	3.313	3.313	3.313	3.313	3.313	3.313	3.313	3.313
109878	1	2.622	2.886	2.933	3.008	3.04	3.058	3.084	3.227	3.266	3.34	3.552	3.573
	2	2.662	2.922	2.951	2.974	3.008	3.069	3.112	3.241	3.309	3.411	3.424	3.722
155266	1	3.072	3.084	3.11	3.118	3.121	3.126	3.126	3.13	3.138	3.16	3.213	3.216
156233	2	2.793	2.814	2.842	2.853	2.873	2.936	2.961	3.194	3.252	3.346	3.64	3.674
157156	1	2.739	2.739	2.827	2.908	2.949	2.949	3.217	3.217	3.22	3.22	3.402	3.402
162466	1	2.784	2.798	2.866	2.868	2.879	2.881	3.07	3.171	3.218	3.235	3.55	3.633
166306	1	2.837	2.837	2.837	2.837	2.837	2.837	2.959	2.959	2.959	2.959	2.959	2.959
166466	1	2.851	2.851	2.862	2.862	3.154	3.154	3.184	3.184	3.532	3.532	3.578	3.578
166468	1	3.033	3.033	3.033	3.033	3.033	3.033	3.033	3.033	3.033	3.033	3.033	3.033
170896	1	3.004	3.004	3.004	3.004	3.058	3.058	3.129	3.129	3.129	3.129	3.362	3.362
172510	1	2.74	2.74	2.786	2.786	2.894	2.894	2.975	2.975	3.05	3.05	3.348	3.348
200022	4	2.84	2.905	2.934	2.934	2.98	2.98	3.026	3.026	3.24	3.476	3.682	3.682
200077	1	2.717	2.854	2.86	2.972	2.982	3.095	3.144	3.211	3.227	3.437	3.571	3.571
200082	1	2.821	2.821	2.821	3.057	3.057	3.057	3.287	3.287	3.287	3.398	3.398	3.398
	2	2.863	2.863	2.863	3.176	3.176	3.176	3.18	3.18	3.18	3.544	3.544	3.544
	3	2.801	2.801	2.801	3.053	3.053	3.053	3.291	3.291	3.291	3.383	3.383	3.383
	4	2.83	2.83	2.83	3.179	3.179	3.179	3.192	3.192	3.192	3.548	3.548	3.548
200167	1	3.013	3.013	3.013	3.013	3.013	3.013	3.013	3.013	3.013	3.013	3.013	3.013
200381	2	2.642	2.756	2.849	2.914	3.023	3.096	3.167	3.185	3.251	3.368	3.476	3.533
200406	1	2.869	2.869	2.869	2.869	2.879	2.879	3.46	3.46	3.46	3.46	3.519	3.519
200407	1	2.86	2.86	2.86	2.86	2.862	2.862	3.491	3.491	3.491	3.491	3.501	3.501
200543	1	2.682	2.716	2.785	2.795	2.836	2.844	2.873	2.94	3.049	3.238	3.387	3.429
200931	2	2.744	2.754	2.886	2.916	3.027	3.091	3.263	3.298	3.403	3.482	3.537	3.686
	5	2.895	2.9	3.025	3.062	3.088	3.137	3.337	3.647	3.656	3.685	3.696	3.765
209963	1	2.906	2.906	2.906	2.906	2.906	2.906	2.936	2.936	2.936	2.936	2.936	2.936
201060	3	2.849	2.869	2.95	3.069	3.122	3.124	3.18	3.238	3.328	3.4	3.459	3.474
201284	1	2.849	2.862	2.909	2.93	2.939	3.008	3.011	3.031	3.204	3.31	3.528	3.609
202062	5	2.683	3.068	3.068	3.074	3.074	3.205	3.205	3.455	3.471	3.471	3.624	3.624
202415	2	2.788	2.788	2.846	3.02	3.02	3.073	3.073	3.11	3.11	3.648	3.669	3.669
202506	1	2.938	2.938	2.938	2.938	3.153	3.153	3.319	3.319	3.363	3.363	3.363	3.363
202507	1	2.932	2.932	2.932	2.932	3.143	3.143	3.318	3.318	3.391	3.391	3.391	3.391
202573	1	2.624	2.624	2.711	2.857	2.857	2.927	2.927	3.036	3.212	3.54	3.54	3.65
202622	1	3.055	3.055	3.055	3.055	3.055	3.055	3.055	3.055	3.055	3.055	3.055	3.055
202624	1	2.995	2.995	2.995	2.995	2.995	2.995	2.995	2.995	2.995	2.995	2.995	2.995
203125	4	2.785	2.9	2.9	2.975	2.975	3.134	3.134	3.207	3.207	3.466	3.466	3.67
	5	2.589	2.589	2.592	2.592	3.13	3.13	3.13	3.13	3.464	3.464	3.464	3.464
240209	3	2.669	2.749	2.879	3.021	3.146	3.191	3.423	3.513	3.546	3.655	3.671	3.737
245327	2	2.953	2.953	2.992	3.033	3.033	3.038	3.06	3.06	3.563	3.563	3.754	3.754
250188	5	2.673	2.703	2.791	2.81	2.914	3.158	3.21	3.313	3.464	3.54	3.612	3.668
250352	2	2.767	2.767	3.001	3.001	3.078	3.078	3.334	3.334	3.364	3.364	3.403	3.403
250445	2	2.78	2.78	3.017	3.017	3.145	3.145	3.361	3.361	3.379	3.379	3.418	3.418
280084	1	2.819	2.819	2.819	3.079	3.079	3.079	3.182	3.182	3.182	3.503	3.503	3.503
	3	2.8	2.8	2.8	3.07	3.07	3.07	3.177	3.177	3.178	3.536	3.536	3.536
	4	2.839	2.839	2.839	3.092	3.092	3.092	3.211	3.211	3.211	3.473	3.473	3.473
280313	1	2.809	2.817	2.853	2.856	2.904	2.932	3.031	3.054	3.095	3.101	3.106	3.493
280877	1	2.706	2.706	2.811	2.811	2.884	2.884	2.997	2.997	3.068	3.068	3.43	3.43
280929	1	2.763	2.763	2.875	2.984	3.057	3.057	3.261	3.261	3.295	3.295	3.443	3.443
280945	3	2.86	2.86	2.86	2.86	3.031	3.031	3.236	3.236	3.421	3.421	3.421	3.421
281572	2	2.778	2.912	2.915	2.933	2.96	2.985	3.005	3.037	3.1	3.54	3.586	3.607
380015	1	2.661	2.661	2.666	2.666	3.046	3.046	3.119	3.119	3.201	3.201	3.762	3.762
380066	1	2.619	2.619	2.661	2.661	2.894	2.894	2.951	2.951	3.345	3.345	3.569	3.569
391344	1	2.79	2.79	3.017	3.017	3.053	3.053	3.092	3.092	3.383	3.383	3.477	3.477
400658	1	2.625	2.625	2.666	2.666	2.868	2.868	2.942	2.942	3.327	3.327	3.563	3.563
409464	1	2.808	2.808	2.808	2.808	2.808	2.808	2.808	2.808	2.808	2.808	2.808	2.808
411285	1	2.768	2.768	2.812	2.812	2.922	2.922	3.016	3.016	3.116	3.116	3.353	3.353
411489	1	2.762	2.762	2.854	2.942	2.986	2.986	3.24	3.24	3.249	3.249	3.434	3.434
412094	1	2.781	2.781	2.782	2.782	2.858	2.858	2.989	2.989	3.294	3.294	3.666	3.666
15518	1	2.85	2.85	2.887	2.887	2.887	2.887	3.181	3.181	3.181	3.181	3.21	3.21	3.542
39295	1	2.674	2.804	2.821	2.915	2.922	3.055	3.171	3.277	3.423	3.474	3.492	3.622	3.755
	2	2.604	2.764	2.767	2.854	3.134	3.136	3.214	3.226	3.305	3.592	3.601	3.715	3.723
39821	1	2.704	2.769	2.899	3.022	3.1	3.164	3.174	3.187	3.352	3.607	3.61	3.729	3.764
56869	1	2.736	2.794	2.872	2.959	2.988	2.998	3.12	3.278	3.304	3.432	3.555	3.719	3.735
61388	1	2.789	2.794	2.866	2.951	2.986	3.014	3.106	3.202	3.204	3.356	3.626	3.632	3.68
	2	2.8	2.829	2.885	2.963	2.985	2.992	3.17	3.352	3.405	3.484	3.508	3.789	3.808
62824	2	2.739	2.739	2.807	2.807	2.863	2.863	2.876	2.876	2.886	3.117	3.117	3.433	3.433
64760	1	2.652	2.936	2.936	2.939	2.939	2.949	2.949	3.502	3.504	3.504	3.692	3.692	3.706
67513	1	2.749	2.749	2.772	2.772	2.948	2.948	2.956	2.956	3.144	3.209	3.209	3.448	3.448
69950	1	2.707	2.707	2.729	2.943	2.943	3.326	3.326	3.326	3.326	3.687	3.687	3.782	3.782
71156	1	2.839	2.839	2.867	2.867	2.942	3.141	3.214	3.214	3.45	3.45	3.504	3.504	3.638
	3	2.795	2.795	2.862	2.906	2.92	2.92	3.445	3.445	3.468	3.468	3.541	3.541	3.621
71571	2	2.777	2.915	3.093	3.116	3.135	3.141	3.142	3.186	3.289	3.349	3.413	3.589	3.633
71927	1	2.853	2.853	2.903	2.903	2.903	2.903	3.185	3.185	3.185	3.185	3.218	3.218	3.522
73260	1	2.853	2.853	2.903	2.903	2.903	2.903	3.185	3.185	3.185	3.185	3.218	3.218	3.522
73493	1	2.655	2.785	2.835	2.9	2.972	3.087	3.133	3.166	3.514	3.606	3.616	3.645	3.707
74433	1	2.658	2.719	2.866	2.872	2.896	2.949	2.958	2.972	3.224	3.247	3.615	3.712	3.737
82188	1	2.869	2.869	2.94	2.94	2.94	2.94	3.192	3.192	3.192	3.192	3.195	3.195	3.527
	3	2.688	2.707	2.707	3.151	3.151	3.151	3.151	3.366	3.366	3.366	3.366	3.37	3.37
85661	1	2.748	2.748	2.985	2.985	3.067	3.076	3.216	3.216	3.222	3.522	3.522	3.528	3.528
	2	2.773	2.89	2.898	3.136	3.177	3.219	3.301	3.342	3.344	3.349	3.383	3.54	3.677
85662	1	2.854	2.854	2.944	2.944	3	3.113	3.227	3.347	3.347	3.582	3.582	3.764	3.764
	2	2.84	2.992	3.072	3.196	3.198	3.238	3.256	3.43	3.441	3.45	3.458	3.481	3.756
87443	2	2.518	2.618	2.618	2.699	2.699	2.888	2.888	3.222	3.222	3.35	3.35	3.637	3.637
93933	2	2.773	2.917	3.016	3.077	3.125	3.144	3.163	3.254	3.292	3.399	3.412	3.622	3.649
200120	1	2.63	2.63	2.888	2.888	2.888	2.888	3.182	3.182	3.223	3.223	3.223	3.223	3.411
202415	1	2.79	2.957	3.02	3.15	3.16	3.186	3.236	3.272	3.331	3.4	3.483	3.6	3.689
202671	1	2.656	2.909	2.972	2.987	3.124	3.189	3.322	3.33	3.381	3.511	3.546	3.69	3.798
203125	1	2.908	2.908	2.914	2.914	2.92	2.92	2.937	2.937	3.508	3.596	3.596	3.699	3.699
280936	1	2.669	2.908	2.908	2.908	2.908	2.908	2.908	3.499	3.499	3.499	3.598	3.598	3.598
380103	1	2.733	2.807	2.898	2.898	2.931	2.971	2.971	3.098	3.098	3.115	3.115	3.208	3.208
	2	2.731	2.849	2.893	2.895	2.941	2.97	2.978	3.076	3.091	3.102	3.107	3.228	3.231
	3	2.728	2.831	2.889	2.889	2.932	2.982	2.982	3.084	3.084	3.11	3.11	3.222	3.222
	4	2.783	2.792	2.871	2.873	2.942	2.995	2.998	3.093	3.108	3.141	3.149	3.163	3.166
1728	2	2.479	2.842	2.842	3.001	3.001	3.134	3.231	3.231	3.283	3.47	3.563	3.563	3.635	3.635
10502	1	2.806	2.989	3.02	3.156	3.22	3.269	3.325	3.342	3.433	3.448	3.49	3.588	3.591	3.626
12138	1	2.852	2.852	2.905	2.905	3.158	3.158	3.161	3.161	3.367	3.367	3.382	3.514	3.653	3.653
15517	1	2.848	2.848	2.848	2.848	3.204	3.204	3.204	3.204	3.21	3.21	3.676	3.676	3.763	3.763
20638	1	2.716	2.716	2.905	2.905	2.911	2.911	3.353	3.353	3.373	3.373	3.581	3.581	3.722	3.722
22504	1	3.337	3.337	3.337	3.337	3.337	3.337	3.337	3.337	3.337	3.337	3.337	3.337	3.595	3.595
39551	1	2.809	2.978	3.02	3.146	3.215	3.267	3.322	3.335	3.433	3.484	3.571	3.579	3.619	3.676
50930	1	3.113	3.113	3.113	3.113	3.127	3.127	3.127	3.127	3.316	3.316	3.316	3.316	3.603	3.603
50932	1	3.143	3.143	3.143	3.143	3.153	3.153	3.153	3.153	3.343	3.343	3.343	3.343	3.606	3.606
62588	1	2.58	2.762	2.801	2.87	2.978	3.009	3.075	3.129	3.327	3.376	3.532	3.59	3.764	3.771
65083	1	2.781	2.781	2.808	2.808	2.857	2.857	2.996	2.996	3.641	3.641	3.695	3.695	3.704	3.704
74043	1	2.651	2.675	2.837	2.843	3.028	3.039	3.067	3.15	3.527	3.543	3.558	3.567	3.745	3.77
77070	2	2.768	2.921	3.064	3.246	3.265	3.273	3.278	3.299	3.312	3.312	3.515	3.61	3.695	3.724
79734	1	2.836	2.836	2.85	2.85	2.931	2.931	2.991	3.078	3.195	3.244	3.244	3.246	3.482	3.482
80114	1	2.734	2.734	2.914	2.914	2.917	2.917	3.367	3.367	3.37	3.37	3.602	3.602	3.699	3.699
80807	1	2.801	2.801	2.972	2.972	3.206	3.206	3.225	3.225	3.602	3.602	3.68	3.68	3.771	3.771
82496	3	2.854	3.077	3.077	3.077	3.077	3.081	3.081	3.081	3.081	3.556	3.635	3.635	3.635	3.635
85711	2	2.808	2.808	3.074	3.074	3.156	3.156	3.217	3.217	3.248	3.248	3.62	3.62	3.728	3.728
95505	1	2.733	2.733	2.92	2.92	2.923	2.923	3.364	3.364	3.367	3.367	3.6	3.6	3.728	3.728
151877	1	2.854	2.854	3.069	3.069	3.106	3.106	3.168	3.168	3.181	3.181	3.229	3.229	3.454	3.454
200381	1	2.832	2.879	2.886	2.89	2.904	2.913	2.944	2.961	3.141	3.213	3.423	3.636	3.761	3.762
202671	2	2.984	2.997	3.101	3.127	3.166	3.184	3.275	3.384	3.403	3.463	3.478	3.511	3.522	3.771
203125	2	2.954	2.954	2.954	2.954	3.046	3.182	3.182	3.182	3.182	3.407	3.699	3.699	3.699	3.699
	3	2.864	2.864	2.864	2.864	3.206	3.206	3.206	3.206	3.226	3.226	3.252	3.252	3.252	3.252
2209	2	2.876	2.876	2.952	2.952	2.952	2.952	3.075	3.183	3.183	3.338	3.338	3.338	3.338	3.465	3.465
39254	2	2.928	2.928	2.956	2.956	2.956	2.956	3.087	3.129	3.129	3.346	3.346	3.346	3.346	3.524	3.524
40307	1	2.82	2.82	2.82	2.925	2.925	2.925	3.211	3.211	3.211	3.608	3.608	3.608	3.677	3.677	3.677
	2	2.913	2.913	2.913	2.915	2.915	2.915	2.942	2.942	2.942	3.374	3.374	3.374	3.487	3.487	3.487
40987	1	2.848	2.848	2.848	3.006	3.006	3.006	3.091	3.091	3.091	3.168	3.168	3.168	3.317	3.317	3.317
	2	2.809	2.809	2.809	2.951	2.951	2.951	3.071	3.071	3.071	3.481	3.481	3.481	3.653	3.653	3.653
40990	1	2.867	2.867	2.867	3.03	3.03	3.03	3.145	3.145	3.145	3.17	3.17	3.17	3.347	3.347	3.347
	2	2.831	2.831	2.831	2.968	2.968	2.968	3.109	3.109	3.109	3.517	3.517	3.517	3.65	3.65	3.65
40991	1	2.856	2.856	2.856	2.991	2.991	2.991	3.121	3.121	3.121	3.194	3.194	3.194	3.33	3.33	3.33
	2	2.821	2.821	2.821	3.018	3.018	3.018	3.109	3.109	3.109	3.469	3.469	3.469	3.634	3.634	3.634
68869	2	2.799	2.799	2.9	2.9	2.919	2.919	3.456	3.456	3.456	3.627	3.627	3.632	3.702	3.702	3.748
	3	2.648	2.673	2.984	3.024	3.029	3.12	3.124	3.161	3.19	3.191	3.248	3.409	3.424	3.455	3.522
71674	1	2.6	2.635	2.691	2.781	2.851	3.032	3.084	3.125	3.159	3.182	3.211	3.488	3.538	3.566	3.714
82110	1	2.805	2.805	2.882	2.882	2.882	2.882	3.041	3.178	3.178	3.434	3.434	3.434	3.434	3.531	3.531
82111	1	2.803	2.803	2.868	2.868	2.868	2.868	2.993	3.216	3.216	3.438	3.438	3.438	3.438	3.509	3.509
100420	1	2.872	2.872	2.872	3.006	3.006	3.006	3.12	3.12	3.12	3.179	3.179	3.179	3.404	3.404	3.404
	2	2.831	2.831	2.831	2.998	2.998	2.998	3.146	3.146	3.146	3.499	3.499	3.499	3.601	3.601	3.601
158487	1	2.93	2.93	2.93	3.255	3.255	3.255	3.335	3.335	3.335	3.534	3.534	3.534	3.607	3.607	3.607
	2	2.89	2.89	2.89	2.999	2.999	2.999	3.187	3.187	3.187	3.351	3.351	3.351	3.511	3.511	3.511
202887	1	2.838	2.838	2.838	2.938	2.938	2.938	3.146	3.146	3.146	3.594	3.594	3.594	3.627	3.627	3.627
280996	1	2.909	2.909	2.909	3.14	3.14	3.14	3.224	3.224	3.224	3.522	3.522	3.522	3.57	3.57	3.57
	2	2.907	2.907	2.907	3.033	3.033	3.033	3.145	3.145	3.145	3.26	3.26	3.26	3.568	3.568	3.568
280997	1	2.902	2.902	2.902	3.2	3.2	3.2	3.239	3.239	3.239	3.456	3.456	3.456	3.558	3.558	3.558
	2	2.882	2.882	2.882	3.024	3.024	3.024	3.113	3.113	3.113	3.282	3.282	3.282	3.57	3.57	3.57
280998	1	2.921	2.921	2.921	3.151	3.151	3.151	3.246	3.246	3.246	3.525	3.525	3.525	3.554	3.554	3.554
	2	2.886	2.886	2.886	3.055	3.055	3.055	3.145	3.145	3.145	3.277	3.277	3.277	3.578	3.578	3.578
280999	1	2.822	2.822	2.822	3.013	3.013	3.013	3.111	3.111	3.111	3.474	3.474	3.474	3.608	3.608	3.608
	2	2.859	2.859	2.859	2.913	2.913	2.913	2.983	2.983	2.983	3.242	3.242	3.242	3.468	3.468	3.468
409464	2	2.85	2.85	2.949	2.949	2.949	2.949	3.064	3.187	3.187	3.317	3.317	3.317	3.317	3.442	3.442
415789	1	2.862	2.862	2.862	3.045	3.045	3.045	3.103	3.103	3.103	3.477	3.477	3.477	3.57	3.57	3.57
	2	2.865	2.865	2.865	2.943	2.943	2.943	2.997	2.997	2.997	3.238	3.238	3.238	3.502	3.502	3.502
416203	1	2.872	2.872	2.872	2.942	2.942	2.942	3.015	3.015	3.015	3.231	3.231	3.231	3.504	3.504	3.504
	2	2.855	2.855	2.855	3.051	3.051	3.051	3.119	3.119	3.119	3.473	3.473	3.473	3.585	3.585	3.585
416204	1	2.868	2.868	2.868	2.953	2.953	2.953	3.074	3.074	3.074	3.207	3.207	3.207	3.528	3.528	3.528
	2	2.864	2.864	2.864	3.093	3.093	3.093	3.138	3.138	3.138	3.46	3.46	3.46	3.576	3.576	3.576
