# Supplementary material for: Bond-length distributions for ions bonded to oxygen: alkali and alkaline-earth metals
Source: Acta Crystallogr B Struct Sci Cryst Eng Mater. 2016 Aug 1;72(Pt 4):602–25. doi: 10.1107/S2052520616008507 (PMC4971548; doi:10.1107/S2052520616008507)
Supplement: Supplementary file 7 [file b-72-00602-sup7.txt]

ICSD_#	ION_#	Bond 1	Bond 2	Bond 3	Bond 4	Bond 5	Bond 6	Bond 7	Bond 8
30964	1	1.871	1.894	1.909
51442	2	1.907	1.984	1.984
65170	1	1.887	1.887	1.97
95115	1	1.888	1.888	1.888
7	1	1.93	1.94	1.962	2.032
14	1	1.962	1.962	1.98	1.98
58	1	1.914	1.963	1.975	1.976
	2	1.928	1.962	1.981	1.99
172	1	1.888	1.916	1.957	1.974
	2	1.883	1.929	1.937	1.95
638	1	1.937	1.968	2.005	2.024
	2	1.931	1.943	1.978	1.981
	3	1.861	1.879	1.896	1.946
	4	1.926	1.978	1.986	2.042
	5	1.91	1.912	1.924	1.97
	6	1.941	1.983	2.027	2.034
	7	1.91	1.917	1.927	1.975
	8	1.882	1.964	1.964	1.969
	9	1.942	1.979	2.014	2.033
	10	1.896	1.904	1.972	2.018
853	1	1.937	1.938	1.955	2.17
1113	1	1.948	1.959	1.988	1.999
1180	2	1.878	1.946	1.993	2.003
1439	1	1.901	1.937	1.96	2.033
1485	2	1.861	1.861	1.966	1.966
1521	1	1.933	1.968	1.969	2
4204	1	1.995	1.995	1.995	1.995
8237	1	1.877	1.934	2.002	2.05
	2	1.922	1.962	2.042	2.135
8238	1	1.774	1.956	2.054	2.063
	2	1.945	1.968	2.003	2.092
8255	1	1.922	1.939	1.964	2.02
10479	1	1.964	1.964	2.026	2.026
16441	1	1.902	1.931	1.977	1.985
	2	1.975	1.979	1.991	1.992
20095	1	1.879	1.899	1.908	1.936
	2	1.927	1.927	1.932	1.932
20208	1	1.933	1.947	1.951	1.993
	2	1.948	1.997	1.997	2.048
20434	1	1.859	1.885	1.907	1.928
	2	1.876	1.901	1.961	1.975
20550	1	1.886	1.886	1.996	1.996
20835	1	1.813	2.013	2.013	2.048
23017	1	1.847	1.927	1.991	2.002
	2	1.92	1.933	1.939	2.062
	3	1.891	1.944	2.003	2.018
	4	1.936	1.938	1.977	2.179
	5	1.919	1.952	1.993	1.994
	6	1.921	1.975	2.005	2.081
	8	1.841	1.938	1.964	2.041
26337	1	1.891	1.913	1.928	1.95
26451	1	1.974	2.006	2.009	2.041
	2	1.942	2.018	2.031	2.04
26452	1	1.922	1.938	1.96	2.217
	2	1.932	1.933	1.943	1.969
27543	1	1.963	1.963	1.963	1.963
29551	1	1.968	1.975	1.987	2.003
	2	1.941	1.945	1.954	2.011
30854	1	1.912	1.912	1.912	1.912
30909	1	1.899	1.963	1.991	2.061
	2	1.902	1.999	2.095	2.184
	3	1.958	1.983	2	2.004
31050	1	1.984	2.043	2.066	2.154
	2	1.911	1.941	1.983	2.028
	3	1.896	1.95	1.954	2.114
	4	1.918	1.949	2.003	2.124
	5	1.867	1.907	1.97	2.013
	6	1.88	1.884	1.94	2.396
33739	1	2.014	2.014	2.014	2.014
33761	1	1.909	1.914	1.931	1.956
33890	1	1.959	1.98	2.023	2.023
	2	1.894	1.894	2.062	2.085
34073	1	1.976	1.976	1.986	1.986
34362	1	1.905	2.054	2.105	2.122
	2	1.896	1.929	1.947	2.097
34950	1	1.98	1.98	1.999	1.999
35161	1	1.888	1.888	1.888	1.95
	2	1.837	1.837	1.837	1.988
35162	1	1.776	1.776	1.776	2.263
	2	1.919	1.919	1.919	2.038
35163	1	1.889	1.981	1.981	1.981
	2	1.879	1.879	1.879	2.032
35290	1	1.925	1.966	2.048	2.093
	2	1.942	1.955	1.972	2.297
	3	1.911	1.955	2.039	2.085
35405	1	1.946	1.946	1.957	1.957
	2	1.877	1.937	1.937	2.129
	3	1.92	1.941	1.994	2.165
36038	1	1.909	1.923	1.923	1.923
36431	1	1.961	1.989	2.087	2.114
	8	1.831	1.922	2.387	2.433
	9	1.961	1.972	2.077	2.139
36531	1	1.945	1.964	1.976	2.009
	2	1.924	1.94	1.942	2.04
36532	1	1.991	2.009	2.029	2.037
	2	1.867	1.932	2.007	2.33
36644	1	1.894	1.894	2.025	2.072
36645	1	1.893	1.893	2.082	2.108
37071	1	1.94	1.965	2.04	2.042
	2	1.866	1.866	2.091	2.126
37084	1	1.991	2.006	2.013	2.079
	2	1.973	1.982	1.985	2.067
	3	1.912	1.969	1.979	2.013
38036	1	1.895	1.995	1.995	2.017
	2	1.895	1.961	1.975	2.03
38250	1	1.898	1.925	1.937	2.019
	2	1.883	1.953	1.984	2.067
38350	1	1.973	1.973	1.981	2.092
	2	1.943	1.943	1.968	1.968
39266	1	1.899	1.952	1.956	1.974
39403	1	1.92	1.946	1.946	1.946
39421	1	1.932	1.955	1.977	1.981
39499	1	2.101	2.101	2.114	2.114
39648	1	1.921	2.033	2.053	2.061
39684	1	1.901	1.916	1.947	1.996
39763	1	1.832	1.929	1.964	1.965
	2	1.897	1.926	1.938	1.98
39779	1	1.887	1.887	1.923	2.193
39814	1	1.923	1.942	2.003	2.003
	2	1.913	1.948	2.005	2.033
	3	1.877	1.926	1.982	2
	4	1.841	1.888	2.068	2.094
40305	1	1.853	1.941	1.958	2.034
40306	1	1.89	1.918	1.939	1.952
	2	1.956	1.956	1.971	2.014
	3	1.707	1.97	2.038	2.155
40941	1	1.913	1.967	1.981	1.998
41433	3	1.963	1.963	1.963	1.963
47104	1	1.885	1.983	2.005	2.02
47106	1	1.946	1.946	1.971	1.971
48177	1	1.862	1.962	2	2.063
48209	1	1.943	1.958	1.999	2.023
49021	1	1.932	1.932	1.983	2.157
49022	1	1.92	1.92	1.944	2.138
49026	1	1.903	1.974	2.01	2.032
50058	1	1.918	1.934	1.957	2.01
50442	1	1.937	1.961	1.995	2.035
50577	1	1.889	1.947	1.955	1.974
	2	1.904	1.918	1.965	1.995
	3	1.89	1.941	1.991	2.353
50950	1	1.974	1.976	1.985	2.014
	2	1.963	1.974	1.991	2.041
	3	1.918	1.97	2.008	2.011
	4	1.953	1.992	2.023	2.024
	5	1.906	1.965	2.002	2.012
	6	1.932	1.968	1.981	2.004
	7	1.912	1.96	1.984	1.992
	8	1.931	1.953	1.98	2.013
51630	1	1.906	1.995	2.009	2.013
	2	1.954	1.967	1.986	2.042
	3	1.877	1.898	1.994	1.995
	4	1.907	1.924	1.934	1.985
	5	1.912	1.912	1.962	1.962
	6	1.945	1.945	1.967	1.967
51631	1	1.906	1.934	1.959	2.006
51754	1	1.908	1.92	1.937	2.011
	2	1.932	1.957	1.977	2.1
	3	1.857	1.938	2.021	2.354
54021	3	1.908	1.924	1.934	1.965
	4	1.898	1.926	1.926	1.947
54368	1	1.996	1.996	1.996	1.996
54839	1	1.949	1.949	1.949	1.949
56757	1	1.856	1.862	2.108	2.108
	2	1.871	1.899	2.072	2.072
56759	1	1.932	1.98	2.048	2.048
56760	1	1.859	1.949	2.062	2.062
59243	1	1.925	1.925	2.007	2.011
	2	1.864	1.874	2.085	2.103
	3	1.913	1.939	2.009	2.011
	4	1.869	1.949	1.975	1.978
59823	1	1.933	1.933	1.936	1.936
60069	1	1.901	1.943	1.955	2
	2	1.893	1.929	1.946	1.955
60768	1	1.963	1.963	1.975	1.975
	2	1.913	1.916	1.916	2.12
	3	1.934	1.954	2.041	2.184
60948	1	1.953	2	2.01	2.069
	2	1.957	1.988	1.991	2.017
61217	1	1.915	1.933	2.001	2.02
61218	1	1.888	1.91	1.929	2.03
61219	1	1.897	2.009	2.01	2.077
61692	1	1.93	1.93	1.952	1.952
62024	1	1.95	1.956	1.958	1.99
62089	1	1.911	1.962	1.976	1.996
	2	1.902	1.939	1.95	1.95
62137	1	1.959	1.959	2.108	2.108
	2	1.901	1.901	1.972	1.972
62333	1	1.936	1.953	1.972	2.289
62341	1	1.906	1.949	1.952	1.999
62514	1	1.881	1.882	1.933	2.007
	2	1.894	1.952	1.979	1.999
62586	1	1.907	1.91	1.93	1.951
	2	1.91	1.93	1.959	1.964
	4	1.857	1.963	1.98	1.998
63415	1	1.881	1.882	1.961	2.032
63718	1	1.991	1.991	1.997	1.997
64962	1	1.886	1.934	1.96	2.001
65006	1	1.908	1.939	1.939	1.939
65025	1	1.917	1.951	1.971	1.984
65051	1	1.933	2.029	2.043	2.12
65125	1	1.89	1.907	1.963	2.021
	2	1.919	1.959	1.967	2.009
65126	1	1.892	1.9	1.904	1.932
65127	1	1.912	1.918	1.923	1.947
65148	1	1.882	1.927	1.978	2.019
65149	1	1.915	1.919	2.021	2.055
65150	1	1.918	1.928	2.035	2.047
65175	1	1.972	1.972	1.972	2.071
	2	1.929	1.929	1.977	2.23
	3	1.952	1.976	1.976	2.051
65176	1	1.994	1.994	1.994	2.057
	2	1.922	1.922	1.953	2.176
	3	1.953	1.956	1.956	2.061
65177	1	1.908	1.908	1.953	1.953
	2	1.983	2.007	2.007	2.121
65442	1	1.822	1.924	2.011	2.076
	2	1.878	1.912	1.918	1.973
65444	1	1.958	1.958	2.027	2.027
	2	1.925	1.928	1.928	2.119
	3	1.954	1.954	2.055	2.167
65445	1	1.928	1.928	1.959	1.959
	2	1.873	1.873	1.953	2.165
	3	1.936	1.956	1.993	2.09
65474	1	1.948	1.948	1.984	1.984
65475	1	1.892	1.904	1.948	2.022
65816	1	1.894	1.979	2.002	2.171
	2	1.857	1.931	1.981	2.164
65930	1	1.967	2.027	2.08	2.17
65945	1	1.969	1.969	1.971	1.971
65976	1	1.914	1.914	1.914	1.914
65978	1	1.908	1.927	2.001	2.032
67535	1	1.995	1.995	1.995	1.995
67536	1	2.016	2.016	2.016	2.016
68508	1	1.89	1.893	1.928	1.95
68653	1	1.859	1.874	1.925	1.935
	2	1.87	1.981	2.031	2.126
69197	1	1.936	1.967	2.093	2.124
69345	1	1.939	1.957	1.96	1.984
69491	1	2.028	2.028	2.052	2.052
	2	1.993	1.993	1.993	1.993
69560	1	1.908	1.932	1.961	2.007
69967	1	1.95	1.972	1.973	1.992
71035	1	1.948	1.948	1.981	1.981
72361	1	1.916	1.916	1.994	2.042
72519	1	1.917	1.991	2.017	2.039
72644	1	1.914	1.94	1.945	2.036
72840	1	1.944	1.944	1.989	1.989
72841	1	1.86	1.879	1.879	2.013
	6	1.923	1.937	1.966	2.005
73124	1	1.914	1.935	1.979	1.991
	2	1.951	1.977	1.989	2.014
	3	1.884	1.904	1.973	2.032
73159	1	1.949	1.949	1.957	1.957
73200	1	1.962	1.972	2.015	2.018
73205	1	1.914	1.986	2.052	2.085
74035	1	1.866	1.909	1.94	2.049
74685	1	1.976	2.001	2.03	2.05
74860	1	1.877	1.877	2.06	2.06
74863	2	1.926	1.961	2.048	2.048
74864	2	1.921	1.953	2.053	2.053
74865	1	1.893	1.908	1.972	2.172
	2	1.911	2.035	2.035	2.052
74866	1	1.912	1.953	2.03	2.03
	2	1.931	1.968	2.03	2.03
74949	1	1.908	1.936	1.983	2.028
75045	1	1.896	1.896	1.94	1.94
75161	1	1.987	2.046	2.3	2.313
	2	1.815	1.977	2.006	2.256
75554	1	1.978	1.978	2.01	2.01
75995	1	1.96	1.96	1.96	1.96
77095	1	1.924	1.943	1.945	2.01
	2	1.936	1.994	1.994	2.047
78002	1	1.903	1.928	1.96	1.98
	2	1.889	1.899	1.941	1.949
	4	1.97	1.97	1.976	1.976
78326	1	1.959	2.008	2.033	2.033
	3	1.866	1.93	1.959	1.978
	5	1.89	1.89	1.987	2.444
	6	1.87	2.023	2.06	2.06
	7	1.877	1.925	2.004	2.058
78482	1	1.998	1.998	1.998	1.998
78562	1	1.929	1.935	1.995	2.036
78741	1	1.88	1.905	1.95	2.018
78991	1	1.939	1.959	1.967	1.974
79098	1	1.844	1.915	2.014	2.335
	2	1.931	2.045	2.059	2.059
79472	1	1.927	1.927	1.927	1.959
82205	2	1.878	1.944	2.035	2.035
82373	1	1.86	1.955	1.983	2.006
83582	1	1.98	1.98	2.091	2.091
83652	1	1.903	1.922	1.925	1.949
	2	1.914	1.925	1.957	1.989
84617	1	1.989	2.005	2.01	2.172
86096	1	1.912	1.972	1.986	2.004
	2	1.944	1.971	1.987	1.991
88334	1	1.908	1.912	1.953	1.974
	3	1.897	1.914	1.92	1.927
88917	1	1.965	1.976	1.985	2.01
	2	1.941	1.944	1.976	2.001
88968	2	2.041	2.041	2.041	2.041
89242	1	1.884	1.967	2.02	2.049
89899	1	1.948	1.948	1.948	1.948
92708	1	1.953	1.957	1.978	2.037
	2	1.971	1.982	2	2.025
92876	1	1.882	1.912	1.966	2
	2	1.9	1.952	1.955	1.961
92904	1	1.897	1.979	1.984	2.085
	2	1.916	1.938	1.945	2.01
	3	1.892	1.925	1.946	2.072
	4	1.928	1.969	1.985	2.085
	5	1.885	1.981	2.016	2.029
	6	1.815	1.936	2.024	2.066
	7	1.775	1.929	2.105	2.2
	8	1.69	1.917	2.107	2.148
	9	1.92	1.964	2.006	2.059
	10	1.868	1.949	1.957	2.033
	11	1.758	1.957	2.056	2.238
	12	1.889	2.007	2.013	2.014
93086	1	1.918	1.974	2.008	2.043
93089	1	1.925	1.966	2.026	2.037
93601	1	1.872	2.003	2.008	2.176
93602	1	1.885	2.021	2.112	2.192
93650	1	1.949	1.965	1.983	1.986
94318	1	1.951	1.972	1.982	1.982
94356	1	1.878	1.878	1.931	1.965
	2	1.944	1.95	2.014	2.074
	3	1.922	1.945	2.088	2.094
94489	1	1.947	1.953	1.957	2.003
	2	1.941	1.949	1.975	2.001
94494	1	1.897	1.905	1.932	2
94495	1	1.916	1.916	1.927	1.943
	2	1.912	1.915	1.934	1.942
95407	1	1.89	1.922	2.031	2.041
95781	1	1.929	1.942	1.942	2.01
95908	1	1.957	2.008	2.042	2.062
99481	1	1.798	2.081	2.137	2.177
100200	1	1.944	1.945	1.956	1.981
100324	1	1.887	1.953	1.976	2.026
100348	1	1.938	1.938	1.947	1.947
100402	1	1.934	1.941	1.956	2.175
100403	1	1.924	1.94	1.948	2.172
100493	1	1.912	1.912	1.919	1.919
	2	1.842	1.855	1.938	1.989
100631	1	1.957	1.957	1.96	1.96
109810	3	1.927	1.942	1.959	2.083
109876	2	1.947	1.947	1.993	1.993
	3	1.896	1.935	1.941	1.941
150856	1	1.853	1.913	1.922	1.936
150858	1	1.88	1.898	1.911	1.931
151878	1	1.8	2.01	2.01	2.01
152567	1	1.97	2	2.059	2.062
152568	1	1.951	1.994	2.05	2.06
153443	1	1.96	1.96	1.96	1.96
153518	1	1.976	1.976	1.992	1.992
154223	1	1.989	1.989	2.095	2.095
154982	1	2.006	2.006	2.006	2.006
155266	1	1.88	1.902	1.906	1.935
	2	1.873	1.902	1.912	1.94
	3	1.901	1.91	1.932	1.933
156006	1	1.951	1.959	1.968	2.097
158777	1	1.933	1.933	1.935	1.935
166468	1	1.958	1.958	1.958	1.958
166611	1	1.877	1.882	2.085	2.131
170007	1	1.824	1.888	2.029	2.036
174128	2	2.019	2.019	2.115	2.115
174238	1	1.989	1.995	2	2.019
174239	1	1.962	1.969	1.971	1.973
	2	1.951	1.953	1.965	1.992
	3	1.92	1.926	1.955	1.99
174240	1	1.905	1.93	1.958	1.992
	2	1.888	1.948	2.008	2.011
	3	1.937	1.945	1.945	1.967
200222	1	1.855	1.855	1.918	1.918
200520	1	1.853	1.993	2.097	2.406
200615	1	1.898	1.902	1.932	2.058
200623	1	1.856	1.894	1.956	1.956
200624	1	1.864	1.909	1.917	1.97
200669	1	1.915	1.927	1.934	1.94
	2	1.921	1.921	1.935	2.037
200774	1	1.996	1.996	2.017	2.017
200780	1	1.934	1.955	1.955	2.008
201040	1	1.927	1.934	1.967	1.973
202560	1	1.918	1.926	1.964	1.984
202622	1	1.927	1.927	1.927	1.927
202624	1	1.97	1.97	1.97	1.97
202863	1	1.859	1.915	1.915	1.939
203065	2	1.996	1.996	1.996	2
203174	1	1.948	2.002	2.004	2.052
	2	1.9	1.917	2.004	2.016
	3	1.892	1.972	2.003	2.029
	4	1.869	1.938	1.994	2.024
	5	1.912	1.994	2.003	2.012
	6	1.873	1.945	2	2.036
	7	1.859	1.961	2.022	2.061
	8	1.881	1.932	2.002	2.054
240626	1	1.918	1.973	2.012	2.012
240627	1	1.916	1.964	2.017	2.017
240628	1	1.949	1.975	1.985	2.031
	2	1.934	1.956	1.961	1.98
240703	1	1.973	1.973	1.988	1.988
245516	1	1.921	1.957	1.962	2.086
246188	2	2.01	2.025	2.041	2.041
246816	1	1.886	1.886	1.886	1.886
	3	1.889	2.004	2.121	2.131
250176	1	1.933	1.933	1.936	1.936
280588	1	1.92	1.921	2.023	2.064
280957	1	1.918	1.932	1.949	1.976
281276	1	1.909	1.967	1.972	1.987
	2	1.919	1.94	1.949	1.965
281331	3	1.912	1.953	1.961	1.982
300031	1	1.849	1.871	1.924	2.108
391261	1	1.947	1.947	2.15	2.15
400416	1	1.909	1.909	2.261	2.261
401554	2	1.911	1.928	2.022	2.073
	3	1.933	1.944	1.974	2.139
409503	1	1.942	1.953	1.983	1.986
409504	1	1.956	1.976	2.048	2.048
410851	1	2.063	2.063	2.063	2.063
416442	1	1.968	1.968	1.984	1.984
416590	1	1.956	2.015	2.063	2.284
416877	1	1.944	1.944	1.985	1.985
416878	1	1.955	1.955	1.975	1.975
416879	1	1.969	1.969	1.975	1.975
635	1	1.975	2	2.041	2.053	2.549
	2	1.966	1.98	2.041	2.066	2.577
1123	1	1.969	1.989	2.04	2.156	2.472
1585	1	1.983	2.001	2.013	2.178	2.673
20096	1	1.944	2.079	2.145	2.211	2.573
20173	1	1.959	2.003	2.026	2.113	2.404
20537	1	2.032	2.059	2.082	2.109	2.282
	2	2.038	2.082	2.159	2.159	2.259
20693	2	1.948	2.024	2.024	2.265	2.265
20963	1	2.081	2.096	2.152	2.28	2.335
23017	7	1.898	2.022	2.059	2.234	2.565
35252	1	1.964	2.026	2.146	2.153	2.176
	2	1.965	1.997	2.085	2.091	2.103
	3	1.886	2.084	2.086	2.146	2.27
	4	1.933	2.017	2.112	2.134	2.151
	5	1.991	1.994	2.074	2.08	2.095
	6	1.949	1.994	2.056	2.068	2.126
	7	1.992	2.051	2.061	2.066	2.082
	8	1.95	2.021	2.031	2.037	2.125
	9	1.987	2.054	2.075	2.078	2.269
	10	1.997	2.011	2.023	2.072	2.442
	15	1.967	1.972	1.988	2.045	2.377
	16	1.992	1.993	2.089	2.146	2.159
36431	3	1.944	2.004	2.032	2.105	2.43
	5	1.973	2.032	2.081	2.12	2.381
	6	1.905	2.023	2.043	2.094	2.31
37060	1	1.949	1.96	1.969	2.004	2.473
39211	1	1.815	2.129	2.129	2.39	2.39
39263	1	2.057	2.065	2.077	2.11	2.184
39761	1	1.944	2.046	2.097	2.184	2.379
	2	1.947	2.107	2.174	2.197	2.215
39841	1	1.989	2.018	2.025	2.031	2.035
	2	1.931	1.936	1.952	1.977	2.318
40247	1	1.946	1.97	2.066	2.076	2.374
41321	1	1.929	2.061	2.096	2.284	2.377
	2	1.982	1.992	2.129	2.155	2.292
	3	1.989	1.997	2.103	2.189	2.295
41433	1	1.953	2.008	2.033	2.073	2.331
47158	1	1.999	2.008	2.032	2.144	2.174
51442	1	2.047	2.102	2.103	2.103	2.281
51631	4	1.975	1.985	2.014	2.091	2.347
56772	1	1.894	2.008	2.095	2.281	2.657
59305	1	1.952	2.127	2.127	2.461	2.461
62586	3	2.018	2.026	2.051	2.11	2.233
68653	3	1.934	2.016	2.116	2.124	2.261
	4	1.91	2.034	2.045	2.259	2.41
	5	1.959	2.049	2.077	2.088	2.171
	6	1.885	1.892	2.024	2.239	2.555
68921	1	1.958	2.021	2.075	2.087	2.132
69051	1	2.057	2.079	2.079	2.132	2.132
69345	2	1.899	1.972	2.092	2.188	2.504
	3	1.938	1.951	1.961	2.255	2.508
69412	1	2.103	2.161	2.182	2.283	2.326
73089	1	1.97	2.003	2.031	2.067	2.366
73090	1	1.97	1.989	2.028	2.161	2.237
	5	1.976	2.039	2.061	2.071	2.332
73124	4	1.946	1.991	2.047	2.053	2.202
73218	1	1.975	1.975	2.009	2.113	2.201
73241	1	1.902	1.974	2.258	2.26	2.261
	2	2.004	2.078	2.179	2.237	2.574
74863	1	1.908	1.917	1.937	2.378	2.659
74864	1	1.904	1.916	1.951	2.387	2.652
74866	3	1.906	1.917	1.927	2.457	2.582
	4	1.907	1.916	1.93	2.422	2.65
78002	3	1.866	2.007	2.007	2.192	2.192
78991	2	2.039	2.041	2.054	2.098	2.139
88334	2	1.998	1.998	2.028	2.075	2.075
88465	1	2.013	2.013	2.075	2.075	2.499
88968	1	2.043	2.043	2.069	2.116	2.116
90368	1	1.88	1.91	2.022	2.198	2.553
92571	1	1.962	1.974	2.005	2.067	2.182
92842	1	1.951	2.012	2.021	2.117	2.17
92843	1	1.953	1.971	1.989	2.097	2.198
93650	2	1.953	2.011	2.033	2.042	2.528
95793	1	1.955	1.955	2.171	2.171	2.334
98566	1	1.981	1.998	2.028	2.132	2.28
109894	1	1.969	2.014	2.079	2.087	2.251
155265	1	1.94	1.969	1.971	2.229	2.271
166451	1	1.971	1.989	1.994	2.096	2.422
174128	1	1.953	2.055	2.055	2.13	2.509
200926	1	1.979	2.036	2.105	2.126	2.28
202363	1	1.89	2.232	2.232	2.32	2.32
245734	1	1.971	1.971	2.038	2.039	2.039
246190	1	2.068	2.074	2.084	2.117	2.464
246191	1	1.875	2.034	2.183	2.334	2.382
247056	1	2.002	2.119	2.131	2.167	2.2
247058	3	2.015	2.041	2.069	2.153	2.24
280870	1	1.966	2.235	2.235	2.344	2.344
280871	1	1.955	2.206	2.206	2.35	2.35
280993	1	1.993	1.999	1.999	2.4	2.4
400552	1	2.007	2.014	2.059	2.078	2.125
1180	1	2.144	2.144	2.144	2.378	2.378	2.378
1321	1	2.121	2.121	2.121	2.127	2.127	2.127
1485	1	2.105	2.105	2.22	2.22	2.635	2.635
2403	1	2.046	2.046	2.05	2.05	2.377	2.377
	2	2.058	2.058	2.151	2.151	2.183	2.183
	3	2.023	2.051	2.086	2.09	2.208	2.422
	4	2.048	2.081	2.132	2.139	2.14	2.32
	5	2.085	2.103	2.11	2.112	2.162	2.386
4155	1	1.899	1.958	1.971	2.134	2.5	2.612
	2	1.936	2.019	2.058	2.14	2.302	2.542
	3	1.967	2.001	2.005	2.008	2.281	2.594
8243	1	2.12	2.121	2.136	2.193	2.204	2.219
10479	2	2.021	2.021	2.088	2.088	2.299	2.299
16408	1	2.116	2.118	2.14	2.14	2.144	2.144
16486	1	2.013	2.038	2.096	2.138	2.175	2.227
20173	2	2.026	2.026	2.048	2.048	2.435	2.435
20540	1	2.051	2.051	2.124	2.124	2.266	2.266
	2	2.035	2.035	2.132	2.132	2.158	2.158
20558	1	2.096	2.096	2.177	2.177	2.26	2.26
20610	1	2.041	2.051	2.057	2.128	2.242	2.329
20693	1	2.094	2.094	2.15	2.15	2.158	2.158
20836	1	2.133	2.133	2.234	2.234	2.24	2.24
27179	1	2.116	2.143	2.146	2.151	2.16	2.252
30019	1	2.114	2.114	2.17	2.17	2.421	2.421
30521	1	2.111	2.111	2.246	2.246	2.28	2.28
31316	1	2.101	2.101	2.101	2.101	2.536	2.536
33242	1	1.826	1.826	2.106	2.106	2.564	2.564
33776	1	2.09	2.09	2.09	2.183	2.183	2.183
34095	1	2.082	2.082	2.108	2.108	2.168	2.168
	2	2.058	2.058	2.099	2.099	2.169	2.169
35182	1	2.09	2.09	2.249	2.249	2.368	2.368
	2	2.139	2.139	2.256	2.256	2.287	2.287
35252	11	2.012	2.094	2.154	2.193	2.241	2.275
	12	2.082	2.083	2.12	2.157	2.225	2.377
	13	2.093	2.128	2.145	2.158	2.216	2.252
	14	2.05	2.066	2.094	2.165	2.172	2.208
35429	3	2.176	2.176	2.264	2.264	2.276	2.276
	4	2.196	2.225	2.231	2.239	2.258	2.317
35473	1	2.079	2.079	2.079	2.152	2.152	2.152
35769	1	2.109	2.109	2.109	2.109	2.109	2.109
39464	1	2.014	2.014	2.21	2.21	2.265	2.265
39534	1	2.056	2.056	2.11	2.11	2.215	2.215
39574	1	1.891	1.891	2.253	2.253	2.47	2.47
39580	2	2.052	2.052	2.146	2.146	2.381	2.381
39581	2	2.058	2.058	2.096	2.096	2.384	2.384
39739	1	2.028	2.028	2.117	2.117	2.593	2.593
39779	2	2.047	2.047	2.049	2.049	2.049	2.049
41433	2	2.05	2.05	2.052	2.052	2.55	2.55
47104	2	2.159	2.159	2.159	2.447	2.447	2.447
49026	2	2.18	2.18	2.18	2.439	2.439	2.439
49513	1	2.233	2.253	2.253	2.295	2.516	2.516
51392	2	2.052	2.052	2.245	2.245	2.255	2.255
	3	2.103	2.117	2.133	2.195	2.213	2.297
	4	1.964	2.112	2.151	2.199	2.227	2.536
51631	2	2.06	2.094	2.166	2.219	2.338	2.374
	3	2.021	2.103	2.119	2.163	2.201	2.257
51632	1	2.042	2.049	2.057	2.125	2.223	2.351
54021	1	2.062	2.102	2.133	2.151	2.27	2.335
	2	1.995	2.036	2.128	2.134	2.277	2.41
54825	1	2.098	2.098	2.158	2.158	2.227	2.227
54826	1	2.094	2.094	2.164	2.164	2.212	2.212
54827	1	2.092	2.092	2.173	2.173	2.2	2.2
54828	1	2.09	2.09	2.182	2.182	2.183	2.183
54829	1	2.086	2.086	2.176	2.176	2.176	2.176
55859	1	1.991	2.12	2.123	2.124	2.136	2.151
56291	1	2.107	2.107	2.184	2.184	2.206	2.206
59244	1	2.065	2.065	2.183	2.183	2.444	2.444
59853	1	2.084	2.163	2.167	2.227	2.227	2.269
60948	3	2.017	2.043	2.128	2.139	2.546	2.692
61055	1	2.11	2.11	2.11	2.11	2.442	2.442
61217	2	2.131	2.131	2.131	2.322	2.322	2.322
61218	2	2.101	2.101	2.101	2.357	2.357	2.357
61219	2	2.206	2.206	2.206	2.513	2.513	2.513
62229	1	2.12	2.12	2.205	2.205	2.274	2.274
65050	1	2.082	2.09	2.122	2.164	2.254	2.388
65158	2	2.282	2.282	2.282	2.282	2.282	2.282
65548	2	2.126	2.126	2.128	2.128	2.128	2.128
65677	1	2.108	2.108	2.108	2.108	2.185	2.185
67844	1	2.011	2.035	2.278	2.278	2.319	2.319
67921	1	2.078	2.078	2.078	2.156	2.156	2.156
	2	1.998	2.113	2.114	2.18	2.272	2.506
68429	1	1.967	2.074	2.143	2.164	2.217	2.669
68518	1	2.032	2.032	2.134	2.134	2.329	2.329
	2	2.181	2.181	2.183	2.183	2.184	2.184
69763	1	2.209	2.209	2.209	2.209	2.209	2.209
71360	1	2.039	2.065	2.071	2.087	2.161	2.196
73090	2	2.016	2.041	2.089	2.189	2.381	2.453
	3	2.066	2.108	2.165	2.2	2.229	2.342
	4	2.042	2.142	2.169	2.23	2.237	2.267
73370	1	2.038	2.048	2.083	2.148	2.15	2.172
	2	2.015	2.015	2.086	2.086	2.175	2.175
74299	1	2.114	2.114	2.145	2.145	2.193	2.193
75264	1	2.057	2.095	2.095	2.145	2.145	2.414
75880	1	2.156	2.156	2.156	2.156	2.156	2.156
78059	1	2.057	2.057	2.057	2.057	2.46	2.46
78594	1	2.04	2.04	2.04	2.04	2.186	2.186
78940	1	2.08	2.08	2.121	2.121	2.193	2.193
80578	1	2.124	2.124	2.124	2.124	2.124	2.124
80595	1	2.097	2.097	2.151	2.151	2.153	2.153
80613	1	2.031	2.031	2.115	2.115	2.194	2.194
82205	1	2.043	2.043	2.238	2.238	2.259	2.259
82891	1	2.076	2.076	2.157	2.157	2.247	2.247
85735	1	2.06	2.06	2.166	2.166	2.24	2.24
86775	1	2.047	2.047	2.047	2.047	2.455	2.455
86766	1	2.042	2.042	2.042	2.042	2.496	2.496
86777	1	2.038	2.038	2.038	2.038	2.533	2.533
87823	1	2.055	2.055	2.055	2.055	2.586	2.586
88466	1	2.049	2.049	2.049	2.049	2.582	2.582
91269	1	2.048	2.048	2.091	2.091	2.254	2.254
93601	2	1.891	2.043	2.062	2.247	2.419	2.454
93602	2	1.916	2.031	2.085	2.201	2.435	2.588
95793	2	2.061	2.061	2.061	2.061	2.655	2.655
96218	1	2.268	2.268	2.268	2.268	2.268	2.268
96219	1	2.216	2.216	2.216	2.216	2.216	2.216
96220	1	2.26	2.26	2.26	2.26	2.26	2.26
96292	1	2.102	2.102	2.177	2.177	2.502	2.502
99386	1	2.004	2.012	2.07	2.176	2.225	2.632
99743	1	2.055	2.099	2.155	2.17	2.324	2.403
109458	1	2.06	2.06	2.06	2.259	2.259	2.259
109810	1	2.071	2.078	2.082	2.159	2.225	2.311
109876	1	2.127	2.127	2.127	2.193	2.193	2.193
162466	1	2.048	2.05	2.123	2.13	2.136	2.149
172018	1	2.142	2.142	2.142	2.142	2.142	2.142
200128	1	2.099	2.099	2.116	2.116	2.65	2.65
200401	1	2.16	2.16	2.163	2.163	2.234	2.234
200947	5	2.097	2.097	2.217	2.217	2.276	2.276
	6	2.183	2.183	2.228	2.228	2.237	2.237
	7	2.109	2.127	2.209	2.235	2.26	2.261
201138	1	2.098	2.098	2.156	2.156	2.174	2.174
201959	1	1.97	2.024	2.048	2.082	2.252	2.576
	2	1.993	2.09	2.122	2.178	2.184	2.298
	3	1.944	2.098	2.168	2.182	2.245	2.331
	4	1.921	1.956	2.086	2.097	2.424	2.674
202200	1	2.237	2.237	2.237	2.237	2.237	2.237
202326	1	2.05	2.05	2.055	2.055	2.373	2.373
	2	2.035	2.035	2.136	2.136	2.161	2.161
	3	2.03	2.039	2.055	2.105	2.219	2.402
	4	2.025	2.075	2.105	2.11	2.169	2.31
	5	2.067	2.084	2.098	2.136	2.173	2.398
202862	1	2.037	2.037	2.037	2.276	2.276	2.276
203085	1	2.137	2.137	2.137	2.137	2.392	2.392
245734	2	2.033	2.206	2.296	2.303	2.45	2.672
245933	3	2.109	2.109	2.166	2.166	2.245	2.245
246188	1	1.948	2.043	2.085	2.34	2.537	2.571
246816	2	1.982	1.982	2.374	2.374	2.451	2.451
247057	3	2.119	2.119	2.183	2.183	2.218	2.218
250297	1	2.049	2.049	2.049	2.049	2.545	2.545
260277	1	2.113	2.113	2.113	2.223	2.223	2.223
260791	1	2.091	2.091	2.226	2.226	2.329	2.329
279592	1	2.107	2.107	2.174	2.174	2.213	2.213
	2	2.032	2.032	2.205	2.205	2.214	2.214
	3	2.05	2.05	2.062	2.062	2.518	2.518
281126	1	2.122	2.122	2.122	2.122	2.122	2.122
281247	1	2.151	2.151	2.151	2.151	2.151	2.151
281301	1	2.087	2.091	2.154	2.185	2.207	2.212
	2	2.024	2.057	2.07	2.106	2.412	2.446
	3	2.072	2.082	2.136	2.136	2.168	2.275
281318	1	2.158	2.158	2.183	2.183	2.189	2.189
400104	1	2.113	2.115	2.14	2.165	2.168	2.187
	2	2.006	2.065	2.121	2.142	2.172	2.252
400349	1	2.019	2.051	2.126	2.147	2.198	2.27
401554	1	2.03	2.044	2.052	2.121	2.404	2.631
402760	1	2.082	2.082	2.127	2.127	2.145	2.145
409554	1	2.034	2.097	2.123	2.136	2.172	2.279
	2	1.95	1.98	2.034	2.117	2.374	2.636
411256	1	2.162	2.162	2.182	2.182	2.186	2.186
412142	1	2.164	2.164	2.164	2.164	2.164	2.164
412254	1	2.165	2.165	2.165	2.165	2.165	2.165
412836	2	2.125	2.125	2.125	2.125	2.125	2.125
413238	1	1.989	1.989	2.174	2.174	2.412	2.412
413367	1	2.129	2.129	2.129	2.218	2.218	2.218
	2	2.152	2.152	2.152	2.154	2.154	2.154
413453	1	2.119	2.119	2.119	2.119	2.119	2.119
50685	1	2.026	2.055	2.192	2.441	2.534	2.547	2.566
66928	1	1.93	2.01	2.19	2.432	2.452	2.607	2.658
416547	1	2.513	2.513	2.513	2.513	2.513	2.513	2.513	2.513
