# Supplementary material for: Bond-length distributions for ions bonded to oxygen: alkali and alkaline-earth metals
Source: Acta Crystallogr B Struct Sci Cryst Eng Mater. 2016 Aug 1;72(Pt 4):602–25. doi: 10.1107/S2052520616008507 (PMC4971548; doi:10.1107/S2052520616008507)
Supplement: Supplementary file 8 [file b-72-00602-sup8.txt]

ICSD_#	ION_#	Bond 1	Bond 2	Bond 3	Bond 4	Bond 5	Bond 6	Bond 7	Bond 8
15618	1	1.91	1.942	1.957	1.977
	2	1.936	1.944	1.958	1.959
15619	1	1.924	1.949	1.956	1.96
31256	2	1.935	1.935	1.935	1.969
	3	1.909	1.913	1.913	1.913
31308	1	1.942	1.942	1.942	1.942
39161	1	1.922	1.922	1.922	1.922
39925	1	1.921	1.921	1.921	1.921
50926	2	1.912	1.927	1.935	1.953
85089	1	1.921	1.921	1.921	1.921
171107	1	1.966	1.966	1.966	1.966
202823	1	1.964	1.964	1.964	1.964
284	1	1.947	2.014	2.014	2.074	2.074
29524	3	1.965	2.021	2.036	2.05	2.064
29554	5	2.017	2.025	2.028	2.029	2.032
35496	1	1.973	1.977	1.998	1.998	2.169
	2	1.951	1.951	2.104	2.13	2.245
	3	1.983	2.073	2.076	2.134	2.134
40828	2	1.907	2.032	2.032	2.076	2.171
40829	1	1.98	1.989	2.017	2.021	2.084
	3	1.989	2.013	2.018	2.035	2.059
	5	1.996	2.039	2.064	2.089	2.096
	7	1.986	1.998	2.036	2.106	2.133
50926	1	1.927	1.957	2.015	2.089	2.153
59249	1	1.96	1.966	2.102	2.139	2.146
	3	1.97	1.972	2.025	2.105	2.189
59817	3	2.002	2.051	2.054	2.056	2.12
67226	1	1.972	1.982	2.016	2.107	2.123
68861	3	2.002	2.004	2.035	2.049	2.118
84710	1	1.946	2.013	2.027	2.057	2.09
	2	2.025	2.035	2.039	2.047	2.249
154111	3	1.965	1.965	1.997	2.056	2.129
280782	1	1.987	2.027	2.038	2.063	2.115
406113	4	2.002	2.015	2.029	2.058	2.063
408374	1	1.971	1.98	2.029	2.123	2.18
	2	1.96	1.961	2.102	2.128	2.151
60	1	2.036	2.042	2.062	2.086	2.11	2.152
494	1	2.095	2.095	2.158	2.158	2.196	2.196
623	1	2.037	2.037	2.076	2.076	2.123	2.123
	2	1.973	2.033	2.043	2.113	2.119	2.253
920	1	2.044	2.075	2.077	2.081	2.083	2.155
	2	2.053	2.054	2.074	2.093	2.133	2.172
	3	2.03	2.03	2.041	2.041	2.074	2.074
947	1	2.084	2.084	2.125	2.125	2.125	2.125
	2	2.05	2.066	2.074	2.179	2.196	2.228
	3	2.019	2.056	2.091	2.115	2.137	2.245
1148	1	2.019	2.019	2.019	2.019	2.125	2.125
1491	1	2.07	2.07	2.07	2.086	2.086	2.086
1834	1	2.041	2.041	2.052	2.052	2.056	2.056
4227	1	2.038	2.115	2.118	2.131	2.139	2.214
4237	1	2.073	2.073	2.073	2.073	2.073	2.073
4280	1	1.989	1.989	2.125	2.125	2.162	2.162
	2	2.007	2.007	2.094	2.094	2.095	2.095
10417	1	2.051	2.051	2.077	2.077	2.155	2.155
10423	1	2.068	2.072	2.072	2.073	2.075	2.121
16326	1	2.059	2.059	2.059	2.062	2.062	2.062
16434	1	2.055	2.055	2.055	2.059	2.059	2.059
17044	2	2.056	2.056	2.061	2.061	2.125	2.125
17045	2	2.054	2.054	2.057	2.057	2.134	2.134
17052	1	2.013	2.013	2.057	2.057	2.059	2.059
17053	1	2.007	2.028	2.045	2.065	2.151	2.172
	2	1.993	2.032	2.056	2.088	2.288	2.448
20220	1	2.061	2.061	2.079	2.079	2.09	2.09
20418	1	2.038	2.038	2.065	2.065	2.167	2.167
	2	2.019	2.064	2.064	2.116	2.116	2.136
20429	1	2.061	2.061	2.092	2.092	2.151	2.151
20642	1	2.018	2.043	2.059	2.074	2.106	2.109
	2	2.027	2.037	2.053	2.057	2.076	2.143
20662	1	2.058	2.073	2.091	2.107	2.149	2.151
20830	1	2.003	2.069	2.103	2.128	2.128	2.139
	2	2.052	2.053	2.067	2.072	2.1	2.175
20969	1	2.002	2.034	2.062	2.066	2.108	2.231
	2	2.064	2.091	2.114	2.126	2.153	2.156
23373	1	2.089	2.089	2.089	2.089	2.089	2.089
23386	1	2.066	2.07	2.074	2.097	2.289	2.312
26011	1	2.05	2.05	2.078	2.078	2.108	2.108
26368	1	2.041	2.041	2.041	2.096	2.096	2.096
	2	2.071	2.071	2.071	2.071	2.071	2.071
26374	1	2.068	2.068	2.084	2.084	2.131	2.131
	2	2.045	2.066	2.066	2.177	2.21	2.21
29524	2	1.992	2.007	2.06	2.06	2.168	2.19
	4	2.02	2.064	2.072	2.094	2.128	2.258
	5	2.039	2.05	2.083	2.123	2.141	2.153
	6	2.021	2.042	2.099	2.103	2.119	2.172
29554	1	2.044	2.051	2.058	2.067	2.106	2.113
	2	1.992	2.01	2.065	2.102	2.274	2.326
	3	2.051	2.061	2.062	2.087	2.151	2.169
	4	2.042	2.074	2.105	2.113	2.163	2.189
29557	1	2.037	2.037	2.048	2.048	2.064	2.064
29558	1	2.038	2.038	2.056	2.056	2.067	2.067
30504	1	2.042	2.042	2.071	2.071	2.095	2.103
30545	1	2.054	2.054	2.067	2.067	2.084	2.084
30676	1	2.023	2.039	2.047	2.064	2.141	2.191
30947	1	2.104	2.104	2.104	2.104	2.104	2.104
30955	1	2.075	2.075	2.107	2.107	2.12	2.12
31176	1	1.99	1.99	1.99	2.163	2.163	2.163
31256	1	2.021	2.021	2.021	2.2	2.2	2.2
31295	1	2.093	2.093	2.093	2.093	2.093	2.093
31332	1	2.087	2.087	2.087	2.087	2.087	2.087
31385	1	2.071	2.071	2.09	2.09	2.09	2.09
	2	2.049	2.049	2.12	2.12	2.161	2.161
32512	1	2.052	2.052	2.052	2.052	2.081	2.081
32528	1	2.051	2.051	2.105	2.105	2.105	2.105
32532	1	2.061	2.064	2.077	2.098	2.11	2.119
	2	2.002	2.058	2.061	2.083	2.119	2.22
33527	1	2.068	2.068	2.068	2.068	2.068	2.068
33723	5	2.032	2.032	2.092	2.092	2.14	2.14
	6	2.019	2.109	2.11	2.118	2.142	2.151
33886	1	2.039	2.053	2.067	2.067	2.068	2.077
34162	1	2.005	2.038	2.057	2.062	2.153	2.175
34163	1	2.006	2.03	2.044	2.066	2.142	2.179
	2	1.985	2.032	2.053	2.09	2.279	2.414
34185	4	1.993	2.082	2.085	2.098	2.116	2.142
	5	2.052	2.095	2.102	2.145	2.165	2.173
	6	2.047	2.076	2.132	2.138	2.16	2.169
34189	1	2.019	2.019	2.057	2.057	2.165	2.165
	2	2.043	2.043	2.048	2.048	2.082	2.082
34190	1	2.041	2.041	2.055	2.055	2.151	2.151
	2	2.061	2.061	2.062	2.062	2.127	2.127
35255	1	2.066	2.066	2.077	2.077	2.172	2.172
35533	1	2.005	2.055	2.056	2.098	2.154	2.16
	2	2.01	2.069	2.078	2.102	2.229	2.286
35534	1	2.041	2.041	2.069	2.069	2.139	2.139
	2	2.021	2.021	2.107	2.107	2.217	2.217
35665	1	2.038	2.038	2.044	2.044	2.119	2.119
35767	1	2.066	2.066	2.101	2.101	2.105	2.105
36567	1	2.021	2.021	2.104	2.104	2.104	2.104
	2	1.96	2.071	2.103	2.103	2.116	2.116
38348	1	2.106	2.106	2.106	2.106	2.106	2.106
39216	1	2.051	2.059	2.068	2.069	2.084	2.1
39217	1	2.058	2.058	2.065	2.07	2.075	2.094
39218	1	2.044	2.05	2.055	2.059	2.084	2.099
39339	1	2.024	2.069	2.087	2.099	2.148	2.226
	2	1.993	2.034	2.097	2.169	2.177	2.254
	3	2.1	2.109	2.11	2.124	2.126	2.175
39398	1	1.984	2.006	2.059	2.077	2.169	2.442
39417	1	2.05	2.053	2.066	2.092	2.151	2.255
	2	2.075	2.089	2.12	2.14	2.147	2.16
40661	1	1.991	1.991	2.091	2.091	2.218	2.218
40750	1	2.047	2.047	2.057	2.057	2.146	2.146
40828	1	2.07	2.07	2.089	2.089	2.116	2.116
50064	1	2.023	2.026	2.045	2.057	2.179	2.196
52026	1	2.107	2.107	2.107	2.107	2.107	2.107
54015	1	2.029	2.029	2.031	2.152	2.152	2.18
59249	2	2.026	2.033	2.057	2.148	2.167	2.488
59253	1	2.046	2.048	2.058	2.061	2.083	2.39
59281	1	2.017	2.046	2.11	2.113	2.12	2.126
	2	1.978	2.022	2.084	2.119	2.129	2.155
	3	2.026	2.065	2.072	2.079	2.122	2.124
	4	1.977	1.987	2.098	2.146	2.15	2.158
59310	1	2.037	2.037	2.074	2.074	2.129	2.129
59817	1	2.049	2.049	2.132	2.132	2.281	2.281
	2	2.025	2.051	2.063	2.07	2.126	2.184
	4	2.055	2.058	2.061	2.074	2.075	2.113
59832	1	2.073	2.073	2.073	2.073	2.248	2.248
	2	2.077	2.077	2.077	2.086	2.117	2.128
59888	1	2.078	2.078	2.087	2.087	2.172	2.172
	2	2.017	2.017	2.08	2.08	2.154	2.154
60581	1	2.046	2.046	2.092	2.092	2.162	2.162
60626	1	2.055	2.055	2.076	2.076	2.113	2.116
61209	1	2.098	2.098	2.099	2.099	2.124	2.124
	2	2.083	2.083	2.096	2.096	2.145	2.145
	3	2.011	2.017	2.067	2.098	2.108	2.114
61681	1	2.024	2.024	2.083	2.083	2.083	2.083
62325	1	2.056	2.056	2.056	2.056	2.075	2.075
63025	1	2.049	2.049	2.081	2.081	2.084	2.084
63085	1	2.009	2.015	2.016	2.071	2.165	2.165
63139	1	2.099	2.099	2.099	2.099	2.099	2.099
63193	3	2.075	2.076	2.078	2.078	2.081	2.082
63247	1	2.047	2.047	2.067	2.067	2.091	2.091
63533	1	2.039	2.039	2.074	2.074	2.13	2.13
64618	1	2.01	2.01	2.132	2.132	2.14	2.14
64685	1	2.017	2.017	2.082	2.082	2.093	2.093
64695	1	2.027	2.042	2.042	2.044	2.053	2.053
	2	2.04	2.041	2.042	2.048	2.05	2.056
64769	1	2.048	2.051	2.052	2.121	2.198	2.362
	2	2.029	2.033	2.047	2.048	2.118	2.182
65025	1	1.994	2.002	2.028	2.095	2.147	2.149
65517	1	2.051	2.051	2.051	2.051	2.051	2.051
	2	2.052	2.052	2.052	2.059	2.059	2.059
65621	1	2.09	2.09	2.114	2.114	2.149	2.149
	2	2.026	2.026	2.076	2.076	2.173	2.173
65657	1	2.044	2.044	2.058	2.058	2.065	2.065
	2	2.03	2.03	2.05	2.05	2.05	2.05
66332	1	2.116	2.116	2.116	2.116	2.116	2.116
66462	1	2.034	2.04	2.064	2.074	2.077	2.082
	2	1.977	2.028	2.062	2.08	2.088	2.144
66490	1	2.047	2.047	2.047	2.047	2.113	2.113
	2	2.051	2.089	2.089	2.089	2.089	2.091
	3	2.025	2.025	2.119	2.119	2.123	2.123
66681	1	1.983	2.011	2.023	2.03	2.16	2.225
66682	1	1.99	2.021	2.022	2.024	2.175	2.223
66745	1	2.022	2.022	2.053	2.053	2.189	2.189
66966	1	2.06	2.06	2.067	2.067	2.096	2.096
68177	1	2.055	2.055	2.058	2.058	2.124	2.124
68178	1	2.059	2.059	2.06	2.06	2.122	2.122
68179	1	2.056	2.056	2.059	2.059	2.131	2.131
68345	1	2.018	2.018	2.042	2.042	2.172	2.172
68636	2	2.049	2.08	2.101	2.117	2.117	2.226
69476	1	2.028	2.028	2.084	2.084	2.111	2.111
	2	2.087	2.087	2.089	2.089	2.09	2.09
69587	1	2.046	2.046	2.06	2.06	2.06	2.06
69600	1	2.009	2.009	2.143	2.143	2.143	2.143
	2	1.977	2.083	2.083	2.1	2.1	2.226
	3	2.11	2.11	2.11	2.11	2.114	2.114
	4	2.031	2.057	2.073	2.097	2.1	2.109
	5	2.013	2.013	2.114	2.114	2.194	2.194
	6	2.045	2.062	2.082	2.089	2.12	2.136
69609	1	2.01	2.01	2.054	2.054	2.229	2.229
	2	2.04	2.071	2.08	2.1	2.1	2.105
71898	1	2.005	2.005	2.037	2.111	2.111	2.278
	2	1.962	1.963	2.095	2.117	2.127	2.179
	3	2.065	2.065	2.102	2.102	2.152	2.152
	4	2.081	2.081	2.108	2.108	2.126	2.126
71908	1	2.034	2.034	2.079	2.079	2.13	2.13
	2	2.067	2.067	2.069	2.069	2.124	2.124
	3	2.047	2.062	2.075	2.088	2.092	2.099
72936	1	2.076	2.078	2.106	2.112	2.134	2.15
	2	2.002	2.041	2.086	2.092	2.103	2.118
73241	1	1.973	2.079	2.106	2.189	2.203	2.27
	2	2.014	2.018	2.114	2.13	2.214	2.418
73731	1	2.103	2.103	2.103	2.103	2.103	2.103
74521	1	2.074	2.074	2.074	2.114	2.114	2.114
75933	1	2.033	2.033	2.035	2.091	2.124	2.124
75986	1	2.121	2.121	2.121	2.121	2.121	2.121
76660	1	2.062	2.064	2.071	2.079	2.113	2.141
76853	1	2.063	2.063	2.08	2.08	2.08	2.08
	3	1.993	2.096	2.096	2.103	2.103	2.107
77311	11	2.039	2.042	2.074	2.075	2.165	2.212
79155	1	2.081	2.081	2.095	2.095	2.108	2.108
79313	1	2.055	2.055	2.074	2.074	2.081	2.081
79843	1	2.123	2.123	2.123	2.123	2.123	2.123
80438	1	2	2	2.11	2.11	2.11	2.11
80455	1	2.131	2.131	2.157	2.157	2.185	2.185
80936	1	2.053	2.053	2.053	2.096	2.096	2.096
	2	2.07	2.07	2.07	2.074	2.074	2.074
81226	1	2.04	2.04	2.117	2.117	2.127	2.127
81229	1	2.017	2.081	2.09	2.101	2.13	2.148
	2	1.984	2.013	2.051	2.121	2.2	2.27
81343	1	2.046	2.046	2.079	2.079	2.123	2.123
81465	1	2.046	2.046	2.049	2.049	2.061	2.061
82089	1	2.021	2.029	2.041	2.041	2.105	2.105
82756	1	2.021	2.021	2.094	2.094	2.1	2.1
82757	1	2.029	2.029	2.088	2.088	2.096	2.096
82758	1	2.046	2.046	2.086	2.086	2.095	2.095
82759	1	2.045	2.045	2.075	2.075	2.09	2.09
82874	1	1.974	1.974	1.974	2.123	2.123	2.123
84533	1	2.061	2.061	2.121	2.121	2.122	2.122
84573	1	2.028	2.028	2.059	2.059	2.114	2.114
	2	2.02	2.025	2.025	2.101	2.169	2.181
85068	2	2.058	2.058	2.058	2.215	2.215	2.215
85684	1	2.078	2.094	2.094	2.157	2.168	2.204
	8	2.052	2.052	2.127	2.127	2.132	2.132
87439	1	2.023	2.024	2.024	2.082	2.137	2.137
89039	1	2.06	2.06	2.06	2.06	2.06	2.06
89066	1	2.058	2.058	2.063	2.063	2.134	2.134
89804	1	2.023	2.023	2.026	2.026	2.065	2.065
	2	2.002	2.002	2.067	2.067	2.123	2.123
	3	2.016	2.073	2.076	2.107	2.158	2.175
	4	1.975	2.06	2.093	2.095	2.112	2.159
	5	2.034	2.087	2.095	2.097	2.133	2.157
	6	2.071	2.076	2.078	2.103	2.13	2.143
89819	1	2.039	2.041	2.055	2.061	2.063	2.084
	2	2.035	2.051	2.053	2.061	2.065	2.072
91748	1	2.073	2.073	2.073	2.153	2.153	2.153
	2	2.017	2.017	2.017	2.218	2.218	2.218
91858	1	1.961	1.963	2.082	2.141	2.159	2.159
92693	2	2.044	2.044	2.071	2.071	2.092	2.092
	4	2.051	2.051	2.067	2.067	2.067	2.067
92918	1	2.053	2.053	2.141	2.141	2.202	2.202
	2	2.03	2.03	2.034	2.057	2.118	2.451
	3	1.995	2.078	2.08	2.083	2.159	2.184
	4	2.009	2.021	2.057	2.057	2.139	2.234
93228	1	2.055	2.055	2.055	2.055	2.078	2.078
94528	1	2.04	2.074	2.078	2.081	2.098	2.141
	2	1.98	2.053	2.102	2.106	2.12	2.126
95461	1	2.028	2.028	2.12	2.12	2.12	2.12
	2	1.967	2.069	2.12	2.12	2.129	2.129
	3	2.079	2.079	2.079	2.079	2.091	2.091
95929	1	2.046	2.048	2.056	2.057	2.071	2.089
95955	1	1.987	2.003	2.109	2.114	2.2	2.435
	2	2.038	2.041	2.068	2.071	2.086	2.367
	3	1.989	2.043	2.083	2.09	2.151	2.227
	4	2.022	2.035	2.053	2.057	2.126	2.437
	5	2.021	2.054	2.065	2.07	2.125	2.178
96781	1	2.038	2.038	2.107	2.107	2.115	2.115
96782	1	2.078	2.078	2.095	2.095	2.097	2.097
97101	1	2.024	2.024	2.051	2.059	2.078	2.124
	2	2.048	2.06	2.063	2.105	2.183	2.214
97305	1	2.027	2.073	2.078	2.083	2.116	2.121
	2	2.024	2.046	2.049	2.092	2.093	2.094
97705	1	2.072	2.077	2.094	2.111	2.135	2.169
	2	2.075	2.087	2.095	2.109	2.128	2.157
97706	1	2.069	2.083	2.1	2.106	2.123	2.16
	2	2.084	2.085	2.097	2.103	2.122	2.163
	3	2.082	2.088	2.093	2.095	2.111	2.201
97707	2	2.011	2.032	2.046	2.065	2.149	2.171
97738	1	1.987	1.992	2.098	2.123	2.238	2.398
	2	1.988	2.028	2.075	2.142	2.178	2.207
	3	2.056	2.056	2.056	2.078	2.078	2.078
98716	1	2.055	2.055	2.064	2.07	2.076	2.084
	2	2.03	2.084	2.098	2.116	2.127	2.18
98794	1	2.082	2.082	2.093	2.1	2.1	2.153
	2	2.064	2.075	2.076	2.092	2.15	2.17
	3	2.063	2.063	2.093	2.093	2.094	2.118
	4	2.039	2.046	2.086	2.099	2.107	2.166
	5	2.057	2.057	2.067	2.096	2.096	2.131
	6	2.031	2.046	2.051	2.1	2.103	2.186
	7	2.053	2.053	2.062	2.121	2.121	2.142
	8	2.057	2.061	2.072	2.098	2.13	2.165
	9	2.04	2.047	2.047	2.102	2.102	2.142
	10	2.025	2.049	2.062	2.07	2.108	2.208
	11	2.051	2.053	2.053	2.131	2.133	2.133
	12	2.03	2.054	2.062	2.102	2.13	2.163
	13	2.045	2.055	2.055	2.11	2.11	2.131
	14	2.032	2.04	2.059	2.102	2.114	2.182
	15	2.037	2.062	2.062	2.127	2.129	2.129
	16	2.039	2.045	2.05	2.112	2.127	2.201
	17	2.038	2.081	2.105	2.105	2.125	2.125
	18	2.05	2.085	2.096	2.105	2.107	2.109
	19	2.03	2.03	2.047	2.124	2.124	2.161
	20	2.029	2.03	2.057	2.104	2.126	2.168
	21	2.027	2.027	2.046	2.12	2.12	2.122
	22	2.006	2.027	2.07	2.118	2.124	2.129
	23	2.021	2.021	2.062	2.103	2.103	2.11
	24	2.018	2.018	2.057	2.099	2.1	2.104
	25	2.03	2.03	2.059	2.109	2.121	2.121
	26	2.005	2.014	2.056	2.088	2.112	2.126
	27	2.013	2.013	2.045	2.109	2.109	2.134
	28	2.02	2.021	2.055	2.098	2.104	2.135
	29	2.013	2.013	2.1	2.151	2.151	2.175
	30	2.029	2.031	2.107	2.127	2.148	2.152
	31	2.023	2.023	2.078	2.169	2.169	2.191
	32	2.023	2.045	2.094	2.128	2.147	2.178
100142	2	2.03	2.03	2.056	2.056	2.155	2.155
100245	1	2.058	2.058	2.081	2.081	2.085	2.085
	2	2.057	2.064	2.077	2.083	2.086	2.088
	3	2.064	2.066	2.068	2.069	2.072	2.076
100246	1	2.062	2.062	2.084	2.084	2.088	2.088
	2	2.063	2.066	2.078	2.081	2.085	2.085
	3	2.071	2.071	2.074	2.075	2.075	2.084
100365	1	2.04	2.04	2.058	2.058	2.088	2.088
	2	2.039	2.054	2.077	2.081	2.1	2.111
100394	1	1.996	2.018	2.065	2.139	2.228	2.392
	2	1.994	2.025	2.076	2.149	2.174	2.204
	3	2.04	2.04	2.04	2.076	2.076	2.076
100420	1	2.049	2.049	2.049	2.064	2.064	2.064
	2	2.058	2.058	2.058	2.074	2.074	2.074
100447	2	2.077	2.083	2.113	2.122	2.122	2.203
	3	1.998	1.998	2.067	2.067	2.209	2.209
100482	1	2.076	2.076	2.076	2.076	2.076	2.076
100680	1	2.088	2.088	2.088	2.088	2.088	2.088
100682	1	2.052	2.052	2.08	2.08	2.082	2.082
	2	2.053	2.058	2.076	2.078	2.079	2.08
100725	1	2.046	2.046	2.046	2.046	2.115	2.115
	2	2.035	2.093	2.093	2.093	2.093	2.095
	3	2.016	2.016	2.123	2.123	2.128	2.128
109990	1	2.056	2.069	2.09	2.098	2.102	2.115
	2	2.058	2.067	2.087	2.088	2.1	2.115
150399	1	2.035	2.065	2.082	2.108	2.149	2.167
151330	1	2.048	2.048	2.069	2.069	2.095	2.095
151453	1	2.062	2.062	2.066	2.066	2.104	2.104
154111	1	1.935	2.072	2.072	2.139	2.312	2.312
	2	2.019	2.025	2.051	2.089	2.144	2.398
155932	1	2.047	2.058	2.069	2.076	2.097	2.137
	2	2.059	2.064	2.067	2.096	2.152	2.194
159333	1	2.04	2.071	2.074	2.077	2.087	2.185
156224	1	1.996	1.996	2.114	2.114	2.146	2.146
156610	2	2.008	2.033	2.047	2.063	2.148	2.169
158169	2	2.071	2.078	2.084	2.105	2.107	2.116
	3	2.034	2.039	2.092	2.105	2.111	2.169
	4	2.068	2.071	2.078	2.129	2.136	2.142
	5	2.062	2.075	2.077	2.098	2.127	2.14
	6	2.016	2.045	2.079	2.101	2.123	2.158
158480	1	2.044	2.05	2.051	2.105	2.123	2.23
	2	2.032	2.049	2.062	2.071	2.076	2.08
158747	1	2.107	2.107	2.109	2.109	2.115	2.115
158937	1	2.019	2.065	2.07	2.111	2.112	2.113
161275	1	2.032	2.111	2.113	2.119	2.141	2.213
	2	2.041	2.048	2.058	2.085	2.142	2.165
161991	1	2.038	2.04	2.05	2.055	2.138	2.227
162087	1	2.022	2.028	2.045	2.053	2.095	2.144
162406	1	2.071	2.071	2.071	2.071	2.071	2.071
163894	2	2.052	2.052	2.088	2.088	2.218	2.218
165066	1	2.08	2.08	2.081	2.081	2.089	2.089
165102	1	2.076	2.093	2.103	2.109	2.147	2.16
	2	1.981	2.018	2.087	2.096	2.099	2.227
170694	1	2.055	2.055	2.08	2.093	2.093	2.097
	2	2.051	2.051	2.074	2.074	2.074	2.074
171195	1	2.045	2.045	2.092	2.092	2.101	2.156
172100	1	2.019	2.05	2.057	2.084	2.15	2.179
173714	2	2.083	2.083	2.118	2.118	2.183	2.183
	3	2.077	2.077	2.118	2.118	2.188	2.188
200006	1	2.054	2.054	2.093	2.093	2.106	2.106
200415	1	1.995	1.995	1.995	2.193	2.193	2.193
200417	1	2.019	2.019	2.052	2.052	2.219	2.219
200510	1	2.026	2.066	2.068	2.072	2.09	2.197
200618	1	2.024	2.024	2.09	2.09	2.104	2.104
200931	1	2.046	2.052	2.067	2.07	2.071	2.095
	2	2.043	2.05	2.058	2.08	2.099	2.159
	3	2.037	2.065	2.072	2.12	2.123	2.131
	4	1.994	2.009	2.075	2.095	2.102	2.144
	5	2.051	2.067	2.083	2.09	2.132	2.174
	6	1.995	2.009	2.085	2.086	2.109	2.118
201138	1	2.049	2.057	2.057	2.119	2.175	2.175
201598	1	2.005	2.005	2.168	2.168	2.497	2.497
202098	1	2.03	2.03	2.13	2.13	2.139	2.139
	2	2.076	2.076	2.081	2.081	2.116	2.116
	3	2.043	2.043	2.093	2.093	2.112	2.112
202099	1	2.015	2.015	2.133	2.133	2.133	2.133
	2	2.071	2.071	2.075	2.075	2.11	2.11
202359	1	2.021	2.021	2.021	2.088	2.126	2.126
202695	1	2.033	2.066	2.069	2.084	2.088	2.13
240383	1	2.039	2.043	2.054	2.069	2.089	2.101
240663	1	2.111	2.111	2.111	2.111	2.111	2.111
240771	1	2.043	2.043	2.058	2.058	2.084	2.084
249107	1	2.019	2.019	2.052	2.052	2.204	2.308
	2	2.037	2.037	2.038	2.038	2.19	2.236
	3	2.013	2.058	2.078	2.101	2.106	2.121
249201	1	1.94	1.94	2.155	2.155	2.42	2.42
250113	1	2.035	2.036	2.043	2.045	2.057	2.082
	2	2.021	2.053	2.079	2.083	2.094	2.11
	3	2.031	2.032	2.062	2.064	2.088	2.117
	4	2.023	2.062	2.068	2.083	2.084	2.098
	5	2.037	2.052	2.055	2.059	2.072	2.074
	6	2.029	2.039	2.052	2.054	2.061	2.079
250186	1	2.056	2.056	2.056	2.056	2.069	2.069
250187	1	2.042	2.042	2.06	2.06	2.06	2.06
250196	1	2.055	2.055	2.085	2.085	2.121	2.121
250400	1	2.055	2.055	2.085	2.085	2.121	2.121
250420	1	1.996	2.036	2.036	2.089	2.114	2.114
280049	2	2.065	2.065	2.065	2.065	2.065	2.065
280577	1	2.014	2.056	2.074	2.105	2.138	2.182
280788	1	2.058	2.058	2.063	2.063	2.09	2.09
	2	2.047	2.047	2.049	2.049	2.087	2.087
281299	1	2.177	2.177	2.177	2.177	2.177	2.177
281566	1	2.044	2.044	2.075	2.075	2.078	2.078
391348	1	1.997	2.006	2.051	2.052	2.079	2.082
	2	2.02	2.02	2.024	2.032	2.086	2.103
	3	2.023	2.066	2.072	2.075	2.086	2.109
400658	1	2.08	2.08	2.115	2.115	2.175	2.175
401096	1	2.048	2.048	2.052	2.052	2.062	2.062
401296	1	2.058	2.058	2.058	2.172	2.172	2.172
402917	1	2.1	2.1	2.101	2.101	2.102	2.102
404779	1	2.075	2.075	2.075	2.075	2.075	2.075
404780	1	2.022	2.039	2.046	2.099	2.109	2.116
408374	3	2.026	2.026	2.084	2.147	2.156	2.48
409327	1	2.027	2.06	2.079	2.108	2.134	2.19
	2	2.028	2.052	2.07	2.099	2.107	2.134
	3	2.03	2.052	2.073	2.113	2.131	2.186
	4	2.043	2.049	2.07	2.094	2.098	2.132
409719	1	2.03	2.03	2.09	2.09	2.092	2.092
409737	1	2.049	2.049	2.075	2.075	2.093	2.093
409746	1	2.038	2.038	2.082	2.082	2.089	2.089
410244	1	2.058	2.06	2.063	2.067	2.068	2.124
412611	1	2.056	2.056	2.062	2.062	2.085	2.125
412869	1	2.053	2.053	2.059	2.059	2.1	2.1
412922	1	2.024	2.024	2.083	2.083	2.099	2.099
413954	1	2.06	2.06	2.06	2.06	2.06	2.06
415820	1	2.043	2.056	2.071	2.085	2.089	2.125
	2	2.044	2.137	2.153	2.164	2.305	2.325
416088	1	2.019	2.026	2.028	2.077	2.229	2.251
40277	1	2.121	2.13	2.153	2.25	2.267	2.332	2.433	2.582
	2	2.184	2.184	2.238	2.238	2.307	2.307	2.385	2.385
71892	1	2.197	2.197	2.197	2.197	2.34	2.34	2.34	2.34
87696	1	2.198	2.2	2.204	2.204	2.341	2.348	2.354	2.361
	2	2.193	2.193	2.197	2.197	2.346	2.346	2.356	2.356
171911	1	2.017	2.055	2.055	2.098	2.282	2.282	2.425	2.425
202246	1	2.014	2.052	2.052	2.097	2.278	2.278	2.427	2.427
