# Supplementary material for: Bond-length distributions for ions bonded to oxygen: alkali and alkaline-earth metals
Source: Acta Crystallogr B Struct Sci Cryst Eng Mater. 2016 Aug 1;72(Pt 4):602–25. doi: 10.1107/S2052520616008507 (PMC4971548; doi:10.1107/S2052520616008507)
Supplement: Supplementary file 9 [file b-72-00602-sup9.txt]

ICSD_#	ION_#	Bond 1	Bond 2	Bond 3	Bond 4	Bond 5	Bond 6	Bond 7	Bond 8	Bond 9	Bond 10	Bond 11	Bond 12
33761	6	2.302	2.361	2.367
62617	3	2.283	2.283	2.283
65344	2	2.248	2.248	2.248
85632	1	2.214	2.263	2.288
200253	1	2.319	2.319	2.319
280154	1	2.343	2.343	2.343
413539	6	2.36	2.36	2.36
1118	2	2.297	2.3	2.346	2.351
	5	2.256	2.294	2.356	2.369
1563	1	2.354	2.376	2.376	2.376
	2	2.317	2.374	2.378	2.434
	3	2.336	2.365	2.434	2.463
2478	2	2.288	2.295	2.327	2.333
	5	2.239	2.275	2.348	2.359
2485	1	2.281	2.297	2.383	2.473
	2	2.229	2.247	2.328	2.667
	3	2.364	2.385	2.394	2.436
	4	2.364	2.477	2.501	2.522
4196	3	2.294	2.361	2.379	2.385
	4	2.291	2.292	2.367	2.368
	6	2.226	2.33	2.338	2.415
4339	1	2.327	2.35	2.382	2.411
	3	2.277	2.292	2.384	2.425
	4	2.208	2.223	2.355	2.425
8008	3	2.266	2.266	2.457	2.457
14159	2	2.3	2.312	2.312	2.38
14163	1	2.274	2.282	2.352	2.43
	2	2.232	2.247	2.3	2.602
	3	2.354	2.379	2.381	2.425
	4	2.407	2.434	2.461	2.515
15500	1	2.252	2.299	2.303	2.306
	4	2.33	2.366	2.39	2.417
15618	1	2.303	2.384	2.406	2.436
	2	2.28	2.293	2.32	2.331
	3	2.325	2.338	2.379	2.39
	4	2.243	2.299	2.301	2.372
15619	1	2.313	2.367	2.381	2.415
	2	2.261	2.293	2.314	2.349
20426	1	2.452	2.452	2.452	2.452
20427	1	2.476	2.476	2.476	2.476
20428	1	2.478	2.478	2.478	2.478
20926	2	2.383	2.383	2.383	2.383
24817	1	2.365	2.365	2.402	2.402
	2	2.425	2.425	2.425	2.425
24819	3	2.275	2.302	2.347	2.428
26405	2	2.269	2.343	2.357	2.376
	3	2.297	2.313	2.327	2.424
	5	2.266	2.298	2.353	2.379
26406	1	2.283	2.313	2.382	2.415
	2	2.212	2.253	2.319	2.55
	3	2.407	2.413	2.484	2.528
	4	2.334	2.341	2.364	2.387
30855	1	2.325	2.335	2.335	2.34
32743	1	2.376	2.376	2.376	2.376
33849	2	2.398	2.398	2.398	2.398
33868	1	2.321	2.324	2.37	2.406
	2	2.237	2.237	2.365	2.457
33869	1	2.282	2.285	2.379	2.431
	2	2.304	2.331	2.354	2.586
	3	2.295	2.306	2.367	2.412
34565	1	2.326	2.344	2.354	2.38
	2	2.23	2.286	2.291	2.342
36652	1	2.304	2.32	2.331	2.337
36661	1	2.365	2.373	2.381	2.383
39469	2	2.274	2.274	2.274	2.274
40153	1	2.331	2.331	2.385	2.385
40217	1	2.301	2.301	2.32	2.412
	2	2.211	2.275	2.342	2.51
	3	2.26	2.334	2.378	2.534
62065	2	2.283	2.283	2.392	2.456
	4	2.235	2.347	2.356	2.384
	5	2.383	2.431	2.522	2.522
62594	2	2.252	2.299	2.303	2.306
62617	4	2.208	2.335	2.339	2.494
	5	2.355	2.382	2.382	2.453
63570	1	2.279	2.28	2.417	2.417
	2	2.518	2.524	2.524	2.58
64678	2	2.443	2.443	2.443	2.443
66027	2	2.261	2.261	2.305	2.305
69630	1	2.305	2.334	2.394	2.509
	2	2.307	2.307	2.368	2.368
72297	3	2.29	2.303	2.361	2.437
73209	1	2.403	2.403	2.403	2.403
73210	1	2.356	2.356	2.356	2.356
	2	2.377	2.377	2.377	2.377
74859	3	2.287	2.289	2.313	2.34
	4	2.33	2.348	2.352	2.365
74956	1	2.218	2.271	2.299	2.316
75582	2	2.265	2.265	2.279	2.279
78534	1	2.454	2.454	2.454	2.454
78907	1	2.293	2.304	2.342	2.447
	2	2.287	2.305	2.378	2.587
	3	2.25	2.274	2.319	2.508
	4	2.27	2.336	2.363	2.456
	5	2.276	2.283	2.351	2.531
78975	1	2.309	2.347	2.349	2.442
79440	1	2.296	2.296	2.304	2.339
85632	3	2.34	2.41	2.423	2.541
	4	2.3	2.3	2.381	2.383
85633	1	2.299	2.32	2.345	2.414
	2	2.301	2.342	2.389	2.414
	3	2.346	2.354	2.379	2.45
	4	2.318	2.323	2.375	2.378
	5	2.326	2.334	2.369	2.371
	6	2.327	2.363	2.376	2.43
	7	2.318	2.32	2.354	2.483
	8	2.304	2.351	2.375	2.459
	9	2.354	2.382	2.396	2.62
87444	1	2.22	2.296	2.331	2.406
87445	1	2.22	2.294	2.334	2.406
92826	3	2.361	2.383	2.387	2.388
93138	2	2.29	2.29	2.325	2.325
99580	2	2.246	2.286	2.296	2.527
150469	3	2.242	2.242	2.262	2.262
156570	3	2.189	2.348	2.349	2.42
156659	2	2.226	2.244	2.354	2.356
200510	1	2.366	2.366	2.534	2.534
200680	1	2.312	2.326	2.348	2.378
	2	2.234	2.28	2.308	2.32
200928	1	2.45	2.45	2.45	2.45
200929	1	2.435	2.435	2.435	2.435
200930	1	2.424	2.424	2.424	2.424
201162	1	2.282	2.282	2.391	2.391
202818	3	2.315	2.322	2.324	2.365
	4	2.312	2.313	2.377	2.393
240263	3	2.306	2.367	2.428	2.46
240275	1	2.34	2.342	2.378	2.388
280153	2	2.296	2.301	2.361	2.374
411865	2	2.275	2.29	2.401	2.422
	3	2.253	2.366	2.45	2.45
411988	1	2.305	2.305	2.305	2.305
412357	4	2.33	2.373	2.419	2.425
	5	2.294	2.329	2.356	2.775
413025	2	2.309	2.319	2.38	2.444
	5	2.354	2.359	2.371	2.407
413270	2	2.286	2.298	2.329	2.358
415349	5	2.287	2.299	2.455	2.455
416328	2	2.301	2.321	2.322	2.389
1026	1	2.282	2.34	2.354	2.406	2.409
1118	4	2.316	2.321	2.374	2.431	2.863
	6	2.276	2.343	2.354	2.623	2.903
	7	2.389	2.446	2.472	2.613	2.689
1220	4	2.256	2.357	2.386	2.412	2.447
1289	2	2.318	2.351	2.423	2.426	2.511
1602	1	2.298	2.374	2.374	2.502	2.502
1622	1	2.291	2.305	2.383	2.396	2.615
2478	4	2.309	2.31	2.356	2.42	2.854
	6	2.27	2.333	2.344	2.601	2.879
	7	2.368	2.436	2.455	2.603	2.684
4156	2	2.296	2.305	2.334	2.337	2.405
4196	1	2.253	2.365	2.367	2.491	2.916
	2	2.379	2.39	2.407	2.478	2.544
	5	2.286	2.343	2.372	2.424	2.441
	7	2.346	2.349	2.367	2.409	2.513
	8	2.298	2.387	2.413	2.456	2.499
10061	1	2.316	2.323	2.342	2.379	2.61
14159	1	2.307	2.307	2.535	2.535	2.544
15500	2	2.309	2.328	2.342	2.423	2.465
	3	2.334	2.337	2.357	2.455	2.482
17057	3	2.329	2.342	2.377	2.399	2.532
20402	1	2.329	2.364	2.377	2.542	2.567
20495	2	2.298	2.395	2.398	2.46	2.501
20545	1	2.285	2.324	2.353	2.38	2.549
	3	2.281	2.283	2.327	2.333	2.502
20548	4	2.336	2.414	2.467	2.511	2.519
20639	1	2.245	2.332	2.418	2.454	2.508
20837	1	2.267	2.378	2.392	2.473	2.554
20867	4	2.305	2.361	2.372	2.464	2.468
23345	1	2.269	2.336	2.344	2.401	2.412
24819	1	2.275	2.275	2.301	2.301	2.439
	2	2.321	2.329	2.409	2.436	2.448
26329	7	2.253	2.319	2.353	2.374	2.38
26536	1	2.361	2.365	2.38	2.394	2.415
30910	1	2.253	2.372	2.387	2.442	2.568
31260	1	2.294	2.414	2.439	2.489	2.49
32501	1	2.321	2.332	2.427	2.5	2.633
32510	1	2.359	2.378	2.401	2.432	2.446
33535	2	2.317	2.366	2.379	2.385	2.409
	3	2.335	2.409	2.418	2.463	2.492
	5	2.327	2.367	2.391	2.449	2.504
33761	1	2.349	2.412	2.46	2.489	2.597
33847	1	2.261	2.351	2.351	2.469	2.469
34075	3	2.293	2.356	2.428	2.431	2.5
	4	2.284	2.336	2.379	2.408	2.476
35420	2	2.37	2.429	2.432	2.457	2.524
35635	5	2.283	2.328	2.377	2.38	2.543
36399	1	2.334	2.334	2.392	2.41	2.556
36531	1	2.348	2.388	2.407	2.427	2.462
36533	1	2.31	2.322	2.322	2.503	2.503
36612	1	2.291	2.303	2.364	2.589	2.75
36661	2	2.274	2.385	2.385	2.399	2.399
	3	2.299	2.384	2.384	2.385	2.385
39628	3	2.332	2.405	2.485	2.55	2.613
39628	6	2.27	2.27	2.36	2.362	2.362
40249	1	2.352	2.398	2.398	2.646	2.676
	2	2.281	2.296	2.305	2.324	2.38
47177	1	2.296	2.314	2.314	2.335	2.335
50760	2	2.384	2.384	2.436	2.441	2.441
59321	3	2.16	2.285	2.458	2.458	2.493
	4	2.179	2.249	2.441	2.441	2.631
60841	2	2.381	2.384	2.397	2.428	2.467
62002	2	2.327	2.346	2.364	2.51	2.582
	3	2.29	2.294	2.438	2.5	2.539
62065	1	2.362	2.362	2.433	2.657	2.657
	3	2.413	2.424	2.447	2.48	2.537
	6	2.357	2.517	2.517	2.582	2.582
62288	1	2.323	2.346	2.414	2.493	2.633
62289	1	2.331	2.34	2.409	2.494	2.632
62594	1	2.334	2.337	2.357	2.455	2.482
	4	2.309	2.328	2.342	2.423	2.465
64678	1	2.276	2.276	2.291	2.63	2.63
65482	1	2.308	2.351	2.449	2.478	2.497
	3	2.296	2.361	2.399	2.427	2.481
65963	1	2.379	2.383	2.383	2.504	2.504
65978	1	2.293	2.347	2.35	2.353	2.511
	2	2.3	2.316	2.406	2.437	2.472
66106	3	2.392	2.4	2.413	2.46	2.474
66975	1	2.343	2.408	2.425	2.463	2.514
66980	1	2.34	2.384	2.392	2.408	2.455
67524	1	2.352	2.394	2.394	2.495	2.495
67525	1	2.315	2.334	2.334	2.46	2.46
67826	1	2.273	2.36	2.387	2.387	2.582
68711	2	2.294	2.335	2.357	2.382	2.395
69087	1	2.383	2.462	2.462	2.479	2.479
71624	1	2.339	2.351	2.351	2.368	2.368
72116	1	2.38	2.42	2.428	2.43	2.528
72297	1	2.292	2.292	2.313	2.313	2.451
	2	2.332	2.34	2.423	2.437	2.454
74859	1	2.365	2.435	2.436	2.446	2.585
	2	2.387	2.407	2.435	2.48	2.579
74912	1	2.273	2.326	2.352	2.398	2.426
	2	2.299	2.307	2.366	2.376	2.412
78752	1	2.385	2.385	2.385	2.385	2.483
78919	1	2.261	2.378	2.511	2.577	2.751
79097	1	2.266	2.335	2.336	2.354	2.464
82843	3	2.32	2.369	2.43	2.45	2.472
82753	4	2.263	2.322	2.361	2.444	2.864
85633	10	2.414	2.439	2.451	2.527	2.686
93614	4	2.305	2.355	2.397	2.561	2.644
93968	3	2.286	2.323	2.345	2.487	2.547
93997	2	2.305	2.306	2.416	2.5	2.538
94733	2	2.334	2.398	2.435	2.442	2.589
94743	1	2.268	2.344	2.344	2.344	2.344
94744	1	2.267	2.281	2.289	2.303	2.318
96664	1	2.311	2.336	2.369	2.49	2.599
97110	1	2.389	2.417	2.425	2.469	2.571
	3	2.297	2.334	2.396	2.481	2.584
97306	2	2.396	2.4	2.41	2.423	2.444
97307	2	2.324	2.352	2.365	2.418	2.462
98564	1	2.382	2.391	2.42	2.479	2.563
98708	1	2.292	2.298	2.37	2.476	2.807
99580	1	2.291	2.315	2.422	2.516	2.59
	3	2.334	2.38	2.501	2.525	2.568
154124	1	2.297	2.334	2.465	2.524	2.77
166605	1	2.279	2.365	2.392	2.404	2.641
170711	1	2.261	2.316	2.316	2.416	2.416
172820	2	2.374	2.386	2.413	2.478	2.594
200237	1	2.33	2.351	2.378	2.412	2.463
200510	2	2.323	2.377	2.391	2.401	2.448
202818	1	2.357	2.375	2.435	2.481	2.57
	2	2.387	2.398	2.411	2.467	2.607
279595	2	2.325	2.355	2.371	2.411	2.423
280888	9	2.299	2.306	2.373	2.394	2.41
406489	2	2.252	2.298	2.329	2.35	2.467
412357	6	2.358	2.358	2.436	2.569	2.569
413025	1	2.341	2.369	2.38	2.481	2.522
	3	2.317	2.342	2.406	2.474	2.968
	4	2.371	2.43	2.462	2.554	2.758
413270	1	2.359	2.403	2.433	2.533	2.723
	3	2.309	2.313	2.422	2.542	2.592
413539	5	2.31	2.376	2.476	2.572	2.606
	7	2.357	2.542	2.579	2.626	2.7
	8	2.327	2.43	2.475	2.494	2.532
414247	1	2.363	2.363	2.386	2.408	2.408
414248	2	2.346	2.346	2.383	2.39	2.39
415349	1	2.307	2.329	2.334	2.363	2.562
	2	2.361	2.361	2.367	2.407	2.407
	3	2.289	2.313	2.335	2.447	2.666
416328	1	2.346	2.36	2.443	2.592	2.615
416467	7	2.296	2.342	2.481	2.524	2.559
5	1	2.366	2.373	2.473	2.474	2.506	2.591
19	1	2.318	2.353	2.359	2.376	2.555	2.949
	2	2.311	2.33	2.348	2.552	2.581	2.683
22	1	2.412	2.412	2.428	2.428	2.54	2.54
65	1	2.335	2.378	2.435	2.461	2.465	2.534
169	1	2.269	2.269	2.751	2.751	2.83	2.83
	2	2.251	2.251	2.4	2.4	2.581	2.581
183	1	2.367	2.367	2.368	2.368	2.378	2.378
	2	2.361	2.361	2.389	2.389	2.422	2.422
345	1	2.317	2.351	2.378	2.396	2.408	2.498
	2	2.41	2.421	2.451	2.462	2.474	2.492
	3	2.37	2.389	2.393	2.435	2.444	2.479
620	1	2.273	2.273	2.327	2.327	2.841	2.841
1115	1	2.378	2.378	2.414	2.414	2.533	2.533
1118	1	2.391	2.454	2.524	2.639	2.709	2.996
1219	4	2.381	2.389	2.431	2.448	2.453	2.584
	5	2.361	2.361	2.424	2.426	2.51	2.834
	2	2.345	2.363	2.38	2.398	2.455	2.535
1289	1	2.325	2.354	2.434	2.437	2.494	2.569
1296	1	2.31	2.326	2.36	2.405	2.458	2.473
1301	1	2.419	2.419	2.419	2.499	2.499	2.499
1302	1	2.41	2.41	2.41	2.523	2.523	2.523
1379	1	2.345	2.357	2.404	2.423	2.472	2.588
1386	1	2.324	2.367	2.384	2.397	2.667	2.924
1433	1	2.37	2.402	2.41	2.424	2.441	2.491
1492	1	2.222	2.257	2.319	2.367	2.615	2.69
	3	2.317	2.352	2.395	2.412	2.596	2.782
	4	2.243	2.25	2.335	2.453	2.645	2.785
1525	1	2.342	2.376	2.382	2.386	2.481	2.616
1533	1	2.307	2.307	2.307	2.307	2.584	2.584
1602	2	2.415	2.415	2.438	2.47	2.477	2.477
1626	1	2.477	2.477	2.477	2.477	2.477	2.477
1693	1	2.294	2.324	2.374	2.383	2.488	2.909
1698	1	2.256	2.403	2.417	2.631	2.7	2.745
1852	1	2.331	2.426	2.451	2.465	2.526	2.573
1858	1	2.366	2.373	2.402	2.416	2.442	2.496
1883	1	2.369	2.369	2.442	2.442	2.467	2.467
	2	2.352	2.408	2.408	2.453	2.453	2.556
1889	1	2.33	2.36	2.363	2.412	2.43	2.457
1939	2	2.366	2.382	2.382	2.385	2.416	2.796
1988	1	2.348	2.371	2.414	2.43	2.457	2.495
	3	2.295	2.328	2.335	2.412	2.427	2.532
	4	2.341	2.349	2.439	2.579	2.652	2.695
	5	2.353	2.377	2.418	2.422	2.453	2.511
	6	2.361	2.365	2.405	2.537	2.599	2.83
1989	1	2.329	2.337	2.413	2.426	2.446	2.463
	3	2.287	2.3	2.324	2.404	2.409	2.512
	4	2.3	2.333	2.403	2.578	2.673	2.709
	5	2.345	2.366	2.403	2.418	2.45	2.491
	6	2.341	2.356	2.424	2.553	2.617	2.795
2197	1	2.302	2.302	2.368	2.368	2.378	2.378
2198	1	2.328	2.328	2.392	2.392	2.393	2.393
2199	1	2.386	2.386	2.398	2.398	2.412	2.412
2389	1	2.364	2.364	2.436	2.436	2.462	2.462
	2	2.279	2.352	2.393	2.417	2.604	2.661
2478	1	2.382	2.443	2.503	2.628	2.701	2.969
	3	2.334	2.482	2.608	2.635	2.686	2.825
2485	5	2.331	2.399	2.448	2.498	2.771	2.929
4156	1	2.393	2.426	2.428	2.438	2.469	2.482
4219	1	2.4	2.414	2.415	2.439	2.447	2.671
42421	1	2.349	2.357	2.38	2.411	2.419	2.533
	2	2.249	2.303	2.368	2.392	2.424	2.434
4260	1	2.344	2.344	2.344	2.344	2.344	2.344
4339	2	2.348	2.354	2.418	2.489	2.489	2.505
	6	2.244	2.266	2.506	2.536	2.637	2.653
8008	1	2.383	2.39	2.413	2.415	2.436	2.458
	2	2.355	2.355	2.369	2.369	2.37	2.37
8039	2	2.392	2.392	2.392	2.552	2.552	2.552
8045	1	2.403	2.45	2.45	2.451	2.507	2.573
	2	2.366	2.398	2.455	2.456	2.469	2.546
	3	2.383	2.396	2.426	2.468	2.492	2.503
	4	2.405	2.442	2.446	2.48	2.521	2.553
	5	2.373	2.402	2.42	2.527	2.534	2.606
8069	1	2.377	2.377	2.384	2.384	2.483	2.483
8143	1	2.269	2.315	2.318	2.389	2.409	2.638
8203	1	2.349	2.349	2.38	2.38	2.386	2.386
8207	1	2.356	2.376	2.393	2.419	2.45	2.836
	2	2.381	2.395	2.406	2.41	2.495	2.603
	3	2.328	2.344	2.383	2.39	2.509	2.545
8223	3	2.269	2.341	2.42	2.485	2.55	2.745
	4	2.298	2.311	2.366	2.414	2.468	2.508
10031	2	2.482	2.482	2.482	2.566	2.566	2.566
10061	2	2.349	2.385	2.458	2.483	2.501	2.701
10417	1	2.362	2.385	2.477	2.579	2.742	2.909
14048	1	2.331	2.349	2.401	2.407	2.428	2.492
14079	1	2.34	2.386	2.418	2.446	2.452	2.545
	3	2.368	2.369	2.372	2.396	2.415	2.469
14106	2	2.414	2.414	2.414	2.414	2.414	2.414
14161	1	2.378	2.378	2.441	2.441	2.469	2.469
	2	2.398	2.398	2.405	2.405	2.441	2.441
15253	1	2.342	2.342	2.342	2.342	2.377	2.377
15533	1	2.3	2.3	2.402	2.429	2.464	2.464
	2	2.416	2.416	2.427	2.468	2.531	2.531
15545	1	2.486	2.486	2.486	2.486	2.486	2.486
16393	1	2.374	2.375	2.386	2.417	2.423	2.718
	2	2.328	2.352	2.357	2.359	2.482	2.895
16432	1	2.308	2.332	2.341	2.417	2.512	2.559
	2	2.337	2.409	2.431	2.47	2.559	2.624
17057	1	2.4	2.4	2.456	2.456	2.522	2.522
	2	2.45	2.45	2.464	2.464	2.559	2.559
20161	1	2.332	2.352	2.4	2.421	2.454	2.497
20168	1	2.276	2.426	2.434	2.447	2.476	2.506
20169	1	2.388	2.388	2.409	2.409	2.485	2.485
20205	1	2.306	2.306	2.306	2.306	2.578	2.578
20268	1	2.407	2.407	2.407	2.427	2.427	2.427
20340	1	2.454	2.454	2.454	2.518	2.518	2.518
20426	2	2.32	2.342	2.387	2.411	2.473	2.512
20427	2	2.298	2.361	2.409	2.424	2.501	2.61
20428	2	2.295	2.385	2.428	2.436	2.5	2.579
20495	1	2.3	2.3	2.306	2.306	2.653	2.653
20539	1	2.419	2.419	2.419	2.424	2.424	2.424
20545	4	2.312	2.339	2.406	2.431	2.503	2.673
20548	1	2.315	2.353	2.383	2.424	2.459	2.588
	2	2.234	2.259	2.294	2.64	2.939	2.977
	3	2.16	2.307	2.37	2.447	2.457	2.578
	5	2.37	2.413	2.413	2.567	2.701	2.784
	6	2.26	2.28	2.497	2.505	2.507	2.589
20556	1	2.313	2.313	2.388	2.388	2.39	2.39
	2	2.409	2.409	2.522	2.522	2.616	2.616
20642	1	2.344	2.344	2.439	2.439	2.48	2.48
	2	2.338	2.338	2.351	2.351	2.451	2.451
	3	2.387	2.406	2.422	2.465	2.534	2.56
20643	1	2.399	2.422	2.451	2.451	2.811	2.811
20646	1	2.256	2.279	2.322	2.387	2.54	2.69
20768	2	2.242	2.242	2.244	2.496	2.496	2.5
20776	1	2.29	2.29	2.29	2.29	2.29	2.29
20798	2	2.476	2.476	2.476	2.476	2.476	2.476
20804	1	2.249	2.249	2.249	2.499	2.499	2.499
20830	2	2.345	2.345	2.379	2.379	2.732	2.732
20867	2	2.331	2.36	2.384	2.508	2.518	2.653
	3	2.39	2.421	2.44	2.466	2.497	2.518
23295	1	2.371	2.371	2.404	2.404	2.594	2.594
23311	1	2.365	2.365	2.372	2.372	2.373	2.373
	2	2.354	2.354	2.391	2.391	2.413	2.413
24368	1	2.322	2.322	2.483	2.483	2.77	2.77
	2	2.386	2.397	2.409	2.427	2.47	2.894
	3	2.327	2.327	2.474	2.474	2.526	2.526
24419	2	2.241	2.283	2.464	2.473	2.48	2.676
24781	1	2.35	2.35	2.35	2.539	2.539	2.539
26014	1	2.342	2.342	2.342	2.349	2.349	2.349
26015	2	2.356	2.38	2.382	2.411	2.42	2.788
26018	1	2.386	2.386	2.386	2.386	2.386	2.386
26326	1	2.339	2.372	2.38	2.382	2.476	2.618
26329	1	2.36	2.371	2.38	2.413	2.413	2.414
	2	2.367	2.408	2.432	2.435	2.437	2.446
	3	2.379	2.384	2.396	2.406	2.458	2.534
	5	2.366	2.378	2.443	2.475	2.499	2.504
26365	1	2.368	2.4	2.432	2.432	2.504	2.504
	2	2.378	2.425	2.483	2.483	2.501	2.501
26536	2	2.322	2.344	2.376	2.381	2.542	2.568
27204	1	2.4	2.4	2.4	2.413	2.413	2.413
27208	1	2.422	2.422	2.422	2.422	2.422	2.422
27211	2	2.334	2.519	2.519	2.556	2.556	2.623
27213	1	2.4	2.4	2.4	2.4	2.4	2.4
	2	2.376	2.376	2.376	2.384	2.384	2.384
27755	2	2.346	2.386	2.41	2.442	2.481	2.74
28056	1	2.334	2.334	2.425	2.425	2.538	2.538
28259	1	2.353	2.365	2.396	2.449	2.45	2.493
30020	2	2.36	2.36	2.507	2.507	2.614	2.614
30021	1	2.371	2.371	2.535	2.535	2.593	2.593
30022	1	2.396	2.396	2.565	2.565	2.569	2.569
30529	1	2.359	2.359	2.359	2.423	2.423	2.423
	2	2.387	2.387	2.387	2.417	2.417	2.417
30530	1	2.358	2.358	2.358	2.437	2.437	2.437
	2	2.396	2.396	2.396	2.425	2.425	2.425
30888	1	2.38	2.421	2.446	2.46	2.538	2.563
	2	2.299	2.305	2.347	2.428	2.547	2.609
	3	2.315	2.381	2.398	2.424	2.437	2.488
30977	1	2.37	2.405	2.438	2.438	2.484	2.484
	2	2.373	2.403	2.495	2.495	2.505	2.505
30999	1	2.36	2.435	2.442	2.562	2.605	2.635
31260	2	2.297	2.388	2.392	2.399	2.566	2.682
31344	3	2.355	2.355	2.362	2.362	2.578	2.578
32501	2	2.375	2.393	2.396	2.442	2.444	2.448
32511	1	2.369	2.369	2.369	2.369	2.434	2.434
32528	1	2.384	2.384	2.384	2.384	2.746	2.746
33535	1	2.334	2.388	2.471	2.484	2.513	2.544
	4	2.327	2.39	2.448	2.449	2.462	2.649
33739	2	2.327	2.327	2.513	2.513	2.637	2.637
33761	3	2.346	2.364	2.376	2.422	2.529	2.557
33890	1	2.44	2.452	2.563	2.563	2.754	2.754
	2	2.43	2.43	2.464	2.464	2.518	2.518
33909	1	2.306	2.336	2.344	2.454	2.683	2.879
33944	1	2.268	2.338	2.378	2.381	2.449	2.511
34075	1	2.263	2.263	2.454	2.454	2.669	2.669
34441	1	2.243	2.287	2.429	2.455	2.492	2.552
	2	2.337	2.374	2.38	2.415	2.43	2.576
	3	2.263	2.307	2.363	2.434	2.527	2.553
	4	2.291	2.368	2.37	2.419	2.599	2.6
	5	2.301	2.336	2.344	2.375	2.409	2.429
	6	2.35	2.352	2.359	2.467	2.474	2.502
	8	2.27	2.27	2.376	2.376	2.44	2.44
	9	2.295	2.295	2.365	2.365	2.428	2.428
34564	1	2.305	2.336	2.391	2.4	2.648	2.666
	2	2.306	2.369	2.435	2.52	2.607	2.653
35091	1	2.312	2.313	2.323	2.413	2.487	2.808
35179	2	2.343	2.357	2.362	2.417	2.431	2.459
35237	1	2.34	2.436	2.49	2.521	2.554	2.617
35245	1	2.347	2.357	2.429	2.43	2.47	2.653
35437	1	2.413	2.413	2.416	2.416	2.499	2.499
	3	2.348	2.386	2.394	2.417	2.465	2.549
	4	2.337	2.39	2.427	2.505	2.507	2.555
	5	2.355	2.364	2.428	2.469	2.503	2.52
	6	2.275	2.496	2.504	2.576	2.608	2.632
35496	1	2.48	2.48	2.631	2.631	2.724	2.724
35552	1	2.277	2.386	2.391	2.445	2.455	2.493
	2	2.357	2.378	2.389	2.406	2.416	2.494
	3	2.339	2.414	2.417	2.443	2.464	2.489
35635	1	2.36	2.36	2.383	2.383	2.464	2.464
	6	2.323	2.459	2.506	2.555	2.621	2.681
	7	2.363	2.443	2.515	2.518	2.685	2.734
	8	2.3	2.336	2.437	2.472	2.566	2.672
35651	1	2.439	2.439	2.439	2.452	2.452	2.452
35767	1	2.371	2.392	2.414	2.45	2.462	2.513
36045	1	2.36	2.398	2.401	2.407	2.477	2.488
	2	2.359	2.393	2.421	2.471	2.483	2.655
	3	2.355	2.367	2.381	2.515	2.546	2.565
	4	2.396	2.403	2.483	2.52	2.531	2.547
	5	2.4	2.409	2.437	2.438	2.49	2.579
	6	2.31	2.364	2.394	2.399	2.598	2.618
36565	1	2.336	2.336	2.378	2.398	2.437	2.437
	2	2.419	2.434	2.434	2.487	2.487	2.498
37021	1	2.268	2.37	2.374	2.382	2.515	2.709
	3	2.332	2.402	2.403	2.412	2.455	2.495
37071	1	2.436	2.47	2.646	2.646	2.689	2.689
	2	2.415	2.415	2.448	2.448	2.561	2.561
37132	1	2.304	2.307	2.355	2.376	2.618	2.683
	2	2.297	2.319	2.344	2.401	2.647	2.752
	3	2.36	2.429	2.444	2.47	2.472	2.761
37167	1	2.349	2.381	2.429	2.44	2.462	2.475
	2	2.282	2.36	2.483	2.518	2.525	2.538
37171	1	2.334	2.334	2.334	2.334	2.685	2.685
38292	1	2.384	2.384	2.384	2.384	2.427	2.427
39209	1	2.338	2.459	2.466	2.481	2.546	2.55
39237	6	2.499	2.499	2.499	2.537	2.537	2.537
	7	2.403	2.403	2.403	2.542	2.542	2.542
39263	1	2.353	2.357	2.403	2.433	2.434	2.476
39293	1	2.331	2.331	2.409	2.43	2.43	2.474
39449	1	2.28	2.314	2.386	2.398	2.437	2.541
	2	2.257	2.291	2.445	2.457	2.477	2.525
39542	1	2.337	2.344	2.361	2.362	2.366	2.386
	2	2.317	2.34	2.343	2.375	2.394	2.435
	3	2.335	2.353	2.467	2.476	2.488	2.515
	4	2.342	2.349	2.4	2.401	2.481	2.508
39542	8	2.451	2.451	2.474	2.474	2.687	2.687
39543	2	2.495	2.495	2.523	2.523	2.61	2.61
39559	2	2.342	2.385	2.394	2.4	2.411	2.449
39571	2	2.333	2.333	2.333	2.348	2.348	2.348
39572	2	2.313	2.313	2.313	2.471	2.471	2.471
39627	1	2.32	2.32	2.32	2.468	2.468	2.468
39628	4	2.318	2.33	2.358	2.409	2.468	2.472
39649	3	2.335	2.335	2.335	2.448	2.448	2.448
	6	2.483	2.483	2.483	2.498	2.498	2.498
39662	2	2.276	2.276	2.513	2.513	2.513	2.513
39788	2	2.409	2.548	2.56	2.685	2.731	2.864
39827	1	2.359	2.359	2.417	2.417	2.509	2.509
39847	1	2.352	2.352	2.417	2.417	2.516	2.516
39848	1	2.359	2.359	2.43	2.43	2.528	2.528
39868	1	2.291	2.291	2.509	2.509	2.509	2.509
39904	1	2.366	2.366	2.39	2.39	2.564	2.564
39913	1	2.282	2.282	2.513	2.513	2.513	2.513
39920	1	2.311	2.311	2.311	2.431	2.431	2.431
40276	2	2.377	2.379	2.381	2.452	2.486	2.525
40276	1	2.26	2.26	2.518	2.518	2.797	2.797
40458	1	2.484	2.484	2.484	2.499	2.499	2.499
40661	2	2.399	2.399	2.434	2.434	2.442	2.442
47001	1	2.337	2.337	2.337	2.355	2.355	2.355
47174	1	2.408	2.408	2.408	2.518	2.518	2.518
49552	2	2.386	2.387	2.404	2.408	2.417	2.59
49746	1	2.315	2.315	2.353	2.353	2.381	2.381
	3	2.335	2.335	2.376	2.376	2.567	2.567
50169	1	2.343	2.343	2.343	2.343	2.343	2.343
50170	1	2.331	2.331	2.331	2.331	2.331	2.331
50667	1	2.35	2.36	2.369	2.435	2.45	2.497
	2	2.332	2.36	2.424	2.431	2.482	2.586
	3	2.382	2.391	2.405	2.431	2.454	2.577
50760	1	2.262	2.273	2.493	2.534	2.536	2.58
51751	1	2.331	2.343	2.437	2.441	2.467	2.496
	3	2.36	2.396	2.452	2.453	2.466	2.555
54019	1	2.366	2.381	2.409	2.448	2.481	2.5
54067	1	2.314	2.316	2.329	2.363	2.381	2.4
55319	1	2.414	2.414	2.414	2.414	2.414	2.414
59149	1	2.352	2.398	2.438	2.473	2.514	2.593
	2	2.38	2.397	2.447	2.496	2.558	2.598
59290	1	2.317	2.392	2.451	2.507	2.57	2.616
	2	2.394	2.449	2.472	2.488	2.493	2.554
59321	1	2.402	2.402	2.512	2.512	2.524	2.524
	2	2.39	2.39	2.446	2.446	2.523	2.523
59351	1	2.289	2.337	2.347	2.356	2.528	2.555
59588	1	2.392	2.392	2.392	2.392	2.432	2.432
59589	1	2.411	2.411	2.411	2.411	2.484	2.484
59695	2	2.233	2.313	2.346	2.41	2.421	2.631
60508	1	2.411	2.411	2.431	2.431	2.432	2.432
60664	1	2.533	2.533	2.533	2.533	2.533	2.533
60673	1	2.331	2.332	2.343	2.383	2.406	2.435
60817	1	2.302	2.302	2.402	2.402	2.504	2.504
	2	2.295	2.346	2.383	2.385	2.464	2.483
	3	2.38	2.395	2.398	2.434	2.463	2.507
60841	1	2.401	2.404	2.408	2.415	2.422	2.606
60841	3	2.363	2.362	2.436	2.441	2.461	2.613
61076	1	2.505	2.505	2.505	2.505	2.564	2.564
61211	1	2.387	2.487	2.495	2.553	2.588	2.806
61212	1	2.412	2.498	2.504	2.514	2.617	2.745
61213	1	2.369	2.468	2.496	2.519	2.62	2.74
61682	1	2.402	2.402	2.402	2.402	3.055	3.055
61683	1	2.334	2.334	2.334	2.334	2.883	2.883
62002	1	2.384	2.388	2.394	2.399	2.492	2.553
	4	2.273	2.337	2.388	2.42	2.537	2.751
62147	1	2.362	2.362	2.362	2.362	2.597	2.597
	2	2.373	2.376	2.376	2.393	2.393	2.499
62148	1	2.39	2.39	2.445	2.445	2.509	2.509
	2	2.363	2.363	2.461	2.461	2.52	2.52
	3	2.31	2.372	2.386	2.397	2.506	2.55
	4	2.276	2.303	2.303	2.417	2.448	2.71
62200	1	2.389	2.389	2.424	2.424	2.433	2.433
	2	2.371	2.385	2.385	2.386	2.461	2.679
62284	2	2.49	2.49	2.49	2.49	2.49	2.49
	3	2.422	2.422	2.422	2.422	2.422	2.422
	4	2.377	2.377	2.549	2.549	2.562	2.562
62288	2	2.365	2.387	2.401	2.439	2.439	2.449
62289	2	2.366	2.381	2.406	2.434	2.438	2.442
62509	1	2.286	2.389	2.436	2.796	2.829	2.927
	2	2.279	2.376	2.437	2.779	2.824	2.938
62533	1	2.3	2.391	2.429	2.461	2.463	2.63
62617	1	2.423	2.423	2.423	2.666	2.666	2.666
	2	2.468	2.468	2.468	2.474	2.474	2.474
62645	1	2.445	2.445	2.445	2.445	2.445	2.445
	3	2.499	2.499	2.499	2.499	2.499	2.499
62756	1	2.428	2.429	2.497	2.499	2.519	2.519
	2	2.43	2.43	2.497	2.497	2.517	2.517
62765	1	2.319	2.347	2.429	2.485	2.488	2.771
	2	2.361	2.379	2.381	2.424	2.439	2.538
62836	1	2.386	2.398	2.407	2.433	2.51	2.564
62836	2	2.377	2.402	2.403	2.431	2.52	2.542
62837	1	2.383	2.403	2.407	2.43	2.534	2.56
	2	2.409	2.411	2.424	2.443	2.496	2.573
62838	2	2.41	2.42	2.429	2.443	2.479	2.522
62839	1	2.278	2.338	2.375	2.378	2.477	2.679
	2	2.311	2.351	2.389	2.4	2.411	2.656
62912	1	2.315	2.33	2.341	2.342	2.556	2.567
62949	1	2.325	2.343	2.377	2.382	2.399	2.401
	6	2.377	2.378	2.393	2.452	2.46	2.709
63015	1	2.428	2.428	2.428	2.428	2.428	2.428
63058	1	2.259	2.305	2.449	2.471	2.599	2.689
	2	2.377	2.388	2.411	2.498	2.601	2.762
63074	1	2.325	2.365	2.391	2.473	2.479	2.484
	2	2.374	2.415	2.417	2.443	2.46	2.488
63133	1	2.316	2.321	2.396	2.585	2.692	2.798
63139	1	2.428	2.428	2.428	2.428	2.428	2.428
63177	2	2.393	2.401	2.424	2.425	2.433	2.461
	3	2.403	2.425	2.452	2.463	2.642	2.655
	5	2.26	2.3	2.374	2.469	2.556	2.626
	6	2.357	2.367	2.481	2.501	2.581	2.854
63513	1	2.456	2.456	2.456	2.456	2.456	2.456
63718	1	2.31	2.31	2.474	2.474	2.569	2.569
64665	1	2.388	2.388	2.413	2.413	2.464	2.464
	2	2.338	2.338	2.561	2.561	2.578	2.578
	3	2.401	2.404	2.488	2.501	2.583	2.602
65006	1	2.388	2.416	2.431	2.443	2.477	2.542
65011	1	2.322	2.343	2.361	2.493	2.494	2.607
65017	4	2.4	2.4	2.4	2.4	2.4	2.4
65124	1	2.322	2.341	2.373	2.409	2.498	2.637
65306	1	2.392	2.392	2.415	2.415	2.464	2.464
65308	1	2.299	2.332	2.421	2.427	2.451	2.474
	2	2.342	2.352	2.382	2.406	2.451	2.608
65333	1	2.354	2.354	2.44	2.44	2.585	2.585
65344	1	2.557	2.557	2.557	2.557	2.557	2.557
	3	2.508	2.508	2.508	2.508	2.508	2.508
65474	1	2.407	2.407	2.407	2.53	2.53	2.53
	2	2.39	2.39	2.39	2.39	2.39	2.39
65649	1	2.286	2.29	2.338	2.455	2.479	2.57
	2	2.404	2.412	2.438	2.452	2.521	2.538
65939	1	2.401	2.401	2.517	2.517	2.611	2.611
	2	2.38	2.38	2.486	2.486	2.516	2.516
66027	1	2.372	2.372	2.382	2.382	2.415	2.415
66106	1	2.341	2.393	2.401	2.423	2.437	2.463
	2	2.234	2.287	2.395	2.416	2.431	2.492
	5	2.129	2.354	2.404	2.442	2.455	2.598
66248	1	2.385	2.385	2.387	2.387	2.436	2.436
66280	1	2.361	2.361	2.361	2.361	2.361	2.361
66310	1	2.304	2.326	2.388	2.471	2.618	2.773
66354	2	2.431	2.528	2.605	2.73	2.854	2.945
66355	1	2.268	2.347	2.381	2.385	2.444	2.514
66974	1	2.34	2.355	2.379	2.381	2.383	2.507
66980	2	2.307	2.335	2.449	2.47	2.472	2.494
	3	2.306	2.309	2.393	2.492	2.525	2.541
66988	2	2.342	2.345	2.462	2.498	2.54	2.624
67012	1	2.561	2.561	2.561	2.561	2.561	2.561
67093	1	2.35	2.359	2.396	2.425	2.464	2.467
	2	2.354	2.395	2.41	2.434	2.445	2.461
67374	1	2.344	2.37	2.381	2.408	2.512	2.688
	2	2.274	2.322	2.441	2.447	2.516	2.543
67415	1	2.375	2.375	2.42	2.42	2.441	2.441
	2	2.377	2.377	2.394	2.488	2.514	2.514
67513	1	2.332	2.332	2.49	2.49	2.577	2.577
67538	1	2.227	2.355	2.395	2.424	2.494	2.534
67577	1	2.371	2.375	2.397	2.419	2.419	2.502
68360	1	2.335	2.353	2.353	2.41	2.519	2.72
68464	1	2.364	2.364	2.364	2.364	2.364	2.364
68507	1	2.325	2.416	2.489	2.508	2.713	2.799
68512	1	2.345	2.377	2.417	2.435	2.516	2.57
68515	1	2.388	2.4	2.429	2.472	2.516	2.646
	2	2.286	2.35	2.455	2.476	2.502	2.505
68711	3	2.333	2.409	2.416	2.439	2.468	2.488
	4	2.363	2.376	2.391	2.417	2.419	2.522
	5	2.33	2.412	2.422	2.424	2.451	2.482
68750	1	2.276	2.276	2.276	2.623	2.623	2.623
69132	1	2.384	2.384	2.409	2.409	2.49	2.49
69411	1	2.369	2.385	2.385	2.4	2.549	2.607
69444	1	2.339	2.339	2.339	2.452	2.452	2.452
69489	1	2.362	2.393	2.394	2.412	2.422	2.435
	2	2.372	2.378	2.421	2.451	2.46	2.527
	3	2.364	2.374	2.394	2.405	2.42	2.53
69490	1	2.354	2.354	2.354	2.409	2.409	2.409
	2	2.39	2.39	2.39	2.41	2.41	2.41
69545	1	2.304	2.357	2.404	2.437	2.46	2.515
69693	1	2.307	2.307	2.33	2.33	2.415	2.415
	2	2.473	2.473	2.492	2.492	2.514	2.514
	3	2.312	2.312	2.351	2.351	2.458	2.458
69785	1	2.186	2.26	2.37	2.452	2.66	2.678
69967	1	2.274	2.274	2.418	2.507	2.562	2.76
71155	1	2.385	2.404	2.44	2.459	2.511	2.515
	2	2.336	2.358	2.36	2.386	2.556	2.572
	3	2.27	2.359	2.424	2.537	2.627	2.686
	4	2.361	2.393	2.425	2.443	2.462	2.562
71156	1	2.344	2.344	2.347	2.369	2.369	2.387
71578	1	2.385	2.385	2.464	2.464	2.517	2.517
71624	2	2.371	2.376	2.433	2.433	2.701	2.701
71938	1	2.348	2.358	2.386	2.405	2.438	2.625
	2	2.324	2.324	2.441	2.441	2.613	2.613
	3	2.341	2.382	2.383	2.414	2.551	2.681
71940	1	2.332	2.333	2.356	2.4	2.446	2.55
	2	2.314	2.314	2.442	2.503	2.641	2.646
	3	2.345	2.345	2.359	2.359	2.371	2.371
	4	2.321	2.321	2.453	2.453	2.53	2.53
	5	2.374	2.374	2.383	2.383	2.426	2.426
72116	2	2.324	2.354	2.405	2.47	2.57	2.635
	3	2.362	2.42	2.439	2.441	2.447	2.561
	4	2.318	2.325	2.433	2.445	2.453	2.482
72328	1	2.4	2.4	2.4	2.4	2.438	2.438
72330	1	2.444	2.444	2.444	2.444	2.444	2.444
72331	1	2.446	2.446	2.446	2.446	2.446	2.446
72839	1	2.487	2.487	2.487	2.487	2.487	2.487
72913	1	2.308	2.353	2.367	2.41	2.44	2.615
73111	1	2.278	2.278	2.278	2.278	2.278	2.278
73200	1	2.269	2.269	2.367	2.456	2.772	2.952
73257	1	2.511	2.511	2.511	2.511	2.511	2.511
	2	2.561	2.561	2.561	2.561	2.561	2.561
73499	1	2.39	2.411	2.412	2.493	2.5	2.506
	2	2.402	2.41	2.417	2.508	2.513	2.526
	3	2.392	2.417	2.435	2.495	2.499	2.523
	4	2.38	2.385	2.389	2.505	2.524	2.537
73500	1	2.414	2.416	2.422	2.48	2.491	2.492
	2	2.41	2.417	2.425	2.507	2.51	2.511
	3	2.408	2.416	2.429	2.503	2.509	2.516
	4	2.405	2.41	2.41	2.492	2.499	2.5
73502	1	2.41	2.413	2.416	2.5	2.525	2.532
	2	2.399	2.403	2.406	2.511	2.52	2.53
	3	2.401	2.407	2.414	2.512	2.518	2.53
	4	2.402	2.403	2.405	2.509	2.527	2.537
73503	1	2.411	2.411	2.411	2.514	2.514	2.514
73704	1	2.346	2.346	2.346	2.346	2.346	2.346
74001	1	2.439	2.439	2.525	2.525	2.525	2.525
74052	1	2.351	2.363	2.393	2.4	2.47	2.495
	2	2.31	2.351	2.418	2.501	2.506	2.638
74415	1	2.352	2.376	2.415	2.416	2.476	2.476
74447	1	2.4	2.4	2.401	2.401	2.45	2.45
74448	1	2.4	2.4	2.405	2.405	2.45	2.45
74496	1	2.347	2.364	2.425	2.43	2.472	2.694
	2	2.338	2.353	2.362	2.458	2.48	2.603
	3	2.343	2.405	2.458	2.486	2.551	2.574
	4	2.339	2.343	2.371	2.496	2.515	2.592
74654	1	2.36	2.361	2.394	2.415	2.425	2.512
75142	1	2.261	2.344	2.353	2.445	2.49	2.587
75582	3	2.412	2.412	2.54	2.54	2.774	2.774
75620	1	2.281	2.353	2.412	2.464	2.472	2.505
	2	2.248	2.389	2.429	2.454	2.488	2.513
76610	1	2.223	2.223	2.54	2.54	2.654	2.654
77140	1	2.411	2.411	2.454	2.454	2.547	2.547
77359	1	2.289	2.289	2.356	2.45	2.541	2.631
77360	1	2.33	2.344	2.344	2.41	2.461	2.612
77441	1	2.312	2.402	2.406	2.411	2.559	2.723
	2	2.329	2.379	2.405	2.432	2.48	2.52
	3	2.371	2.376	2.41	2.424	2.427	2.465
	4	2.368	2.372	2.433	2.443	2.476	2.482
	5	2.287	2.358	2.455	2.469	2.572	2.665
77837	1	2.339	2.383	2.422	2.452	2.478	2.518
	2	2.291	2.317	2.415	2.417	2.476	2.477
	3	2.404	2.418	2.419	2.457	2.536	2.583
	5	2.313	2.331	2.377	2.449	2.487	2.599
77896	1	2.334	2.368	2.419	2.431	2.467	2.471
78359	1	2.399	2.399	2.403	2.403	2.403	2.403
	2	2.361	2.361	2.392	2.392	2.429	2.429
	3	2.366	2.366	2.407	2.407	2.42	2.42
	4	2.367	2.367	2.421	2.421	2.424	2.424
78416	1	2.32	2.32	2.32	2.555	2.555	2.555
78534	2	2.309	2.358	2.399	2.415	2.459	2.486
78595	1	2.267	2.267	2.267	2.267	2.318	2.318
78762	1	2.345	2.355	2.492	2.525	2.543	2.556
78763	1	2.298	2.359	2.412	2.417	2.421	2.621
78764	1	2.341	2.345	2.378	2.449	2.455	2.475
78801	1	2.406	2.406	2.406	2.406	2.406	2.406
78919	3	2.364	2.39	2.398	2.475	2.759	2.794
	4	2.36	2.36	2.552	2.552	2.626	2.626
79159	3	2.332	2.332	2.332	2.474	2.474	2.474
79693	1	2.371	2.39	2.42	2.429	2.448	2.512
79847	1	2.359	2.376	2.377	2.401	2.55	2.607
80378	1	2.35	2.361	2.434	2.505	2.565	2.865
80659	1	2.446	2.446	2.446	2.446	2.446	2.446
80832	1	2.314	2.314	2.314	2.431	2.431	2.431
	5	2.44	2.44	2.44	2.44	2.44	2.44
80882	1	2.29	2.29	2.29	2.941	2.941	2.941
80883	1	2.317	2.317	2.317	2.927	2.927	2.927
80885	1	2.315	2.315	2.315	2.936	2.936	2.936
81226	2	2.464	2.464	2.477	2.477	2.537	2.537
82153	1	2.447	2.447	2.48	2.48	2.542	2.683
	2	2.316	2.337	2.389	2.452	2.454	2.482
	3	2.223	2.347	2.347	2.412	2.412	2.723
82400	1	2.289	2.367	2.369	2.42	2.461	2.644
	2	2.334	2.342	2.411	2.459	2.496	2.51
	3	2.325	2.342	2.365	2.366	2.44	2.489
	4	2.356	2.366	2.413	2.466	2.494	2.496
	5	2.347	2.403	2.411	2.42	2.441	2.587
	6	2.297	2.312	2.403	2.407	2.487	2.619
	7	2.291	2.369	2.372	2.413	2.448	2.511
	8	2.344	2.392	2.399	2.43	2.464	2.601
	9	2.365	2.37	2.4	2.458	2.525	2.577
82843	2	2.303	2.338	2.364	2.423	2.655	2.705
82488	2	2.301	2.358	2.401	2.448	2.535	2.608
82492	1	2.471	2.471	2.471	2.471	2.471	2.471
82713	4	2.281	2.289	2.334	2.354	2.476	2.542
82753	3	2.283	2.333	2.348	2.378	2.652	2.85
82856	1	2.392	2.392	2.397	2.397	2.423	2.423
	2	2.374	2.374	2.432	2.432	2.436	2.436
82857	1	2.47	2.47	2.47	2.47	2.532	2.532
82865	1	2.372	2.396	2.411	2.449	2.456	2.488
	2	2.249	2.297	2.352	2.406	2.445	2.499
	3	2.227	2.368	2.396	2.484	2.534	2.566
	5	2.29	2.334	2.361	2.422	2.499	2.647
83238	1	2.291	2.291	2.291	2.428	2.428	2.428
84709	2	2.353	2.372	2.397	2.429	2.478	2.498
84942	1	2.345	2.354	2.495	2.556	2.56	2.569
	2	2.4	2.404	2.492	2.517	2.529	2.569
85478	1	2.335	2.358	2.362	2.428	2.451	2.471
	3	2.324	2.348	2.415	2.43	2.494	2.653
	4	2.414	2.435	2.448	2.457	2.467	2.493
85496	1	2.409	2.409	2.415	2.415	2.528	2.528
85497	1	2.383	2.383	2.409	2.409	2.517	2.517
85498	1	2.356	2.356	2.406	2.406	2.513	2.513
85530	1	2.342	2.42	2.448	2.45	2.456	2.475
	2	2.301	2.301	2.32	2.32	2.508	2.508
85551	1	2.214	2.214	2.214	2.433	2.433	2.433
87442	1	2.325	2.325	2.629	2.629	2.641	2.641
87444	3	2.28	2.29	2.313	2.318	2.426	2.59
	6	2.341	2.341	2.484	2.484	2.589	2.589
87445	6	2.339	2.339	2.481	2.481	2.588	2.588
87547	1	2.266	2.348	2.377	2.384	2.438	2.529
87684	1	2.403	2.403	2.412	2.412	2.546	2.546
87753	1	2.323	2.337	2.434	2.45	2.526	2.899
87938	1	2.33	2.344	2.372	2.401	2.461	2.478
	2	2.318	2.323	2.388	2.422	2.515	2.538
	3	2.206	2.206	2.401	2.401	2.771	2.771
87950	1	2.327	2.351	2.355	2.396	2.4	2.411
87952	4	2.232	2.232	2.554	2.554	2.554	2.554
	5	2.305	2.305	2.475	2.475	2.475	2.475
88884	1	2.344	2.344	2.382	2.382	2.476	2.476
	2	2.378	2.378	2.412	2.412	2.412	2.412
88890	1	2.423	2.423	2.423	2.454	2.454	2.454
88893	1	2.374	2.397	2.421	2.424	2.461	2.498
88894	1	2.366	2.38	2.384	2.391	2.438	2.45
	2	2.346	2.346	2.39	2.39	2.497	2.497
89262	1	2.223	2.223	2.54	2.54	2.654	2.654
89616	1	2.284	2.344	2.372	2.404	2.446	2.77
	2	2.359	2.379	2.455	2.518	2.546	2.617
89740	1	2.325	2.377	2.388	2.415	2.453	2.587
90038	1	2.336	2.346	2.394	2.41	2.565	2.738
90097	1	2.373	2.394	2.416	2.428	2.477	2.701
90918	1	2.334	2.347	2.407	2.471	2.499	2.548
	2	2.364	2.392	2.394	2.47	2.51	2.655
91526	1	2.313	2.384	2.465	2.53	2.562	2.608
91543	1	2.416	2.426	2.433	2.433	2.471	2.473
91546	1	2.307	2.307	2.307	2.307	2.668	2.668
91569	1	2.339	2.359	2.381	2.503	2.506	2.509
91946	1	2.365	2.365	2.44	2.44	2.537	2.537
92464	1	2.407	2.407	2.407	2.415	2.415	2.415
92822	2	2.308	2.315	2.44	2.443	2.496	2.616
	5	2.258	2.305	2.318	2.394	2.538	2.584
92826	1	2.282	2.338	2.338	2.404	2.656	2.697
	5	2.372	2.407	2.465	2.501	2.782	2.798
	6	2.253	2.277	2.417	2.454	2.771	2.845
93528	1	2.39	2.394	2.406	2.431	2.532	2.54
	2	2.379	2.379	2.445	2.445	2.564	2.564
	3	2.367	2.396	2.396	2.424	2.545	2.545
93614	3	2.387	2.434	2.444	2.455	2.526	2.599
	5	2.212	2.332	2.458	2.546	2.606	2.851
93968	1	2.501	2.501	2.501	2.501	2.501	2.501
	2	2.445	2.445	2.445	2.445	2.445	2.445
94506	1	2.404	2.435	2.439	2.442	2.467	2.487
	2	2.402	2.403	2.412	2.447	2.463	2.468
	3	2.343	2.358	2.359	2.375	2.52	2.693
	4	2.353	2.409	2.472	2.489	2.559	2.599
	5	2.322	2.385	2.435	2.436	2.539	2.708
	6	2.313	2.389	2.4	2.457	2.488	2.535
94730	1	2.33	2.346	2.407	2.476	2.544	2.546
	2	2.322	2.358	2.412	2.653	2.696	2.712
94737	1	2.265	2.265	2.47	2.47	2.534	2.534
	3	2.407	2.407	2.417	2.417	2.42	2.42
95447	1	2.397	2.397	2.427	2.427	2.579	2.579
95532	1	2.47	2.47	2.477	2.477	2.5	2.5
95685	2	2.373	2.475	2.48	2.558	2.602	2.78
	3	2.308	2.362	2.374	2.391	2.629	2.644
95964	1	2.381	2.381	2.408	2.408	2.522	2.522
95982	1	2.434	2.434	2.443	2.443	2.582	2.582
95983	1	2.296	2.372	2.391	2.442	2.56	2.69
96508	1	2.383	2.443	2.526	2.546	2.559	2.666
	2	2.406	2.417	2.495	2.498	2.538	2.68
96664	2	2.311	2.315	2.353	2.467	2.77	2.971
97110	2	2.387	2.413	2.42	2.443	2.491	2.574
97289	1	2.307	2.307	2.462	2.462	2.546	2.546
97306	1	2.297	2.369	2.419	2.448	2.455	2.595
97307	4	2.336	2.386	2.413	2.422	2.481	2.497
97309	1	2.315	2.427	2.427	2.446	2.506	2.534
	2	2.339	2.348	2.426	2.488	2.489	2.744
97524	1	2.251	2.251	2.251	2.351	2.351	2.351
97525	1	2.234	2.234	2.234	2.337	2.337	2.337
97536	1	2.55	2.55	2.55	2.55	2.55	2.55
	2	2.451	2.451	2.451	2.451	2.451	2.451
97719	1	2.463	2.463	2.463	2.463	2.585	2.585
97737	1	2.33	2.372	2.393	2.453	2.47	2.478
98707	1	2.26	2.361	2.41	2.43	2.594	2.636
98742	1	2.391	2.391	2.391	2.391	2.391	2.391
99049	1	2.268	2.308	2.355	2.371	2.487	2.545
99116	1	2.377	2.377	2.377	2.635	2.635	2.635
99498	1	2.297	2.379	2.495	2.533	2.566	2.771
100140	1	2.391	2.391	2.466	2.466	2.466	2.466
100458	2	2.35	2.35	2.414	2.414	2.414	2.414
100565	1	2.351	2.383	2.418	2.428	2.463	2.48
100693	1	2.382	2.422	2.478	2.518	2.524	2.621
	2	2.403	2.406	2.452	2.575	2.605	2.625
108817	1	2.353	2.353	2.353	2.353	2.353	2.353
109877	3	2.196	2.335	2.422	2.488	2.628	2.7
	4	2.408	2.411	2.433	2.455	2.464	2.469
109895	1	2.335	2.345	2.375	2.375	2.425	2.466
109907	2	2.369	2.38	2.418	2.44	2.443	2.456
109910	1	2.343	2.343	2.462	2.462	2.496	2.496
109935	1	2.393	2.393	2.397	2.397	2.47	2.47
	2	2.381	2.387	2.413	2.49	2.495	2.499
109937	1	2.361	2.387	2.393	2.409	2.458	2.522
	2	2.351	2.363	2.397	2.421	2.454	2.455
	3	2.288	2.37	2.404	2.43	2.454	2.549
109940	1	2.283	2.283	2.469	2.469	2.536	2.536
109961	2	2.397	2.397	2.435	2.435	2.467	2.467
	3	2.396	2.4	2.422	2.442	2.451	2.477
	4	2.203	2.338	2.411	2.498	2.675	2.68
109964	1	2.323	2.399	2.417	2.448	2.475	2.564
150254	1	2.244	2.244	2.302	2.302	2.382	2.382
	2	2.356	2.366	2.384	2.473	2.488	2.509
	3	2.349	2.354	2.411	2.457	2.484	2.61
	4	2.32	2.32	2.473	2.473	2.528	2.528
	5	2.358	2.363	2.434	2.445	2.538	2.659
150463	1	2.419	2.419	2.419	2.503	2.503	2.503
150464	1	2.411	2.411	2.411	2.507	2.507	2.507
150465	1	2.416	2.419	2.42	2.498	2.5	2.508
	2	2.421	2.422	2.424	2.495	2.504	2.507
150466	1	2.416	2.417	2.42	2.504	2.508	2.509
	2	2.42	2.422	2.423	2.5	2.502	2.51
150467	1	2.414	2.416	2.423	2.499	2.503	2.51
	2	2.415	2.417	2.422	2.502	2.507	2.509
	3	2.416	2.417	2.423	2.498	2.499	2.505
	4	2.415	2.415	2.416	2.498	2.507	2.51
150468	1	2.408	2.414	2.418	2.502	2.505	2.514
	2	2.409	2.412	2.501	2.512	2.513	2.907
	3	2.407	2.414	2.414	2.506	2.513	2.515
	4	2.408	2.409	2.413	2.51	2.515	2.529
150469	2	2.391	2.391	2.524	2.524	2.762	2.762
151233	1	2.401	2.401	2.434	2.434	2.519	2.519
151273	1	2.438	2.438	2.474	2.474	2.492	2.492
	2	2.28	2.282	2.466	2.483	2.524	2.598
151453	1	2.388	2.392	2.41	2.435	2.439	2.655
151454	1	2.373	2.397	2.406	2.424	2.436	2.609
151455	1	2.366	2.387	2.39	2.418	2.426	2.617
151456	1	2.37	2.391	2.407	2.423	2.438	2.606
151815	1	2.33	2.447	2.45	2.514	2.524	2.66
151884	1	2.346	2.346	2.346	2.346	2.52	2.52
151938	1	2.302	2.302	2.302	2.482	2.482	2.482
	2	2.411	2.411	2.411	2.411	2.411	2.411
151973	1	2.346	2.346	2.425	2.425	2.431	2.431
	2	2.344	2.344	2.407	2.407	2.439	2.439
	3	2.346	2.351	2.372	2.462	2.466	2.546
	4	2.326	2.333	2.421	2.434	2.6	2.61
	5	2.344	2.354	2.374	2.447	2.473	2.548
	6	2.332	2.367	2.384	2.458	2.542	2.557
	7	2.336	2.373	2.384	2.461	2.533	2.58
152128	1	2.335	2.335	2.335	2.355	2.355	2.355
154122	1	2.429	2.429	2.477	2.477	2.49	2.49
	2	2.409	2.409	2.447	2.447	2.528	2.528
	3	2.399	2.401	2.408	2.42	2.507	2.541
154124	2	2.319	2.384	2.391	2.408	2.597	2.689
154125	1	2.41	2.418	2.433	2.462	2.651	2.654
	2	2.362	2.385	2.494	2.546	2.606	2.633
154671	1	2.344	2.363	2.378	2.39	2.407	2.546
	2	2.358	2.405	2.506	2.525	2.566	2.727
155235	1	2.457	2.457	2.457	2.457	2.457	2.457
156488	1	2.297	2.307	2.329	2.334	2.482	2.525
	2	2.342	2.417	2.433	2.469	2.475	2.54
156570	4	2.288	2.348	2.367	2.404	2.467	2.485
156656	1	2.328	2.362	2.374	2.542	2.627	2.726
156658	1	2.368	2.385	2.39	2.555	2.652	2.701
159982	1	2.321	2.364	2.379	2.45	2.459	2.478
160433	1	2.282	2.282	2.52	2.52	2.52	2.52
160475	1	2.29	2.29	2.414	2.414	2.414	2.414
160539	2	2.33	2.359	2.372	2.438	2.445	2.45
	3	2.502	2.502	2.557	2.557	2.582	2.582
161327	1	2.349	2.349	2.373	2.373	2.411	2.411
164219	1	2.345	2.345	2.345	2.348	2.348	2.348
	2	2.358	2.358	2.358	2.39	2.39	2.39
	3	2.223	2.225	2.455	2.458	2.465	2.468
164876	1	2.434	2.454	2.469	2.474	2.504	2.535
165108	1	2.368	2.368	2.368	2.368	2.368	2.368
	2	2.345	2.345	2.345	2.345	2.345	2.345
165109	1	2.361	2.361	2.361	2.361	2.361	2.361
	2	2.34	2.34	2.34	2.34	2.34	2.34
166585	1	2.355	2.355	2.417	2.417	2.519	2.519
170175	1	2.261	2.261	2.294	2.294	2.32	2.32
170177	1	2.262	2.262	2.282	2.282	2.325	2.325
170750	1	2.316	2.321	2.324	2.353	2.398	2.433
170800	1	2.334	2.334	2.384	2.384	2.712	2.712
	2	2.32	2.32	2.348	2.348	2.516	2.516
171639	1	2.362	2.46	2.46	2.519	2.525	2.525
172123	1	2.321	2.321	2.41	2.41	2.491	2.491
172820	1	2.366	2.42	2.425	2.447	2.513	2.74
173624	1	2.385	2.385	2.586	2.586	2.675	2.675
200377	1	2.366	2.366	2.457	2.457	2.707	2.707
200410	1	2.35	2.368	2.388	2.418	2.426	2.469
	2	2.356	2.366	2.369	2.41	2.425	2.466
200633	2	2.358	2.428	2.432	2.48	2.519	2.682
200633	6	2.303	2.348	2.441	2.466	2.625	2.831
200787	3	2.412	2.412	2.412	2.563	2.563	2.563
	4	2.471	2.471	2.471	2.471	2.471	2.471
	5	2.308	2.308	2.508	2.508	2.511	2.511
200789	2	2.34	2.464	2.484	2.484	2.526	2.699
200812	1	2.365	2.391	2.41	2.423	2.426	2.611
200876	1	2.285	2.285	2.285	2.285	2.285	2.285
200885	1	2.368	2.371	2.396	2.449	2.5	2.569
200912	1	2.397	2.399	2.421	2.428	2.493	2.496
200928	2	2.308	2.36	2.397	2.406	2.494	2.494
200929	2	2.315	2.352	2.382	2.404	2.447	2.477
200930	2	2.311	2.346	2.387	2.404	2.422	2.487
200967	1	2.256	2.256	2.502	2.502	2.567	2.567
	2	2.355	2.41	2.41	2.44	2.44	2.493
	4	2.407	2.472	2.482	2.482	2.627	2.627
201521	1	2.343	2.363	2.418	2.43	2.48	2.505
201545	1	2.361	2.361	2.361	2.361	2.463	2.463
201843	1	2.402	2.417	2.592	2.619	2.62	2.671
201486	1	2.466	2.528	2.536	2.582	2.637	3.005
	2	2.462	2.485	2.544	2.564	2.574	2.65
201917	1	2.328	2.328	2.328	2.493	2.493	2.493
201954	1	2.567	2.567	2.567	2.567	2.567	2.567
202201	1	2.335	2.335	2.335	2.335	2.335	2.335
202860	1	2.467	2.467	2.467	2.467	2.467	2.467
202982	1	2.41	2.426	2.443	2.5	2.52	2.606
	2	2.329	2.359	2.374	2.491	2.496	2.828
203225	2	2.33	2.341	2.369	2.384	2.486	2.635
240259	1	2.424	2.435	2.498	2.572	2.589	2.692
240263	1	2.306	2.325	2.455	2.459	2.477	2.508
240275	2	2.385	2.386	2.437	2.437	2.536	2.537
	5	2.476	2.476	2.476	2.476	2.476	2.476
	6	2.395	2.395	2.395	2.396	2.396	2.396
240352	1	2.281	2.314	2.349	2.372	2.451	2.549
240353	1	2.263	2.325	2.335	2.361	2.46	2.48
240683	1	2.444	2.444	2.444	2.444	2.444	2.444
240730	1	2.288	2.306	2.333	2.481	2.583	2.731
	2	2.307	2.313	2.386	2.464	2.522	2.677
240731	1	2.293	2.322	2.328	2.484	2.566	2.712
	2	2.302	2.306	2.363	2.469	2.512	2.687
245066	1	2.321	2.38	2.38	2.38	2.468	2.615
245228	1	2.45	2.45	2.486	2.486	2.632	2.632
245883	1	2.42	2.42	2.42	2.905	2.905	2.905
	2	2.405	2.405	2.405	2.904	2.904	2.904
246797	1	2.225	2.225	2.433	2.433	2.528	2.528
	2	2.298	2.298	2.407	2.407	2.629	2.629
	3	2.366	2.37	2.399	2.433	2.455	2.499
249161	2	2.37	2.385	2.39	2.412	2.419	2.425
	3	2.346	2.395	2.399	2.43	2.458	2.464
249163	1	2.363	2.385	2.385	2.415	2.424	2.612
250035	1	2.274	2.274	2.413	2.413	2.543	2.543
	6	2.308	2.31	2.337	2.408	2.441	2.55
250086	1	2.362	2.362	2.362	2.362	2.542	2.542
	2	2.373	2.373	2.486	2.486	2.486	2.486
250101	1	2.312	2.341	2.379	2.397	2.401	2.542
250127	3	2.236	2.236	2.236	2.316	2.316	2.316
250195	1	2.341	2.341	2.341	2.341	2.341	2.341
250218	1	2.204	2.204	2.481	2.481	2.765	2.765
250242	1	2.398	2.398	2.398	2.483	2.483	2.483
250383	1	2.305	2.433	2.438	2.444	2.457	2.5
	2	2.37	2.402	2.426	2.431	2.525	2.661
	4	2.359	2.416	2.442	2.557	2.58	2.634
279595	1	2.378	2.387	2.423	2.429	2.432	2.438
280153	1	2.32	2.358	2.432	2.463	2.52	2.843
280157	1	2.355	2.355	2.486	2.486	2.549	2.549
	2	2.304	2.346	2.405	2.433	2.592	2.657
	3	2.333	2.333	2.545	2.545	2.669	2.669
280312	1	2.344	2.36	2.413	2.424	2.48	2.576
280319	1	2.34	2.34	2.344	2.367	2.439	2.487
	2	2.372	2.398	2.424	2.426	2.43	2.491
	3	2.338	2.388	2.454	2.537	2.614	2.624
280357	1	2.338	2.34	2.346	2.379	2.404	2.437
280729	1	2.322	2.322	2.322	2.338	2.338	2.338
280888	2	2.299	2.385	2.444	2.527	2.558	2.59
280941	1	2.346	2.373	2.408	2.519	2.65	2.657
	2	2.355	2.39	2.438	2.473	2.516	2.665
281101	1	2.367	2.367	2.398	2.398	2.398	2.398
281127	1	2.228	2.228	2.228	2.228	2.228	2.228
281248	1	2.259	2.259	2.259	2.259	2.259	2.259
281398	1	2.262	2.313	2.314	2.648	2.783	2.987
281475	2	2.371	2.371	2.371	2.371	2.371	2.371
380147	1	2.382	2.382	2.382	2.382	2.382	2.382
	2	2.443	2.443	2.443	2.443	2.443	2.443
400310	2	2.296	2.319	2.334	2.463	2.475	2.807
	4	2.379	2.418	2.507	2.575	2.598	2.733
400310	2	2.296	2.319	2.334	2.463	2.475	2.807
	4	2.379	2.418	2.507	2.575	2.598	2.733
401030	5	2.283	2.283	2.302	2.661	2.724	2.794
401345	1	2.371	2.371	2.371	2.371	2.371	2.371
401833	1	2.292	2.292	2.348	2.348	2.661	2.661
402373	1	2.311	2.327	2.416	2.457	2.463	2.557
	2	2.362	2.363	2.386	2.41	2.442	2.576
	4	2.354	2.399	2.4	2.44	2.477	2.494
402468	1	2.277	2.342	2.364	2.373	2.704	2.79
	2	2.353	2.361	2.381	2.439	2.443	2.583
	3	2.391	2.391	2.417	2.417	2.479	2.479
403116	1	2.354	2.39	2.413	2.419	2.427	2.464
	2	2.301	2.319	2.371	2.426	2.438	2.609
	3	2.36	2.372	2.399	2.481	2.514	2.521
404487	3	2.386	2.386	2.386	2.386	2.604	2.604
404507	1	2.339	2.339	2.339	2.339	2.666	2.666
	2	2.354	2.354	2.375	2.375	2.592	2.592
405133	1	2.414	2.414	2.414	2.414	2.414	2.414
405134	1	2.42	2.42	2.42	2.42	2.42	2.42
405152	1	2.294	2.294	2.294	2.572	2.572	2.572
	2	2.323	2.323	2.377	2.377	2.404	2.59
	3	2.483	2.483	2.539	2.553	2.553	2.611
405228	1	2.289	2.289	2.356	2.45	2.507	2.631
406489	1	2.372	2.41	2.469	2.51	2.51	2.552
406489	3	2.332	2.337	2.377	2.393	2.422	2.692
	4	2.343	2.347	2.427	2.503	2.515	2.544
	5	2.326	2.348	2.38	2.414	2.422	2.445
	9	2.366	2.381	2.389	2.417	2.421	2.502
407895	1	2.365	2.394	2.429	2.431	2.464	2.496
407896	1	2.371	2.394	2.422	2.44	2.466	2.49
407897	1	2.345	2.359	2.379	2.487	2.548	2.566
407898	1	2.342	2.352	2.367	2.472	2.537	2.578
408189	2	2.345	2.403	2.405	2.433	2.457	2.493
408791	1	2.306	2.306	2.335	2.335	2.529	2.529
409059	2	2.35	2.401	2.422	2.456	2.518	2.61
409335	1	2.286	2.286	2.286	2.286	2.632	2.632
409736	1	2.371	2.398	2.41	2.443	2.444	2.446
409784	2	2.31	2.36	2.41	2.464	2.542	2.73
411045	1	2.388	2.414	2.417	2.423	2.425	2.502
411059	1	2.309	2.334	2.39	2.456	2.484	2.496
	3	2.334	2.357	2.398	2.417	2.475	2.488
411328	2	2.296	2.296	2.296	2.943	2.943	2.943
	3	2.269	2.269	2.269	2.418	2.418	2.418
411348	1	2.375	2.399	2.416	2.419	2.444	2.446
	2	2.386	2.388	2.389	2.428	2.429	2.46
411865	1	2.388	2.538	2.538	2.553	2.593	2.593
411988	2	2.393	2.395	2.399	2.401	2.451	2.649
412143	1	2.274	2.274	2.274	2.274	2.274	2.274
412300	1	2.287	2.287	2.287	2.287	2.312	2.312
412513	1	2.405	2.405	2.458	2.458	2.461	2.461
	2	2.35	2.412	2.417	2.425	2.43	2.492
	3	2.396	2.418	2.423	2.428	2.475	2.53
412583	2	2.355	2.397	2.436	2.502	2.505	2.555
412611	1	2.306	2.378	2.453	2.453	2.476	2.476
	2	2.313	2.453	2.501	2.501	2.52	2.52
412733	1	2.324	2.419	2.429	2.438	2.499	2.575
412788	1	2.34	2.34	2.426	2.426	2.43	2.43
	2	2.365	2.367	2.37	2.402	2.425	2.46
	3	2.282	2.325	2.338	2.354	2.358	2.427
	4	2.348	2.349	2.37	2.382	2.384	2.564
412837	1	2.229	2.229	2.229	2.238	2.238	2.238
412998	1	2.367	2.367	2.367	2.574	2.574	2.574
	2	2.433	2.433	2.433	2.502	2.502	2.502
413147	1	2.373	2.395	2.416	2.422	2.452	2.544
413452	1	2.216	2.216	2.216	2.216	2.216	2.216
413539	1	2.282	2.308	2.385	2.445	2.5	2.64
	2	2.246	2.246	2.409	2.409	2.468	2.468
413624	1	2.288	2.295	2.302	2.641	2.706	2.802
413921	1	2.242	2.242	2.289	2.289	2.308	2.308
413922	1	2.245	2.245	2.275	2.275	2.308	2.308
414048	1	2.328	2.336	2.359	2.378	2.499	2.608
414148	1	2.237	2.237	2.282	2.282	2.313	2.313
414454	2	2.311	2.312	2.387	2.388	2.472	2.606
	5	2.35	2.388	2.468	2.474	2.497	2.608
415072	1	2.323	2.323	2.323	2.323	2.356	2.356
415686	1	2.394	2.394	2.46	2.46	2.461	2.461
	2	2.291	2.374	2.423	2.423	2.645	2.645
415830	1	2.309	2.329	2.409	2.502	2.575	2.593
	2	2.33	2.382	2.392	2.445	2.491	2.51
	3	2.352	2.414	2.438	2.44	2.441	2.49
	4	2.398	2.429	2.431	2.471	2.472	2.482
415987	1	2.363	2.427	2.475	2.541	2.546	2.555
415988	1	2.334	2.464	2.496	2.499	2.514	2.523
415989	1	2.366	2.416	2.455	2.563	2.565	2.588
415990	1	2.369	2.404	2.425	2.606	2.632	2.635
415991	1	2.368	2.451	2.469	2.509	2.536	2.541
415992	1	2.4	2.47	2.522	2.565	2.584	2.595
415993	1	2.375	2.446	2.472	2.53	2.547	2.557
415994	1	2.362	2.427	2.474	2.532	2.549	2.552
416038	1	2.412	2.412	2.412	2.412	2.412	2.412
416039	1	2.36	2.36	2.378	2.378	2.411	2.411
416088	1	2.374	2.471	2.493	2.53	2.537	2.547
416171	1	2.357	2.388	2.47	2.588	2.647	2.795
	2	2.304	2.304	2.509	2.509	2.669	2.669
416171	3	2.336	2.336	2.387	2.413	2.424	2.566
416467	1	2.345	2.369	2.423	2.452	2.496	2.55
	2	2.324	2.329	2.364	2.421	2.44	2.524
	4	2.301	2.394	2.409	2.482	2.483	2.509
	5	2.276	2.39	2.392	2.437	2.457	2.552
	8	2.376	2.398	2.453	2.465	2.703	2.837
600	1	2.4	2.411	2.433	2.577	2.663	2.676	2.725
	2	2.384	2.403	2.432	2.464	2.676	2.723	2.833
905	1	2.37	2.445	2.48	2.555	2.584	2.697	2.747
	2	2.338	2.426	2.462	2.537	2.593	2.727	3.047
924	1	2.403	2.448	2.601	2.634	2.824	2.935	3.18
	2	2.339	2.44	2.511	2.55	2.557	2.558	2.748
1008	1	2.286	2.565	2.624	2.636	2.694	2.713	2.802
1219	6	2.343	2.345	2.362	2.363	2.531	2.719	2.909
1220	1	2.29	2.338	2.422	2.574	2.706	2.713	2.769
1698	2	2.29	2.417	2.462	2.477	2.516	2.579	2.977
1852	2	2.299	2.313	2.385	2.486	2.518	2.821	2.932
1889	2	2.344	2.367	2.388	2.417	2.423	2.46	2.903
1915	1	2.385	2.435	2.457	2.496	2.502	2.547	2.569
1939	1	2.373	2.395	2.399	2.405	2.439	2.451	2.837
1988	2	2.34	2.388	2.392	2.436	2.49	2.523	2.71
1989	2	2.308	2.388	2.389	2.4	2.462	2.515	2.735
4288	1	2.4	2.403	2.487	2.506	2.56	2.567	3.084
	2	2.41	2.41	2.419	2.451	2.451	2.615	2.615
4362	1	2.387	2.409	2.506	2.556	2.58	2.849	2.931
8039	1	2.307	2.307	2.307	2.485	2.581	2.581	2.581
8069	5	2.386	2.392	2.398	2.471	2.481	2.805	2.899
	6	2.352	2.374	2.398	2.427	2.447	2.73	2.963
8223	2	2.249	2.369	2.413	2.483	2.608	2.614	2.635
9783	1	2.287	2.571	2.571	2.664	2.68	2.68	2.717
10502	1	2.243	2.335	2.481	2.521	2.524	2.612	2.766
14079	2	2.355	2.418	2.455	2.533	2.58	2.76	2.796
17069	1	2.39	2.401	2.401	2.658	2.658	2.697	2.697
20648	1	2.474	2.476	2.542	2.596	2.687	2.873	2.901
20867	1	2.369	2.398	2.405	2.418	2.662	2.753	2.827
23023	1	2.269	2.323	2.391	2.501	2.789	2.885	3.012
	2	2.316	2.355	2.385	2.454	2.708	2.718	3.024
24419	1	2.367	2.452	2.462	2.531	2.568	2.578	2.667
26015	1	2.357	2.412	2.429	2.442	2.443	2.774	2.98
29334	1	2.254	2.254	2.491	2.491	2.67	2.953	2.953
30979	2	2.298	2.332	2.393	2.473	2.491	2.682	2.808
31313	1	2.376	2.376	2.379	2.557	2.557	2.772	2.772
	2	2.378	2.407	2.407	2.573	2.573	2.726	2.726
32523	1	2.488	2.505	2.533	2.653	2.68	2.754	2.808
33761	4	2.315	2.474	2.474	2.474	2.684	2.684	2.752
	5	2.29	2.443	2.444	2.474	2.625	2.864	2.916
35451	1	2.416	2.423	2.445	2.472	2.495	2.622	2.681
39339	1	2.389	2.411	2.453	2.522	2.59	2.79	2.988
39345	2	2.4	2.445	2.473	2.525	2.537	2.617	2.626
39352	3	2.294	2.393	2.483	2.514	2.546	2.744	2.783
39542	7	2.343	2.577	2.58	2.58	2.643	2.803	2.877
39551	1	2.241	2.334	2.464	2.519	2.521	2.6	2.757
39559	3	2.297	2.319	2.527	2.598	2.615	2.626	2.85
39628	5	2.276	2.397	2.439	2.618	2.63	2.744	2.746
39646	1	2.266	2.407	2.407	2.475	2.475	2.686	2.686
39647	1	2.364	2.47	2.47	2.515	2.515	2.713	2.713
39649	4	2.333	2.378	2.393	2.421	2.455	2.599	2.623
39689	1	2.289	2.422	2.422	2.456	2.456	2.706	2.706
39754	1	2.305	2.343	2.363	2.399	2.429	2.592	2.6
	2	2.342	2.35	2.38	2.406	2.427	2.547	2.602
39758	1	2.34	2.344	2.404	2.444	2.455	2.516	2.619
40090	1	2.372	2.469	2.471	2.521	2.538	2.553	2.588
40276	3	2.312	2.43	2.443	2.476	2.545	2.751	2.766
40984	1	2.5	2.5	2.5	2.694	2.711	2.711	2.711
46004	1	2.216	2.56	2.56	2.56	2.867	2.867	2.867
	2	2.178	2.65	2.65	2.65	2.865	2.865	2.865
47153	1	2.36	2.36	2.384	2.573	2.573	2.771	2.771
49653	1	2.345	2.358	2.358	2.544	2.544	2.812	2.812
	2	2.369	2.384	2.384	2.553	2.553	2.747	2.747
50476	1	2.275	2.37	2.459	2.504	2.555	2.686	2.881
50667	4	2.269	2.405	2.526	2.57	2.581	2.593	2.596
51106	1	2.441	2.446	2.585	2.595	2.615	2.734	2.847
51477	1	2.388	2.402	2.529	2.534	2.535	2.573	2.765
51751	4	2.33	2.418	2.493	2.587	2.621	2.729	2.81
61209	1	2.434	2.443	2.489	2.618	2.635	2.782	2.804
62367	1	2.408	2.496	2.503	2.506	2.608	2.623	2.812
62949	5	2.416	2.422	2.479	2.523	2.538	2.556	2.664
63177	1	2.399	2.423	2.45	2.45	2.469	2.485	2.493
	4	2.331	2.385	2.513	2.527	2.603	2.664	2.859
63353	1	2.201	2.597	2.597	2.597	2.866	2.866	2.866
65124	4	2.309	2.312	2.437	2.606	2.704	2.853	2.86
66106	4	2.426	2.456	2.461	2.503	2.523	2.584	2.601
68466	1	2.399	2.45	2.498	2.502	2.543	2.893	3.013
68467	1	2.292	2.436	2.454	2.511	2.548	3.001	3.11
68711	1	2.336	2.387	2.403	2.433	2.518	2.557	2.662
69025	1	2.506	2.506	2.509	2.509	2.58	2.702	2.702
69451	1	2.272	2.376	2.423	2.48	2.59	2.614	2.884
69602	1	2.377	2.392	2.394	2.555	2.656	2.87	3.065
71877	1	2.397	2.419	2.451	2.518	2.577	2.701	2.929
72780	1	2.343	2.383	2.452	2.456	2.504	2.538	2.776
75131	1	2.325	2.364	2.469	2.47	2.529	2.663	2.787
75289	1	2.358	2.433	2.455	2.472	2.555	2.707	2.722
75620	5	2.344	2.396	2.429	2.56	2.645	2.777	2.779
75931	1	2.252	2.34	2.361	2.398	2.463	2.673	2.954
77837	4	2.294	2.504	2.504	2.561	2.577	2.611	2.619
78763	2	2.295	2.33	2.5	2.54	2.582	2.62	2.858
79144	3	2.284	2.418	2.425	2.43	2.431	2.48	2.705
79156	2	2.384	2.442	2.465	2.5	2.5	2.891	2.891
79159	1	2.342	2.408	2.611	2.721	2.76	2.77	2.777
79159	5	2.248	2.29	2.346	2.373	2.623	2.699	2.847
80378	2	2.333	2.382	2.399	2.554	2.826	2.829	2.963
80832	4	2.388	2.433	2.433	2.47	2.47	2.577	2.577
82410	2	2.275	2.294	2.455	2.471	2.564	2.889	2.926
82713	1	2.357	2.379	2.412	2.524	2.524	2.538	2.631
	2	2.376	2.436	2.457	2.478	2.616	2.811	2.902
	3	2.315	2.351	2.404	2.408	2.597	2.786	3.017
82865	4	2.358	2.451	2.492	2.541	2.585	2.612	2.636
83238	2	2.33	2.33	2.65	2.65	2.787	2.787	2.952
85478	2	2.383	2.435	2.465	2.494	2.518	2.675	2.718
85541	2	2.379	2.381	2.407	2.432	2.549	2.604	3.055
87658	1	2.373	2.455	2.475	2.564	2.671	2.999	3.013
89468	1	2.314	2.413	2.423	2.481	2.638	2.749	2.822
89845	1	2.315	2.429	2.512	2.592	2.697	2.706	2.851
90774	1	2.417	2.444	2.491	2.544	2.577	2.711	2.713
92825	1	2.425	2.462	2.513	2.647	2.666	2.815	2.951
92825	3	2.301	2.31	2.35	2.422	2.718	2.769	2.781
93614	2	2.3	2.343	2.401	2.504	2.557	2.68	2.702
94506	7	2.299	2.341	2.35	2.399	2.645	2.721	2.744
94737	2	2.346	2.402	2.438	2.458	2.582	2.666	2.764
	4	2.343	2.351	2.41	2.601	2.603	2.726	2.755
95532	2	2.312	2.444	2.508	2.578	2.625	2.857	2.942
95858	8	2.331	2.435	2.616	2.631	2.78	2.894	3.001
98548	1	2.312	2.355	2.405	2.521	2.552	2.616	2.654
98653	1	2.364	2.436	2.456	2.549	2.557	2.569	2.628
	2	2.406	2.41	2.42	2.466	2.47	2.745	2.971
	3	2.339	2.354	2.404	2.53	2.547	2.551	2.972
98680	1	2.362	2.517	2.526	2.534	2.575	2.603	2.672
99049	2	2.299	2.305	2.339	2.395	2.709	2.868	2.961
99498	2	2.444	2.449	2.482	2.583	2.586	2.867	2.926
109815	1	2.439	2.455	2.461	2.522	2.549	2.589	2.798
155211	1	2.387	2.438	2.466	2.506	2.547	2.575	2.661
	2	2.494	2.519	2.57	2.586	2.732	2.751	2.87
156233	1	2.249	2.337	2.492	2.5	2.544	2.608	2.792
156571	2	2.323	2.365	2.384	2.418	2.591	2.689	2.696
162087	1	2.366	2.442	2.452	2.666	2.725	2.928	3.057
162466	2	2.187	2.374	2.389	2.408	2.542	2.809	3.07
171669	1	2.319	2.397	2.4	2.405	2.499	2.651	2.699
172743	1	2.378	2.378	2.386	2.516	2.516	2.543	2.543
200440	1	2.344	2.439	2.521	2.525	2.547	2.561	2.749
200568	1	2.451	2.451	2.451	2.505	2.519	2.519	2.519
200633	3	2.207	2.288	2.56	2.678	2.704	2.78	2.921
	4	2.411	2.412	2.423	2.691	2.763	2.944	3.074
200633	7	2.259	2.303	2.442	2.55	2.618	2.746	2.995
200789	1	2.325	2.335	2.409	2.475	2.513	2.563	2.838
200808	4	2.234	2.332	2.383	2.481	2.529	2.836	2.868
200885	2	2.317	2.368	2.43	2.573	2.617	2.721	2.954
200967	3	2.353	2.353	2.356	2.384	2.415	2.415	2.555
201460	1	2.375	2.391	2.451	2.602	2.635	2.686	2.717
	2	2.365	2.388	2.418	2.586	2.668	2.702	2.72
202161	1	2.306	2.38	2.401	2.414	2.489	2.497	2.604
203225	1	2.39	2.402	2.48	2.488	2.494	2.557	2.569
240263	4	2.337	2.418	2.558	2.578	2.633	2.642	2.884
249161	1	2.359	2.388	2.392	2.412	2.447	2.508	2.905
250000	2	2.448	2.481	2.562	2.562	2.578	2.578	2.725
250032	1	2.302	2.321	2.633	2.645	2.655	2.68	3.037
	2	2.313	2.395	2.456	2.628	2.645	2.66	2.956
250035	4	2.348	2.434	2.469	2.518	2.529	2.692	2.775
250084	3	2.391	2.404	2.521	2.605	2.696	2.842	3.063
250222	1	2.394	2.422	2.471	2.501	2.828	3.008	3.031
250466	1	2.331	2.361	2.487	2.494	2.498	2.578	2.763
	2	2.361	2.436	2.457	2.464	2.634	2.659	2.752
280888	1	2.332	2.377	2.476	2.476	2.509	2.609	2.772
	3	2.26	2.313	2.436	2.483	2.534	2.622	2.78
	5	2.335	2.355	2.364	2.563	2.673	2.748	2.763
280888	7	2.388	2.4	2.501	2.507	2.51	2.678	2.899
281268	4	2.273	2.339	2.428	2.432	2.445	2.52	2.58
	5	2.299	2.325	2.523	2.667	2.734	2.858	2.885
	6	2.417	2.456	2.541	2.564	2.642	2.728	2.751
281268	8	2.423	2.443	2.445	2.482	2.575	2.736	2.894
281585	1	2.286	2.364	2.366	2.456	2.523	2.805	2.968
281692	2	2.395	2.409	2.446	2.455	2.513	2.52	2.632
	3	2.32	2.394	2.415	2.444	2.535	2.733	2.851
	4	2.326	2.416	2.435	2.439	2.459	2.648	2.663
400310	1	2.307	2.345	2.435	2.541	2.547	2.687	2.804
	5	2.325	2.333	2.421	2.495	2.681	2.79	2.825
400310	1	2.307	2.345	2.435	2.541	2.547	2.687	2.804
	5	2.325	2.333	2.421	2.495	2.681	2.79	2.825
401030	3	2.283	2.349	2.402	2.432	2.47	2.49	2.688
406489	6	2.384	2.41	2.446	2.46	2.502	2.524	2.544
406489	7	2.402	2.414	2.438	2.461	2.464	2.478	2.581
	8	2.34	2.378	2.464	2.481	2.487	2.592	2.593
408372	5	2.337	2.34	2.553	2.553	2.579	2.579	2.793
409522	1	2.331	2.351	2.501	2.504	2.751	2.767	2.879
411346	1	2.327	2.393	2.427	2.433	2.65	2.65	2.664
	2	2.352	2.394	2.414	2.428	2.589	2.667	2.685
412182	1	2.342	2.393	2.458	2.48	2.509	2.826	2.992
413148	1	2.295	2.391	2.408	2.418	2.788	2.984	3.068
413343	1	2.434	2.507	2.532	2.578	2.645	2.67	2.705
414454	1	2.344	2.357	2.422	2.437	2.474	2.632	2.757
414681	1	2.305	2.329	2.359	2.484	2.549	2.725	2.775
415987	3	2.252	2.378	2.378	2.378	2.729	2.729	2.729
415988	2	2.213	2.337	2.337	2.337	2.747	2.747	2.747
415989	3	2.233	2.373	2.373	2.373	2.744	2.744	2.744
415990	2	2.236	2.374	2.374	2.374	2.795	2.795	2.795
415991	3	2.213	2.347	2.347	2.347	2.722	2.722	2.722
415992	2	2.284	2.421	2.421	2.421	2.793	2.793	2.793
415993	2	2.249	2.368	2.368	2.368	2.728	2.728	2.728
415994	2	2.248	2.375	2.375	2.375	2.737	2.737	2.737
416088	3	2.228	2.376	2.376	2.376	2.73	2.73	2.73
32	1	2.324	2.324	2.363	2.363	2.64	2.64	2.971	2.971
620	2	2.384	2.421	2.45	2.519	2.624	3.016	3.104	3.171
1220	3	2.344	2.454	2.58	2.615	2.623	2.71	2.878	3.12
1339	1	2.443	2.443	2.468	2.468	2.536	2.536	2.87	2.87
8115	1	2.329	2.329	2.381	2.413	2.413	2.809	2.809	3.03
8143	2	2.372	2.375	2.384	2.567	2.705	2.822	2.95	3.066
	3	2.308	2.336	2.342	2.46	2.53	2.644	2.911	3.073
12130	1	2.243	2.257	2.384	2.461	2.469	2.486	2.709	2.872
14003	1	2.367	2.395	2.399	2.52	2.531	2.642	3.012	3.166
	2	2.336	2.395	2.46	2.539	2.635	2.686	2.905	3.186
	3	2.33	2.356	2.408	2.413	2.636	2.703	2.859	3.211
15545	2	2.528	2.528	2.569	2.569	2.658	2.658	3.044	3.044
20149	1	2.354	2.354	2.41	2.41	2.694	2.694	2.867	2.867
20164	1	2.281	2.3	2.432	2.489	2.519	2.52	2.87	2.959
20402	2	2.41	2.43	2.446	2.544	2.793	2.812	2.849	2.863
20524	1	2.264	2.264	2.45	2.544	2.723	2.757	2.757	2.981
20535	4	2.372	2.443	2.462	2.478	2.488	2.755	2.812	2.848
	5	2.242	2.393	2.565	2.623	2.657	2.689	2.769	2.78
	6	2.503	2.503	2.578	2.578	2.641	2.641	2.695	2.695
20687	1	2.342	2.348	2.42	2.688	2.765	2.811	2.88	3.033
20768	1	2.285	2.285	2.482	2.482	2.704	2.704	2.704	2.704
	3	2.284	2.284	2.477	2.477	2.701	2.701	2.703	2.703
	4	2.592	2.592	2.592	2.592	2.635	2.635	2.635	2.635
	5	2.6	2.6	2.612	2.612	2.645	2.645	2.651	2.651
20804	2	2.291	2.291	2.476	2.476	2.704	2.704	2.704	2.704
	3	2.602	2.602	2.602	2.602	2.646	2.646	2.646	2.646
20836	1	2.344	2.344	2.476	2.476	2.638	2.638	3.141	3.141
20926	1	2.435	2.435	2.435	2.435	2.74	2.74	2.74	2.74
20965	1	2.187	2.187	2.3	2.3	2.586	2.586	2.614	2.614
23019	1	2.359	2.359	2.359	2.359	2.752	2.752	2.752	2.752
	2	2.578	2.578	2.578	2.578	2.66	2.66	2.66	2.66
23020	1	2.379	2.379	2.379	2.379	2.743	2.743	2.743	2.743
	2	2.575	2.575	2.575	2.575	2.65	2.65	2.65	2.65
23395	1	2.142	2.167	2.447	2.474	2.524	2.527	2.71	2.76
27220	1	2.511	2.511	2.511	2.511	2.642	2.642	2.642	2.642
30019	1	2.294	2.294	2.58	2.58	2.861	2.861	3.029	3.029
30979	1	2.368	2.368	2.494	2.494	2.784	2.784	2.853	2.853
31245	1	2.659	2.659	2.659	2.659	2.671	2.671	2.671	2.671
33739	1	2.354	2.421	2.448	2.465	2.501	2.588	2.648	2.688
38367	1	2.382	2.399	2.446	2.537	2.578	2.656	2.957	3.041
39256	1	2.384	2.398	2.44	2.493	2.584	2.782	2.836	2.865
39345	1	2.349	2.43	2.461	2.5	2.534	2.59	2.697	2.809
39454	4	2.477	2.477	2.631	2.631	2.701	2.701	2.738	2.738
39469	1	2.604	2.604	2.604	2.604	2.711	2.711	2.711	2.711
39542	9	2.491	2.491	2.632	2.632	2.742	2.742	3.024	3.024
39628	1	2.268	2.398	2.427	2.43	2.436	2.621	2.692	2.8
	2	2.291	2.437	2.516	2.516	2.636	2.636	2.693	2.693
40309	2	2.332	2.55	2.586	2.637	2.643	2.722	2.812	2.974
	3	2.489	2.489	2.545	2.545	2.77	2.77	2.788	2.788
	4	2.526	2.526	2.625	2.625	2.663	2.663	2.785	2.785
	5	2.3	2.3	2.545	2.545	2.806	2.806	2.892	2.892
50667	5	2.366	2.366	2.371	2.371	2.633	2.633	2.944	2.944
51571	5	2.371	2.448	2.463	2.617	2.631	2.648	2.801	2.909
	6	2.357	2.357	2.402	2.402	2.671	2.671	3.069	3.069
	7	2.382	2.382	2.589	2.589	2.815	2.815	2.816	2.816
55859	1	2.403	2.436	2.472	2.498	2.552	2.772	2.956	3.041
	2	2.402	2.425	2.462	2.484	2.516	2.73	2.974	3.053
59249	1	2.288	2.408	2.426	2.474	2.576	2.635	2.645	2.714
	2	2.294	2.366	2.37	2.522	2.582	2.639	2.736	2.755
	3	2.287	2.325	2.327	2.444	2.601	2.607	2.852	2.854
59888	1	2.321	2.321	2.321	2.321	2.71	2.71	2.71	2.71
60105	1	2.389	2.389	2.396	2.396	2.412	2.412	2.772	2.772
60946	1	2.48	2.48	2.614	2.614	2.653	2.653	2.782	2.782
62323	1	2.337	2.414	2.444	2.624	2.738	2.795	2.982	3.131
62414	1	2.577	2.577	2.629	2.629	2.629	2.629	2.633	2.633
62415	1	2.556	2.556	2.556	2.556	2.612	2.612	2.753	2.753
62826	2	2.43	2.507	2.542	2.649	2.659	2.675	2.682	2.81
62964	2	2.313	2.332	2.365	2.367	2.433	2.7	2.813	2.887
63133	2	2.531	2.531	2.542	2.542	2.672	2.672	2.692	2.692
65124	3	2.373	2.375	2.508	2.522	2.595	2.66	2.688	2.733
65621	1	2.364	2.364	2.364	2.364	2.685	2.685	2.685	2.685
66354	1	2.471	2.515	2.534	2.68	2.755	2.809	3.016	3.093
69750	2	2.577	2.577	2.577	2.577	2.577	2.577	2.577	2.577
	3	2.459	2.459	2.459	2.459	2.977	2.977	2.977	2.977
69084	1	2.417	2.544	2.559	2.766	2.915	2.95	2.967	3.009
71360	1	2.443	2.471	2.483	2.487	2.558	2.621	2.841	3.026
	2	2.39	2.406	2.417	2.482	2.53	2.806	3.066	3.076
73265	1	2.578	2.578	2.629	2.629	2.631	2.631	2.631	2.631
73523	1	2.384	2.384	2.386	2.386	2.545	2.562	2.617	2.617
74864	1	2.495	2.495	2.495	2.495	2.702	2.702	2.702	2.702
74865	1	2.719	2.719	2.719	2.719	2.719	2.719	2.719	2.719
	2	2.467	2.467	2.467	2.467	2.743	2.743	2.743	2.743
74866	1	2.537	2.537	2.589	2.589	2.589	2.589	2.63	2.63
79098	1	2.845	2.845	2.845	2.845	2.845	2.845	2.845	2.845
	2	2.55	2.55	2.55	2.55	2.812	2.812	2.812	2.812
79144	4	2.349	2.373	2.384	2.431	2.446	2.476	2.688	2.724
	5	2.292	2.313	2.444	2.458	2.534	2.537	2.738	2.822
	6	2.285	2.31	2.446	2.451	2.536	2.556	2.729	2.828
	7	2.283	2.409	2.423	2.426	2.444	2.468	2.699	2.745
	8	2.359	2.39	2.392	2.441	2.446	2.493	2.684	2.721
81226	1	2.321	2.325	2.396	2.579	2.656	2.74	2.783	2.863
81559	1	2.496	2.496	2.548	2.548	2.745	2.745	2.803	2.803
82488	1	2.242	2.348	2.443	2.453	2.527	2.762	2.819	2.864
84627	1	2.335	2.335	2.395	2.395	2.489	2.489	2.667	2.667
84709	1	2.359	2.393	2.47	2.512	2.58	2.595	2.624	2.899
84881	2	2.422	2.422	2.524	2.524	2.569	2.569	2.611	2.611
85541	3	2.383	2.412	2.452	2.635	2.677	2.704	2.732	3.088
85551	2	2.524	2.524	2.525	2.525	2.602	2.602	2.604	2.604
	3	2.257	2.257	2.325	2.325	2.692	2.692	2.694	2.694
85922	1	2.407	2.424	2.469	2.592	2.668	2.695	2.791	3.011
86306	1	2.493	2.493	2.493	2.493	2.62	2.62	2.62	2.62
87444	4	2.314	2.319	2.411	2.577	2.704	2.742	2.76	2.813
87445	4	2.318	2.322	2.407	2.579	2.704	2.737	2.764	2.822
87709	1	2.364	2.365	2.423	2.488	2.489	2.546	2.553	2.943
	2	2.325	2.333	2.416	2.439	2.534	2.611	2.645	2.968
87938	5	2.405	2.469	2.504	2.541	2.703	2.809	2.838	2.907
88872	1	2.405	2.405	2.476	2.476	2.485	2.485	2.677	2.908
90612	1	2.414	2.414	2.613	2.613	2.624	2.624	2.757	2.757
91134	1	2.584	2.584	2.584	2.584	2.681	2.681	2.681	2.681
	2	2.337	2.337	2.685	2.685	2.727	2.727	2.727	2.727
91135	1	2.501	2.51	2.554	2.639	2.641	2.695	2.697	2.837
	5	2.459	2.502	2.522	2.622	2.635	2.752	2.806	2.807
91314	1	2.444	2.455	2.46	2.583	2.63	2.701	2.713	2.981
	2	2.315	2.432	2.486	2.555	2.574	2.682	2.803	2.931
	4	2.368	2.414	2.56	2.632	2.66	2.685	2.752	2.862
92530	1	2.344	2.419	2.427	2.475	2.489	2.652	2.658	2.686
92826	4	2.342	2.37	2.443	2.538	2.775	2.801	2.81	2.89
93138	1	2.662	2.662	2.662	2.662	3.097	3.097	3.097	3.097
93915	1	2.42	2.453	2.501	2.502	2.507	2.575	2.685	2.933
	2	2.361	2.4	2.462	2.466	2.58	2.612	2.716	3.104
95407	1	2.394	2.407	2.416	2.473	2.497	2.679	2.959	2.975
95447	2	2.487	2.487	2.572	2.572	2.711	2.711	3.087	3.087
95868	1	2.254	2.326	2.402	2.475	2.621	2.733	2.754	2.925
	2	2.448	2.502	2.521	2.522	2.587	2.615	2.657	2.877
96614	1	2.384	2.42	2.456	2.544	2.573	2.609	2.635	2.902
97250	1	2.378	2.378	2.386	2.386	2.419	2.419	2.785	2.785
97687	1	2.408	2.408	2.498	2.498	2.623	2.623	2.724	2.724
98548	2	2.327	2.476	2.54	2.548	2.689	2.753	2.815	3.091
98679	1	2.339	2.452	2.467	2.553	2.554	2.677	2.678	2.956
98681	1	2.346	2.467	2.475	2.545	2.608	2.689	2.701	2.865
98683	1	2.362	2.395	2.51	2.527	2.574	2.742	2.824	2.923
98684	1	2.351	2.394	2.507	2.515	2.553	2.704	2.819	2.947
98685	1	2.365	2.399	2.511	2.519	2.57	2.708	2.832	2.942
99050	1	2.316	2.346	2.462	2.505	2.514	2.602	2.78	2.97
99116	2	2.729	2.729	2.729	2.729	2.748	2.748	2.748	2.748
99742	1	2.408	2.408	2.474	2.474	2.49	2.49	2.742	2.742
100222	2	2.56	2.574	2.637	2.65	2.724	2.914	2.938	3.132
108833	2	2.355	2.414	2.415	2.525	2.553	2.663	2.816	2.859
109877	2	2.432	2.432	2.534	2.534	2.57	2.57	2.788	2.788
109879	1	2.51	2.51	2.52	2.52	2.558	2.558	2.561	2.561
151489	1	2.32	2.32	2.422	2.422	2.529	2.529	2.946	2.946
151884	2	2.538	2.538	2.538	2.538	2.546	2.546	2.792	2.792
155235	2	2.473	2.473	2.514	2.514	2.608	2.61	2.931	2.932
156571	1	2.381	2.424	2.453	2.503	2.571	2.624	2.634	2.659
156572	4	2.353	2.38	2.527	2.549	2.597	2.626	2.68	2.807
156659	3	2.285	2.367	2.52	2.563	2.623	2.641	2.684	2.711
	5	2.305	2.31	2.466	2.518	2.546	2.843	2.877	2.948
157730	1	2.355	2.355	2.366	2.366	2.411	2.411	2.748	2.748
157731	1	2.366	2.366	2.382	2.382	2.412	2.412	2.763	2.763
157732	1	2.368	2.368	2.403	2.403	2.413	2.413	2.808	2.808
157733	1	2.37	2.37	2.39	2.39	2.447	2.447	2.859	2.859
160539	4	2.599	2.599	2.631	2.631	2.807	2.807	2.891	2.891
170917	1	2.48	2.48	2.527	2.527	2.668	2.668	2.832	2.832
171745	1	2.409	2.409	2.493	2.493	2.551	2.551	2.831	2.831
171758	1	2.273	2.273	2.811	2.811	2.936	2.936	2.974	2.974
	2	2.399	2.399	2.422	2.422	2.492	2.492	3.069	3.069
172805	1	2.338	2.338	2.579	2.579	2.731	2.731	2.968	2.968
200011	1	2.487	2.487	2.517	2.517	2.7	2.7	2.771	2.771
200238	1	2.256	2.256	2.275	2.275	2.714	2.714	3.073	3.073
	2	2.265	2.265	2.765	2.765	2.793	2.793	2.861	2.861
200405	1	2.386	2.386	2.518	2.518	2.644	2.644	2.707	2.707
200602	1	2.283	2.283	2.456	2.456	2.713	2.713	2.713	2.713
	2	2.591	2.591	2.591	2.591	2.628	2.628	2.628	2.628
200633	9	2.367	2.399	2.59	2.627	2.797	2.938	2.984	3.03
200805	1	2.28	2.28	2.479	2.479	2.718	2.718	2.718	2.718
	2	2.291	2.49	2.527	2.592	2.605	2.74	2.772	2.823
	3	2.654	2.654	2.654	2.654	2.693	2.693	2.693	2.693
200808	3	2.266	2.383	2.47	2.522	2.526	2.804	2.937	3.02
202861	1	2.33	2.33	2.614	2.614	2.685	2.685	2.728	2.728
202906	1	2.378	2.378	2.391	2.391	2.543	2.588	2.588	2.589
202911	1	2.613	2.613	2.681	2.681	2.73	2.73	2.73	2.73
240313	1	2.415	2.415	2.732	2.732	2.776	2.776	2.992	2.992
240742	1	2.335	2.514	2.514	2.549	2.549	2.577	2.727	2.727
245063	1	2.43	2.43	2.504	2.504	2.764	2.765	2.822	2.822
250035	7	2.282	2.283	2.402	2.456	2.468	2.607	2.823	2.857
250412	1	2.304	2.384	2.389	2.408	2.754	2.758	2.892	3.03
280886	1	2.417	2.513	2.527	2.537	2.642	2.702	2.709	2.902
280888	10	2.374	2.409	2.42	2.681	2.726	2.738	2.782	2.807
280939	1	2.429	2.429	2.524	2.524	2.939	2.939	2.953	2.953
280946	1	2.392	2.392	2.392	2.392	2.534	2.534	2.534	2.534
281210	1	2.379	2.379	2.544	2.544	2.674	2.674	2.996	2.996
281211	1	2.304	2.304	2.39	2.39	2.542	2.542	2.903	2.903
281268	1	2.447	2.543	2.552	2.575	2.664	2.738	2.78	2.851
391382	1	2.255	2.255	2.503	2.503	2.503	2.503	2.79	2.79
	2	2.494	2.494	2.494	2.494	2.733	2.733	2.733	2.733
400310	3	2.376	2.487	2.491	2.539	2.795	2.812	2.949	3
	3	2.376	2.487	2.491	2.539	2.795	2.812	2.949	3
400462	1	2.35	2.391	2.433	2.484	2.577	2.655	2.863	2.919
400537	2	2.727	2.727	2.727	2.727	2.743	2.743	2.743	2.743
401834	1	2.324	2.324	2.359	2.359	2.698	2.698	2.981	2.981
402783	1	2.373	2.404	2.467	2.532	2.543	2.579	2.705	2.816
	4	2.38	2.402	2.441	2.494	2.559	2.679	2.76	2.87
407796	1	2.515	2.515	2.525	2.525	2.609	2.609	2.66	2.66
408374	1	2.277	2.384	2.405	2.48	2.576	2.634	2.675	2.722
	2	2.298	2.334	2.352	2.443	2.592	2.622	2.852	2.873
	3	2.307	2.36	2.365	2.498	2.598	2.64	2.747	2.754
412093	1	2.272	2.272	2.499	2.499	2.753	2.753	3.083	3.083
412844	1	2.616	2.616	2.666	2.666	2.738	2.738	2.738	2.738
413539	3	2.592	2.592	2.592	2.592	2.716	2.716	2.716	2.716
416235	1	2.386	2.386	2.455	2.455	2.544	2.544	2.88	2.88
416619	1	2.587	2.587	2.587	2.587	2.587	2.587	2.587	2.587
401	1	2.395	2.441	2.469	2.477	2.566	2.737	3.009	3.123	3.158
4369	1	2.405	2.405	2.456	2.58	2.58	2.993	2.993	3.155	3.155
20149	2	2.255	2.304	2.424	2.424	2.721	2.721	2.798	2.997	2.997
20354	1	2.279	2.428	2.509	2.522	2.584	2.645	2.773	2.881	2.975
34073	2	2.477	2.49	2.509	2.844	2.844	2.895	2.895	2.925	2.925
34950	1	2.44	2.474	2.484	2.82	2.82	2.879	2.879	2.901	2.901
35629	3	2.256	2.509	2.535	2.722	2.728	2.784	2.831	2.854	2.879
39345	4	2.437	2.519	2.531	2.567	2.661	2.732	2.773	2.84	2.867
60817	4	2.16	2.371	2.448	2.477	2.627	2.67	2.703	2.727	2.796
75366	3	2.377	2.377	2.377	2.824	2.824	2.824	3.02	3.02	3.02
75620	3	2.292	2.436	2.543	2.616	2.702	2.785	2.8	3.017	3.035
80653	1	2.352	2.497	2.5	2.56	2.574	2.59	2.719	2.891	2.935
	2	2.342	2.497	2.521	2.525	2.595	2.613	2.709	2.894	2.902
84881	1	2.377	2.415	2.584	2.584	2.645	2.645	2.659	2.659	2.664
88898	1	2.36	2.653	2.653	2.771	2.771	2.919	2.919	3.198	3.198
90919	1	2.422	2.422	2.422	2.47	2.47	2.47	2.825	2.825	2.825
93614	1	2.542	2.602	2.646	2.653	2.668	2.705	2.717	2.732	2.971
94639	4	2.47	2.47	2.47	2.554	2.554	2.554	2.962	2.962	2.962
95443	1	2.573	2.573	2.573	2.592	2.592	2.592	3.042	3.042	3.042
96096	1	2.439	2.514	2.539	2.585	2.645	2.676	2.718	3.102	3.104
97687	3	2.478	2.489	2.489	2.696	2.696	2.83	2.83	2.859	2.859
100482	1	2.339	2.339	2.339	2.619	2.619	2.619	2.94	2.94	2.94
151525	1	2.237	2.432	2.472	2.565	2.615	2.626	2.783	2.822	3.043
151526	1	2.276	2.481	2.481	2.72	2.72	2.736	2.736	2.823	2.823
154075	1	2.266	2.471	2.471	2.714	2.714	2.735	2.735	2.825	2.825
156234	1	2.383	2.444	2.444	2.672	2.672	2.863	2.863	3.048	3.048
162466	1	2.436	2.486	2.501	2.543	2.621	2.741	2.874	3.083	3.103
166960	1	2.469	2.469	2.469	2.568	2.568	2.568	2.815	2.815	2.815
200808	2	2.445	2.488	2.516	2.602	2.663	2.733	2.759	2.848	2.905
201760	1	2.356	2.41	2.446	2.59	2.819	2.925	2.941	2.965	3.088
202751	1	2.429	2.463	2.494	2.514	2.574	2.737	2.752	2.922	2.936
250000	1	2.238	2.508	2.508	2.776	2.776	2.898	2.934	2.961	2.961
250074	1	2.459	2.468	2.559	2.593	2.702	2.706	2.771	2.981	3.204
280902	1	2.401	2.444	2.475	2.497	2.705	2.705	2.922	2.987	3.197
402783	2	2.42	2.49	2.549	2.572	2.656	2.696	2.79	2.836	2.907
	3	2.409	2.443	2.458	2.518	2.532	2.628	2.673	2.89	2.96
409786	1	2.581	2.581	2.581	2.636	2.636	2.636	2.809	2.809	2.809
411328	1	2.49	2.49	2.49	2.858	2.858	2.858	2.999	2.999	2.999
414247	2	2.291	2.657	2.657	2.67	2.67	2.731	2.731	2.784	2.784
414248	1	2.287	2.64	2.64	2.663	2.663	2.709	2.709	2.757	2.757
415987	2	2.38	2.38	2.38	2.744	2.744	2.744	2.979	2.979	2.979
415988	3	2.381	2.381	2.381	2.691	2.691	2.691	2.912	2.912	2.912
415989	2	2.374	2.374	2.374	2.753	2.753	2.753	2.994	2.994	2.994
415990	3	2.377	2.377	2.377	2.794	2.794	2.794	3.022	3.022	3.022
415991	2	2.365	2.365	2.365	2.677	2.677	2.677	3	3	3
415992	3	2.42	2.42	2.42	2.79	2.79	2.79	3.024	3.024	3.024
415993	3	2.369	2.369	2.369	2.73	2.73	2.73	2.993	2.993	2.993
414994	3	2.376	2.376	2.376	2.741	2.741	2.741	2.972	2.972	2.972
416088	2	2.38	2.38	2.38	2.737	2.737	2.737	3.013	3.013	3.013
20648	2	2.677	2.677	2.677	2.677	2.737	2.737	2.915	2.915	2.915	2.915
26014	2	2.419	2.814	2.814	2.814	2.814	2.814	2.814	2.999	2.999	2.999
34073	1	2.326	2.326	2.643	2.643	2.69	2.69	2.998	2.998	3.084	3.084
34950	2	2.344	2.344	2.633	2.633	2.686	2.686	2.99	2.99	3.074	3.074
71760	1	2.439	2.439	2.534	2.534	2.534	2.534	3.153	3.153	3.153	3.153
79144	1	2.503	2.506	2.544	2.631	2.655	2.847	2.869	2.978	3.053	3.054
	2	2.514	2.535	2.542	2.599	2.61	2.828	2.872	3.01	3.046	3.057
85110	1	2.367	2.367	2.39	2.39	2.689	2.689	3.029	3.029	3.06	3.06
87798	1	2.374	2.495	2.527	2.571	2.594	2.63	2.635	2.822	3.002	3.148
95858	7	2.587	2.587	2.807	2.807	2.813	2.813	2.888	2.888	2.952	2.952
97538	3	2.268	2.456	2.456	2.456	2.933	2.933	2.933	2.933	2.933	2.933
	4	2.257	2.482	2.482	2.482	2.93	2.93	2.93	2.93	2.93	2.93
166992	1	2.619	2.619	2.629	2.629	2.638	2.638	2.649	2.649	2.701	2.701
172070	1	2.531	2.531	2.615	2.615	2.615	2.615	3.156	3.156	3.156	3.156
200111	1	2.334	2.334	2.375	2.453	2.592	2.636	2.933	2.933	2.979	2.979
201771	1	2.332	2.332	2.37	2.477	2.637	2.721	2.937	2.937	3.036	3.036
402784	1	2.416	2.416	2.713	2.713	2.765	2.765	2.9	2.9	3.002	3.002
1392	1	2.465	2.465	2.465	2.465	2.851	2.851	2.969	2.969	2.969	2.969	3.102	3.102
26344	1	2.762	2.762	2.762	2.762	2.762	2.762	2.762	2.762	2.762	2.762	2.762	2.762
35437	2	2.601	2.601	2.609	2.609	2.661	2.661	2.698	2.698	2.735	2.735	2.812	2.812
38314	1	2.322	2.384	2.486	2.518	2.729	2.793	2.873	2.875	3.05	3.069	3.078	3.139
	2	2.465	2.498	2.534	2.545	2.567	2.611	2.689	2.729	3.054	3.061	3.185	3.244
39234	1	2.79	2.79	2.79	2.79	2.79	2.79	2.79	2.79	2.79	2.79	2.79	2.79
39571	1	2.621	2.621	2.621	2.621	2.621	2.621	2.886	2.886	2.886	2.886	2.886	2.886
39572	1	2.58	2.58	2.58	2.58	2.58	2.58	2.818	2.818	2.818	2.818	2.818	2.818
39624	1	2.372	2.393	2.393	2.73	2.753	2.753	2.865	2.903	2.903	3.075	3.075	3.148
	2	2.484	2.484	2.487	2.494	2.675	2.675	2.684	2.684	3.063	3.135	3.272	3.272
65161	1	2.77	2.77	2.77	2.77	2.77	2.77	2.925	2.925	2.925	2.925	2.925	2.925
	2	2.71	2.71	2.71	2.971	2.971	2.971	3.005	3.005	3.005	3.063	3.063	3.063
67140	1	2.783	2.783	2.783	2.783	2.783	2.783	3.012	3.012	3.012	3.026	3.026	3.026
69110	1	2.795	2.795	2.795	2.795	2.795	2.795	3.085	3.085	3.085	3.085	3.085	3.085
85052	1	2.722	2.722	2.87	2.87	2.901	2.901	2.918	2.918	2.96	2.96	2.961	2.961
92822	1	2.561	2.561	2.561	2.656	2.656	2.656	2.66	2.66	2.66	2.976	2.976	2.976
	3	2.546	2.546	2.546	2.651	2.651	2.651	2.678	2.678	2.678	3.031	3.031	3.031
	4	2.573	2.573	2.573	2.674	2.674	2.674	2.68	2.68	2.68	3.01	3.01	3.01
202215	1	2.739	2.739	2.739	2.739	2.739	2.739	2.821	2.821	2.821	2.884	2.884	2.884
280291	1	2.76	2.76	2.76	2.76	2.76	2.76	2.948	2.948	2.948	2.948	2.948	2.948
280729	2	2.653	2.653	2.653	2.653	2.653	2.653	2.873	2.873	2.873	2.873	2.873	2.873
