# Supplementary material for: Bond-length distributions for ions bonded to oxygen: alkali and alkaline-earth metals
Source: Acta Crystallogr B Struct Sci Cryst Eng Mater. 2016 Aug 1;72(Pt 4):602–25. doi: 10.1107/S2052520616008507 (PMC4971548; doi:10.1107/S2052520616008507)
Supplement: Supplementary file 10 [file b-72-00602-sup10.txt]

ICSD_#	ION_#	Bond 1	Bond 2	Bond 3	Bond 4	Bond 5	Bond 6	Bond 7	Bond 8	Bond 9	Bond 10	Bond 11	Bond 12	Bond 13	Bond 14	Bond 15	Bond 16	Bond 17	Bond 18
95831	1	2.676	2.792	2.978	3.22
	2	2.75	2.833	3.013	3.064
	3	2.654	2.699	3.064	3.28
	4	2.724	2.832	3.109	3.304
	6	2.872	2.971	2.99	3.237
	7	2.824	2.87	2.93	3.113
	8	2.83	2.913	2.924	2.954
	9	2.856	2.89	2.992	3.144
	10	2.841	2.939	2.986	3.038
	11	2.863	2.912	2.935	3.36
	12	2.881	2.901	3.013	3.198
174319	1	2.875	2.875	2.875	2.875
245999	1	2.74	2.832	2.883	2.946	2.965
	2	2.814	2.822	2.932	2.95	2.976
414542	2	2.745	2.786	2.787	2.888	2.897
1270	1	2.836	2.836	2.836	2.836	2.836	2.836
24816	1	3.043	3.043	3.043	3.043	3.043	3.043
	2	3.069	3.069	3.069	3.069	3.069	3.069
33868	1	2.962	3.107	3.107	3.119	3.119	3.158
	2	2.901	2.901	2.905	2.905	2.973	2.973
39293	1	2.977	2.977	2.977	2.977	2.977	2.977
65170	1	2.897	2.927	2.927	3.247	3.247	3.488
78975	2	2.801	2.833	2.859	3.014	3.165	3.335
85405	2	2.789	2.811	2.853	2.876	2.949	3.188
174319	2	2.82	2.82	3.131	3.131	3.246	3.246
200854	2	2.754	2.754	2.759	2.759	3.164	3.164
240333	2	2.862	2.872	2.912	3.04	3.093	3.31
250131	1	2.86	2.86	2.932	2.932	3.063	3.063
407208	1	2.851	2.851	2.944	2.944	3.028	3.028
40217	1	2.96	2.98	3.012	3.108	3.147	3.18	3.457
59702	3	2.758	2.815	2.907	2.996	3.033	3.045	3.149
59826	1	2.908	2.908	2.911	2.911	2.997	2.997	3.015
72983	4	2.946	2.946	2.947	2.947	2.987	2.987	3.036
78842	1	2.859	2.979	3.039	3.04	3.04	3.363	3.363
	2	2.836	2.904	2.986	2.986	3.004	3.029	3.029
98351	2	2.841	2.876	2.935	3.055	3.117	3.131	3.373
174319	3	2.766	3.033	3.033	3.288	3.288	3.543	3.543
240333	1	2.691	2.758	2.868	2.94	2.947	3.067	3.169
	3	2.714	2.806	2.896	2.976	3.137	3.25	3.458
	4	2.707	2.89	2.954	2.983	2.992	3.227	3.628
249126	2	2.816	2.816	2.843	2.843	2.853	2.853	2.871
402045	3	2.83	2.845	2.943	3.009	3.019	3.154	3.174
411664	1	2.806	2.821	2.824	2.897	2.949	2.977	3.507
	3	2.883	2.906	2.941	2.97	3.091	3.293	3.395
412329	2	2.867	2.867	2.91	2.91	2.982	3.027	3.027
	4	2.85	2.85	2.876	2.876	3.011	3.021	3.021
414046	2	2.772	2.828	2.897	3.007	3.011	3.042	3.117
416328	1	2.862	2.867	2.896	2.953	2.977	3.092	3.518
	2	2.777	2.794	2.874	2.889	2.915	3.274	3.384
32538	1	2.806	2.846	2.953	3.01	3.067	3.111	3.221	3.429
36595	1	2.776	2.834	2.897	2.957	3.048	3.174	3.443	3.507
36644	2	2.871	2.99	3.038	3.038	3.102	3.102	3.201	3.201
39447	1	2.807	2.82	2.842	2.868	3.024	3.155	3.155	3.365
54023	2	2.816	2.965	3.058	3.084	3.102	3.128	3.143	3.42
56812	1	2.872	2.901	3.054	3.095	3.126	3.149	3.162	3.211
59700	2	2.837	2.837	2.839	2.839	3.036	3.036	3.112	3.112
59701	1	2.892	2.952	3.029	3.037	3.051	3.059	3.063	3.182
59701	6	2.784	2.885	2.887	2.956	2.965	3.05	3.414	3.462
59702	1	2.734	2.789	2.934	3.037	3.093	3.125	3.281	3.324
67954	2	2.846	2.932	2.987	3.079	3.102	3.119	3.143	3.186
72314	1	2.864	2.864	3.052	3.052	3.094	3.094	3.125	3.125
72315	1	2.826	2.826	2.974	2.974	3.052	3.052	3.112	3.112
74865	1	2.963	2.963	2.963	2.963	2.963	2.963	2.963	2.963
74866	1	2.951	2.951	2.962	2.962	3.022	3.022	3.073	3.073
77360	1	2.86	2.878	2.879	2.961	2.969	3.046	3.172	3.183
78975	1	2.839	2.899	2.923	2.943	2.956	3.269	3.574	3.659
84741	1	2.827	2.852	2.938	3.029	3.092	3.132	3.183	3.231
84976	1	2.656	2.92	2.92	2.979	2.979	2.993	2.993	3.099
85405	1	2.827	2.987	3.024	3.027	3.052	3.174	3.175	3.535
86789	1	2.819	2.867	2.903	2.999	3.054	3.172	3.221	3.285
88892	2	2.763	2.788	2.87	2.887	2.935	2.969	3.057	3.117
89510	1	2.915	2.915	2.915	2.915	2.981	2.981	2.981	2.981
93879	1	2.843	2.907	3.014	3.103	3.143	3.165	3.167	3.175
	2	2.863	2.946	2.95	3.037	3.052	3.059	3.109	3.199
	3	2.903	2.964	3.012	3.012	3.035	3.084	3.202	3.262
	4	2.853	2.853	2.992	2.992	3.051	3.051	3.263	3.263
	5	2.858	2.858	3.127	3.127	3.148	3.148	3.259	3.259
96479	2	2.809	2.825	2.833	2.905	2.975	2.987	3.092	3.5
	3	2.839	2.877	2.878	2.884	2.95	3.142	3.224	3.392
96480	1	2.713	2.771	2.797	2.798	2.836	2.907	3.037	3.517
	3	2.784	2.784	2.795	2.795	2.81	2.81	3.357	3.357
	5	2.77	2.839	2.845	2.876	2.907	2.973	3.347	3.376
	6	2.785	2.828	2.864	2.927	3.074	3.081	3.443	3.711
97878	3	2.824	2.894	2.911	2.992	3.02	3.319	3.496	3.661
	4	2.738	2.846	2.902	2.955	2.981	3.146	3.2	3.283
170957	3	2.856	2.895	2.908	2.912	3.024	3.038	3.043	3.044
171465	1	2.774	2.793	2.81	2.829	2.861	2.911	3.419	3.568
171466	1	2.746	2.747	2.765	2.778	2.871	2.878	3.355	3.501
200515	1	2.953	2.953	2.953	2.953	3.044	3.044	3.044	3.044
200516	1	2.958	2.958	2.958	2.958	3.036	3.036	3.036	3.036
200854	1	2.768	2.768	2.976	2.976	3.323	3.323	3.66	3.66
	3	2.823	2.841	2.898	2.974	3.054	3.06	3.253	3.254
201378	1	2.954	2.954	2.954	2.954	3.049	3.049	3.049	3.049
245191	1	2.74	2.747	2.849	3.007	3.08	3.111	3.143	3.397
245191	1	2.74	2.747	2.849	3.007	3.08	3.111	3.143	3.397
	5	2.767	2.786	2.999	3.058	3.197	3.201	3.217	3.312
245193	1	2.844	2.892	2.982	3.046	3.072	3.085	3.108	3.158
245193	4	2.72	2.85	2.875	2.972	3.032	3.09	3.521	3.557
	10	2.769	2.878	2.919	2.928	3.021	3.029	3.577	3.587
249126	1	2.888	2.888	2.995	2.995	3.013	3.013	3.175	3.175
249168	1	3.137	3.137	3.137	3.137	3.137	3.137	3.137	3.137
280977	1	2.808	2.946	2.968	3.049	3.057	3.105	3.126	3.402
281565	1	2.991	2.991	2.991	2.991	3.043	3.043	3.043	3.043
409592	1	2.948	2.949	2.974	3.065	3.072	3.112	3.209	3.23
411683	3	2.871	2.871	2.901	2.901	2.98	2.98	3.089	3.089
411853	4	2.864	2.928	2.986	3.038	3.149	3.228	3.315	3.351
414046	3	2.741	2.855	2.9	2.976	2.984	3.166	3.194	3.29
	5	2.843	2.9	2.908	2.996	3.033	3.323	3.49	3.662
414542	5	2.834	2.864	2.98	3.025	3.116	3.157	3.352	3.438
30965	2	2.967	2.975	2.993	3.033	3.055	3.058	3.073	3.269	3.338
30987	1	2.927	2.98	2.991	3.098	3.163	3.17	3.261	3.289	3.442
	2	2.936	2.968	3.008	3.107	3.148	3.192	3.261	3.285	3.468
36595	2	2.794	2.875	2.927	2.971	3.112	3.187	3.218	3.354	3.839
39403	1	2.962	2.962	2.962	3.118	3.118	3.118	3.129	3.129	3.129
39586	2	2.713	2.724	2.931	2.937	2.955	3.154	3.235	3.363	3.411
39713	1	2.745	2.778	2.785	2.842	3.009	3.042	3.18	3.232	3.404
	2	2.745	2.798	2.875	3.004	3.068	3.111	3.116	3.126	3.144
59388	1	2.876	2.905	2.906	2.941	2.972	3.038	3.122	3.137	3.213
59700	3	2.889	2.912	2.924	2.977	2.983	3.201	3.22	3.351	3.583
59702	4	2.793	2.893	2.909	2.988	3.01	3.178	3.182	3.413	3.616
60929	2	2.862	2.862	2.896	2.908	2.96	2.96	3.136	3.365	3.365
62975	1	2.835	2.865	2.974	2.983	3.072	3.149	3.152	3.338	3.526
65003	1	2.936	2.936	2.977	3.002	3.002	3.035	3.035	3.04	3.04
67954	3	2.881	2.972	3.019	3.092	3.104	3.179	3.213	3.217	3.219
67955	2	2.881	2.897	2.937	3.032	3.121	3.166	3.173	3.211	3.297
68508	1	2.833	2.912	2.948	2.953	2.968	3.074	3.087	3.177	3.554
68508	4	2.838	2.88	2.942	2.962	2.999	3.059	3.093	3.274	3.513
71907	1	2.765	2.81	2.812	2.934	3.018	3.145	3.298	3.307	3.39
	2	2.753	2.885	2.91	3.003	3.113	3.146	3.184	3.192	3.196
71933	2	2.751	2.804	2.94	2.959	2.969	3.053	3.234	3.317	3.318
75388	2	2.857	2.966	2.968	2.97	3.091	3.125	3.244	3.262	3.38
75598	1	2.758	2.94	2.962	3.033	3.066	3.186	3.224	3.228	3.238
84186	2	2.912	2.944	2.957	3.003	3.093	3.15	3.156	3.176	3.23
	3	2.919	2.971	3.037	3.062	3.113	3.137	3.214	3.276	3.361
84976	2	2.858	3.027	3.046	3.046	3.158	3.25	3.25	3.713	3.713
85093	3	2.761	2.796	2.826	2.837	2.953	3.007	3.042	3.135	3.338
93034	1	2.97	2.97	2.989	2.989	2.989	3.07	3.089	3.308	3.308
93149	1	2.885	2.94	3.08	3.108	3.122	3.135	3.194	3.216	3.247
93602	1	2.712	2.864	2.874	2.883	2.886	3.174	3.262	3.312	3.345
95983	1	2.877	2.956	2.976	2.989	3.014	3.138	3.183	3.596	3.661
96442	1	2.812	2.886	2.926	2.944	2.947	2.972	3.08	3.177	3.21
	2	2.882	2.913	2.935	3.025	3.244	3.394	3.511	3.573	3.695
	3	2.86	2.878	2.907	3.024	3.038	3.226	3.231	3.245	3.714
96480	7	2.848	2.89	3.088	3.143	3.233	3.352	3.354	3.367	3.526
97878	1	2.789	2.824	2.876	2.98	3.016	3.04	3.11	3.664	3.736
	5	2.667	2.946	2.993	3.015	3.031	3.097	3.305	3.391	3.472
	6	2.811	2.812	2.827	2.927	2.964	3.204	3.23	3.452	3.657
98747	1	2.877	2.925	2.96	2.996	3.003	3.04	3.04	3.117	3.162
100579	2	2.882	2.927	2.947	2.968	3.001	3.104	3.12	3.273	3.586
109751	1	2.798	2.877	2.931	2.977	3.013	3.036	3.068	3.074	3.146
150856	1	2.829	2.911	2.918	2.972	2.981	2.999	3.108	3.19	3.582
	2	2.846	2.904	2.934	2.976	2.998	3.033	3.091	3.245	3.521
152760	1	2.924	2.945	2.981	2.99	3.002	3.003	3.117	3.166	3.2
154324	1	2.856	2.869	2.943	2.96	3.012	3.019	3.032	3.109	3.267
154360	1	3.032	3.032	3.032	3.032	3.032	3.032	3.065	3.065	3.065
170771	1	2.923	2.966	2.97	2.989	2.989	3.056	3.056	3.594	3.594
170957	2	2.952	2.953	3.021	3.024	3.109	3.17	3.292	3.353	3.519
171466	3	2.752	2.892	2.895	2.908	2.937	2.983	3.509	3.741	3.76
	4	2.818	2.831	2.839	2.965	3.006	3.1	3.259	3.611	3.821
172323	1	2.876	2.928	2.944	3.054	3.059	3.073	3.223	3.275	3.421
200669	1	2.911	2.981	2.983	3.027	3.076	3.085	3.086	3.156	3.2
203091	2	2.78	2.948	2.998	3.031	3.041	3.141	3.169	3.198	3.241
203159	2	2.882	2.884	2.884	2.953	2.955	2.955	3.051	3.243	3.243
240333	5	2.811	3.019	3.062	3.142	3.212	3.271	3.524	3.742	3.802
245191	3	2.915	3.007	3.076	3.103	3.124	3.143	3.255	3.292	3.353
245193	5	2.814	2.95	3.092	3.145	3.157	3.261	3.284	3.293	3.349
250080	1	2.874	2.874	2.874	2.991	2.991	2.991	3.218	3.218	3.218
	2	2.917	2.917	2.917	2.936	2.936	2.936	3.213	3.213	3.213
250244	1	2.822	2.822	2.822	3.095	3.095	3.095	3.331	3.331	3.331
	2	3.061	3.061	3.061	3.07	3.07	3.07	3.241	3.241	3.241
250274	1	2.798	2.84	2.866	3.006	3.065	3.089	3.092	3.096	3.128
250391	1	2.908	2.908	2.908	2.969	2.969	2.969	3.245	3.245	3.245
280457	2	2.865	2.889	2.889	2.924	2.924	2.936	3.049	3.26	3.26
281379	1	2.74	2.773	2.79	2.841	2.999	3.037	3.171	3.22	3.401
	2	2.75	2.791	2.863	2.999	3.043	3.107	3.11	3.119	3.127
409491	1	2.864	2.939	2.996	3.011	3.131	3.161	3.248	3.266	3.507
409719	1	2.881	2.946	2.972	3.027	3.185	3.21	3.263	3.363	3.602
411683	1	2.938	2.94	2.943	2.991	3.026	3.063	3.12	3.362	3.368
411853	2	2.887	2.9	2.957	2.972	2.984	3.075	3.233	3.431	3.487
413000	2	2.907	2.907	2.933	3.17	3.17	3.225	3.225	3.261	3.261
414046	6	2.682	2.935	3.014	3.018	3.035	3.102	3.31	3.393	3.482
417072	1	2.778	2.89	2.899	2.999	3.002	3.123	3.208	3.245	3.273
417985	1	2.752	2.799	2.871	3.001	3.061	3.108	3.113	3.119	3.144
	2	2.747	2.779	2.79	2.847	3.014	3.033	3.165	3.218	3.405
20937	1	2.967	2.967	3.037	3.037	3.069	3.069	3.08	3.08	3.09	3.09
35405	1	3.082	3.082	3.082	3.082	3.221	3.221	3.424	3.424	3.424	3.424
36327	1	2.9	2.97	3.014	3.05	3.054	3.086	3.098	3.119	3.14	3.215
36644	1	2.856	2.983	3.01	3.01	3.06	3.06	3.476	3.476	3.541	3.541
39218	1	2.879	2.895	2.901	3.018	3.039	3.073	3.074	3.119	3.186	3.339
39447	3	2.866	2.869	2.968	2.978	3.048	3.127	3.327	3.467	3.709	3.734
39472	1	2.945	3.035	3.041	3.048	3.057	3.088	3.114	3.182	3.215	3.477
39586	1	2.731	2.753	2.757	2.894	3.203	3.254	3.263	3.484	3.626	3.74
39739	1	2.776	2.776	2.776	2.776	3.098	3.098	3.099	3.099	3.137	3.137
39856	1	2.828	2.88	2.958	3.01	3.013	3.037	3.137	3.175	3.247	3.266
41355	2	2.784	2.838	2.952	2.97	3.028	3.233	3.268	3.278	3.405	3.623
47115	1	2.928	2.928	2.984	2.984	3.043	3.043	3.444	3.444	3.542	3.614
48213	1	2.848	2.88	2.911	2.958	2.995	3.056	3.174	3.256	3.374	3.512
51072	1	2.765	2.777	2.935	2.949	3.183	3.307	3.324	3.489	3.531	3.56
54023	1	2.866	2.866	2.927	2.927	2.95	2.95	3.277	3.277	3.848	3.848
54023	3	2.865	2.865	2.885	2.885	3.28	3.28	3.68	3.68	3.684	3.684
54098	1	3.001	3.001	3.197	3.197	3.197	3.197	3.206	3.206	3.206	3.206
59700	1	2.922	2.922	2.941	2.941	3.109	3.109	3.141	3.141	3.344	3.344
59700	4	2.786	2.947	2.959	3.011	3.029	3.23	3.238	3.465	3.648	3.818
59701	4	2.806	2.933	3.057	3.06	3.082	3.257	3.261	3.275	3.403	3.629
95703	1	2.922	2.946	3.042	3.092	3.122	3.31	3.325	3.376	3.54	3.713
60050	2	2.942	2.997	2.997	3.024	3.045	3.047	3.107	3.108	3.109	3.516
60050	1	2.831	2.831	2.963	2.963	3.003	3.003	3.209	3.209	3.229	3.229
60768	1	3.103	3.103	3.103	3.103	3.157	3.157	3.457	3.457	3.457	3.457
62280	1	2.836	2.836	3.006	3.006	3.031	3.031	3.255	3.255	3.292	3.292
	2	2.899	2.943	3.069	3.081	3.098	3.106	3.153	3.163	3.216	3.421
62492	1	2.843	2.963	3.016	3.025	3.044	3.051	3.15	3.188	3.206	3.365
63101	2	2.911	2.911	3.007	3.007	3.077	3.231	3.233	3.348	3.441	3.441
63119	1	2.793	2.893	2.893	3.091	3.091	3.191	3.191	3.273	3.425	3.425
65003	3	2.905	2.913	2.913	2.991	3.001	3.05	3.118	3.17	3.485	3.493
67955	1	2.843	2.9	2.92	2.925	2.926	3.202	3.265	3.441	3.707	3.739
69545	1	2.941	2.959	2.975	3.11	3.137	3.138	3.157	3.535	3.778	3.823
71296	2	2.849	2.937	2.947	2.947	2.984	2.984	2.999	3.095	3.209	3.209
71778	2	2.821	2.86	2.882	3.045	3.076	3.082	3.177	3.235	3.558	3.6
71933	1	2.729	2.762	2.762	2.895	3.101	3.175	3.271	3.426	3.625	3.753
72534	1	2.853	2.874	3.102	3.12	3.129	3.165	3.212	3.227	3.28	3.335
	2	2.906	2.939	2.961	3	3.023	3.166	3.216	3.371	3.383	3.48
	3	2.921	2.929	2.98	2.995	3.029	3.159	3.246	3.356	3.389	3.48
73209	1
75388	1	2.79	2.873	2.927	3.116	3.116	3.148	3.188	3.199	3.503	3.55
79378	1	2.844	2.9	2.983	2.983	2.996	2.996	3.263	3.263	3.583	3.583
82757	1	2.876	2.948	2.975	3.028	3.182	3.213	3.265	3.357	3.6	3.843
85093	1	2.757	2.798	2.842	2.866	2.9	3.026	3.273	3.284	3.472	3.578
86308	1	2.946	2.946	3.003	3.003	3.014	3.014	3.083	3.083	3.306	3.306
86893	1	2.825	2.874	2.915	3.004	3.051	3.097	3.128	3.277	3.465	3.586
92905	1	2.807	2.825	2.918	2.954	2.96	3.023	3.069	3.139	3.235	3.352
93034	3	2.786	2.918	2.931	2.931	2.978	2.978	2.992	3.194	3.296	3.296
95483	1	2.766	3.006	3.006	3.017	3.017	3.088	3.088	3.558	3.644	3.644
95707	3	3.012	3.017	3.061	3.184	3.252	3.275	3.303	3.345	3.396	3.437
96447	3	2.88	2.899	2.94	3.084	3.161	3.177	3.248	3.386	3.757	3.886
96479	1	2.799	2.813	2.866	2.922	2.924	2.954	3.547	3.681	3.748	3.811
96480	2	2.789	2.824	2.832	2.861	2.889	2.893	3.547	3.749	3.752	3.773
96747	1	2.826	2.863	2.928	3.049	3.064	3.232	3.277	3.3	3.602	3.761
99707	1	2.756	2.951	2.965	3.016	3.06	3.142	3.161	3.234	3.481	3.521
99803	1	2.923	2.972	3.033	3.069	3.072	3.074	3.086	3.096	3.133	3.248
100579	1	2.929	2.929	3.089	3.089	3.153	3.153	3.278	3.278	3.386	3.386
100713	1	2.905	2.915	2.934	2.977	2.998	3.018	3.097	3.124	3.152	3.194
109987	1	2.844	2.898	2.942	2.954	2.959	2.996	3.044	3.269	3.387	3.407
150856	3	2.832	2.877	3.001	3.063	3.091	3.121	3.156	3.158	3.565	3.611
152169	2	2.829	2.905	3.037	3.062	3.063	3.078	3.079	3.124	3.192	3.457
153954	1	2.867	2.914	2.995	3.007	3.039	3.047	3.096	3.274	3.364	3.591
154324	2	2.878	2.882	2.882	2.897	2.95	3.027	3.107	3.377	3.478	3.726
155671	2	2.862	2.878	3.037	3.05	3.101	3.104	3.123	3.202	3.445	3.693
170134	1	2.848	2.904	2.916	3.012	3.126	3.156	3.228	3.255	3.441	3.571
	3	2.85	2.858	2.881	2.936	3.103	3.202	3.235	3.269	3.529	3.583
170771	2	2.805	3.041	3.041	3.044	3.345	3.345	3.402	3.402	3.462	3.462
171249	1	2.909	2.986	2.995	3.051	3.085	3.115	3.127	3.153	3.154	3.172
171466	2	2.757	2.766	2.884	2.903	2.955	3.055	3.61	3.663	3.791	3.89
200439	2	2.911	3.054	3.054	3.055	3.055	3.116	3.116	3.124	3.173	3.173
	3	2.941	2.974	3.045	3.045	3.049	3.049	3.136	3.136	3.213	3.213
200737	1	2.82	2.82	2.871	2.871	2.905	2.905	3.162	3.162	3.162	3.162
240261	1	2.871	2.886	2.924	3.034	3.099	3.152	3.24	3.257	3.371	3.396
240494	1	2.916	2.929	2.957	2.989	3.003	3.032	3.089	3.162	3.495	3.503
245191	2	2.903	2.987	2.987	3.021	3.036	3.124	3.265	3.282	3.39	3.751
245193	2	2.834	2.908	3.058	3.061	3.085	3.097	3.22	3.413	3.442	3.636
	3	2.825	2.86	3.068	3.133	3.164	3.172	3.2	3.274	3.297	3.648
	9	2.949	2.959	3.048	3.093	3.12	3.121	3.134	3.388	3.39	3.563
249200	1	2.984	3.024	3.028	3.051	3.188	3.253	3.283	3.312	3.481	3.6
	2	2.814	2.94	2.942	2.984	2.985	3.183	3.191	3.4	3.527	3.685
249201	1	2.985	2.997	3.026	3.035	3.153	3.242	3.245	3.333	3.505	3.607
	2	2.799	2.938	2.968	3.023	3.047	3.12	3.129	3.389	3.652	3.774
250042	1	2.847	2.884	2.933	2.992	3.034	3.044	3.045	3.182	3.222	3.232
250244	3	2.843	2.964	3.061	3.072	3.091	3.124	3.125	3.172	3.437	3.635
280174	1	3.003	3.003	3.02	3.02	3.033	3.033	3.178	3.178	3.508	3.508
280977	2	2.924	3.01	3.014	3.043	3.086	3.2	3.297	3.405	3.455	3.593
281311	1	2.911	2.911	2.962	2.962	3.041	3.041	3.574	3.575	3.651	3.651
281567	1	2.953	2.953	2.958	3.03	3.045	3.054	3.073	3.182	3.533	3.638
	2	2.903	2.913	2.959	2.964	2.99	3.109	3.241	3.285	3.536	3.636
300018	1	2.894	2.894	3.11	3.11	3.171	3.171	3.248	3.248	3.378	3.378
	2	2.946	2.969	2.976	2.986	3.033	3.198	3.283	3.367	3.38	3.578
300101	1	2.859	2.868	2.962	2.994	3.004	3.09	3.153	3.201	3.231	3.318
300277	1	2.952	2.952	3.021	3.021	3.03	3.03	3.104	3.104	3.301	3.301
402045	2	2.861	2.861	2.89	2.976	3.057	3.272	3.283	3.52	3.66	3.712
409492	1	2.876	2.959	3.008	3.043	3.107	3.135	3.253	3.261	3.567	3.653
409493	1	2.877	2.949	3.007	3.019	3.116	3.125	3.219	3.231	3.58	3.68
409494	1	2.874	2.94	2.993	3.004	3.119	3.134	3.22	3.223	3.551	3.669
409495	1	2.869	2.933	2.978	2.989	3.115	3.139	3.216	3.225	3.53	3.629
409496	1	2.877	2.941	2.991	3.005	3.11	3.127	3.216	3.219	3.559	3.659
409591	1	2.881	2.939	2.964	2.997	3.138	3.222	3.223	3.329	3.621	3.761
411683	2	2.9	2.9	2.938	2.938	3.017	3.017	3.201	3.201	3.455	3.455
411853	3	2.922	2.948	2.984	3.045	3.079	3.11	3.48	3.599	3.633	3.661
412329	1	2.989	2.989	3.066	3.066	3.127	3.127	3.309	3.309	3.372	3.372
413989	1	2.862	2.862	3.022	3.022	3.022	3.022	3.203	3.203	3.203	3.203
415665	1	2.843	2.888	2.933	2.951	2.974	3.009	3.082	3.199	3.443	3.762
415930	2	2.797	2.857	2.88	2.96	3.054	3.332	3.437	3.439	3.447	3.554
416038	2	2.719	3.054	3.054	3.054	3.054	3.054	3.054	3.228	3.228	3.228
416805	1	2.921	2.927	3.022	3.071	3.096	3.115	3.248	3.273	3.335	3.494
416806	2	2.781	2.848	2.853	2.888	3.062	3.078	3.112	3.146	3.535	3.753
4335	1	2.909	2.929	3.076	3.124	3.23	3.367	3.376	3.384	3.517	3.519	3.536
10019	1	2.917	2.96	2.979	2.997	3.1	3.212	3.322	3.332	3.416	3.477	3.554
32538	3	2.862	2.991	3.056	3.076	3.129	3.18	3.21	3.341	3.489	3.529	3.6
36327	2	2.983	2.993	2.997	3.062	3.07	3.074	3.103	3.13	3.288	3.695	3.735
36407	1	2.815	2.968	3.029	3.066	3.138	3.21	3.339	3.385	3.385	3.426	3.723
	2	2.873	2.932	2.942	2.954	3.104	3.188	3.228	3.269	3.317	3.634	3.791
39433	2	2.884	2.958	2.991	3.015	3.076	3.087	3.101	3.107	3.144	3.48	3.541
39594	1	2.858	2.939	3.057	3.121	3.203	3.211	3.276	3.451	3.479	3.715	3.757
41355	1	2.883	2.889	2.911	2.958	3.038	3.15	3.354	3.452	3.457	3.505	3.509
50663	1	3.016	3.03	3.145	3.146	3.174	3.177	3.189	3.211	3.334	3.354	3.443
59324	3	2.673	2.966	3.006	3.118	3.139	3.308	3.371	3.522	3.554	3.795	3.805
59821	1	2.909	2.925	2.982	3.14	3.155	3.277	3.296	3.308	3.423	3.455	3.749
60051	1	2.928	2.982	3.018	3.047	3.063	3.076	3.081	3.094	3.131	3.387	3.466
65149	1	2.927	2.998	2.998	3.062	3.204	3.265	3.265	3.311	3.334	3.334	3.473
68508	2	2.849	2.867	2.986	3.072	3.094	3.119	3.142	3.207	3.55	3.635	3.882
	3	2.838	2.896	2.959	3.037	3.082	3.091	3.137	3.28	3.444	3.481	3.778
72001	1	2.9	2.9	2.943	2.949	2.949	3.068	3.068	3.174	3.175	3.175	3.467
80640	1	2.858	2.967	2.967	2.993	2.993	3.18	3.18	3.234	3.255	3.255	3.612
83281	1	2.897	2.9	2.914	3.063	3.123	3.129	3.129	3.139	3.299	3.385	3.722
86098	1	2.849	2.985	2.985	3.042	3.042	3.055	3.055	3.116	3.116	3.278	3.278
86893	2	2.879	2.952	2.98	2.987	3.028	3.214	3.284	3.331	3.433	3.51	3.618
91566	1	2.828	2.889	2.923	2.986	2.991	3.092	3.166	3.39	3.494	3.839	3.881
95707	2	2.962	3.006	3.016	3.034	3.069	3.101	3.232	3.246	3.263	3.323	3.407
96215	1	2.862	2.863	2.918	2.947	2.965	3.056	3.074	3.413	3.489	3.577	3.731
97878	2	2.852	2.891	2.892	2.915	3.053	3.07	3.14	3.424	3.462	3.524	3.596
98351	1	3.077	3.107	3.141	3.144	3.176	3.179	3.214	3.223	3.435	3.656	3.683
99803	2	2.984	2.987	2.994	3.051	3.077	3.081	3.101	3.107	3.255	3.674	3.697
150856	4	2.867	2.901	2.987	3.069	3.07	3.09	3.15	3.286	3.385	3.478	3.769
152169	1	2.894	2.944	3.03	3.061	3.13	3.186	3.268	3.321	3.413	3.448	3.502
153529	1	2.839	2.98	3.028	3.053	3.091	3.163	3.185	3.385	3.386	3.439	3.775
155671	1	2.917	2.941	2.959	3.043	3.243	3.267	3.3	3.474	3.515	3.604	3.678
170134	2	2.891	2.968	2.99	3.031	3.142	3.293	3.381	3.386	3.419	3.442	3.623
200620	1	2.856	2.899	2.963	2.977	3.058	3.062	3.085	3.126	3.222	3.399	3.498
203159	1	2.921	3.022	3.022	3.055	3.055	3.159	3.159	3.208	3.208	3.323	3.52
245193	8	2.737	2.945	2.947	3.04	3.106	3.12	3.158	3.235	3.258	3.603	3.739
245032	1	2.886	2.886	3.046	3.069	3.069	3.139	3.165	3.245	3.245	3.571	3.571
280457	1	2.876	3.051	3.051	3.072	3.072	3.243	3.243	3.285	3.285	3.385	3.649
402045	1	2.921	2.923	2.944	2.967	3.055	3.087	3.128	3.461	3.599	3.671	3.767
309745	1	2.917	2.934	2.937	2.952	2.955	2.992	3.06	3.359	3.363	3.568	3.884
	2	2.853	2.878	2.897	2.971	2.992	3	3.055	3.272	3.508	3.622	3.69
411853	1	2.86	2.973	3.03	3.12	3.149	3.207	3.208	3.257	3.351	3.651	3.84
413000	1	2.907	2.907	2.909	2.909	2.948	3.049	3.049	3.115	3.115	3.437	3.437
414046	1	2.866	2.895	2.897	2.918	3.049	3.067	3.154	3.433	3.485	3.527	3.609
415930	1	2.871	2.916	2.956	3.014	3.11	3.133	3.244	3.285	3.345	3.388	3.457
372	1	3.127	3.127	3.127	3.127	3.145	3.145	3.145	3.145	3.168	3.168	3.168	3.168
20352	1	2.799	2.881	3.006	3.02	3.043	3.044	3.069	3.152	3.321	3.474	3.589	3.749
20915	1	2.905	2.905	2.964	2.964	3.32	3.32	3.428	3.428	3.598	3.598	3.847	3.847
26337	1	2.876	2.892	2.973	3.111	3.165	3.166	3.185	3.385	3.4	3.421	3.697	3.777
29448	1	3.142	3.142	3.142	3.142	3.142	3.142	3.627	3.627	3.627	3.627	3.627	3.627
30965	1	2.858	2.968	3.049	3.102	3.15	3.159	3.164	3.316	3.458	3.799	3.807	3.811
32538	2	2.87	2.9	2.949	3.061	3.067	3.098	3.3	3.412	3.547	3.626	3.732	3.812
39369	1	3.109	3.109	3.109	3.109	3.109	3.109	3.458	3.458	3.458	3.458	3.458	3.458
39370	1	3.11	3.11	3.11	3.11	3.11	3.11	3.461	3.461	3.461	3.461	3.461	3.461
39433	1	2.932	2.961	2.985	3.019	3.068	3.189	3.234	3.238	3.276	3.288	3.334	3.395
39447	2	2.881	2.897	2.916	2.931	2.993	3.071	3.178	3.484	3.536	3.626	3.712	3.777
39594	3	2.969	3.066	3.148	3.173	3.276	3.36	3.365	3.371	3.372	3.686	3.782	3.822
39933	2	2.755	2.867	2.947	3.034	3.088	3.162	3.23	3.245	3.333	3.349	3.542	3.605
50009	1	2.849	2.914	2.963	2.963	3.071	3.071	3.151	3.151	3.388	3.388	3.656	3.656
59703	2	2.934	2.973	3.152	3.152	3.163	3.18	3.225	3.404	3.528	3.535	3.829	3.862
62418	1	2.85	2.85	2.856	2.856	2.856	2.856	2.917	2.917	3.532	3.532	3.532	3.532
62419	1	2.834	2.834	2.834	2.834	2.922	2.922	2.972	2.972	3.638	3.638	3.638	3.638
63101	1	2.898	2.898	3.028	3.028	3.166	3.166	3.291	3.291	3.604	3.604	3.697	3.697
63363	1	2.982	2.982	2.994	2.994	2.995	3.033	3.091	3.091	3.246	3.246	3.526	3.526
65003	2	2.864	2.933	2.947	3.083	3.088	3.118	3.134	3.136	3.237	3.423	3.445	3.491
67525	1	2.874	2.874	3.032	3.032	3.173	3.173	3.433	3.433	3.531	3.531	3.531	3.531
67954	1	2.927	2.944	2.951	3.048	3.129	3.233	3.257	3.383	3.384	3.42	3.873	3.874
71778	1	2.9	2.908	2.954	2.956	2.998	3.434	3.516	3.576	3.587	3.754	3.781	3.812
72985	1	2.975	2.975	3.02	3.02	3.111	3.111	3.161	3.161	3.411	3.411	3.688	3.688
73266	1	2.832	2.832	2.832	2.832	2.926	2.926	2.968	2.968	3.64	3.64	3.64	3.64
75125	2	2.73	2.73	2.941	2.941	3.033	3.033	3.5	3.5	3.714	3.714	3.893	3.893
	4	2.715	2.715	2.938	2.938	3.02	3.02	3.487	3.487	3.714	3.714	3.887	3.887
75234	1	2.764	2.864	2.955	3.045	3.074	3.148	3.237	3.238	3.323	3.361	3.551	3.601
75235	1	2.854	2.854	2.854	2.854	2.854	2.854	3.366	3.366	3.366	3.366	3.366	3.366
75550	1	3.042	3.042	3.042	3.042	3.042	3.042	3.479	3.479	3.479	3.479	3.479	3.479
78427	1	2.85	2.85	2.85	2.85	2.85	2.85	3.349	3.349	3.349	3.349	3.349	3.349
81421	1	2.972	3.013	3.032	3.089	3.092	3.103	3.121	3.301	3.486	3.502	3.64	3.73
82250	1	2.968	3.067	3.085	3.173	3.178	3.204	3.234	3.281	3.3	3.389	3.601	3.617
83281	2	2.831	2.876	2.882	3.016	3.173	3.187	3.299	3.556	3.579	3.696	3.701	3.797
89507	1	2.962	2.968	2.981	2.981	2.998	2.998	3.066	3.066	3.288	3.288	3.44	3.44
90109	1	2.83	2.899	2.913	2.943	2.953	3.052	3.129	3.137	3.165	3.474	3.778	3.876
90415	1	3.137	3.137	3.137	3.137	3.137	3.137	3.148	3.148	3.148	3.148	3.148	3.148
	2	3.183	3.183	3.183	3.183	3.183	3.183	3.183	3.183	3.183	3.183	3.183	3.183
93034	2	2.84	2.858	2.878	2.941	3.115	3.139	3.186	3.328	3.342	3.357	3.49	3.659
93737	2	2.722	2.722	2.94	2.94	3.026	3.026	3.493	3.493	3.713	3.713	3.889	3.889
95707	1	2.883	2.909	2.944	2.946	2.976	3.104	3.116	3.421	3.422	3.565	3.605	3.789
96447	4	2.779	2.78	2.79	2.79	3.243	3.243	3.325	3.325	3.872	3.872	3.896	3.896
96480	4	2.845	2.845	2.987	2.987	2.991	2.991	3.577	3.577	3.852	3.852	3.896	3.896
109751	2	2.858	3.03	3.033	3.15	3.243	3.253	3.279	3.46	3.552	3.563	3.602	3.745
150189	1	2.983	2.983	2.983	2.983	2.983	2.983	3.091	3.091	3.091	3.091	3.091	3.091
152962	1	2.853	2.853	2.88	2.88	2.974	2.974	3.07	3.07	3.13	3.13	3.359	3.359
155378	1	2.908	2.908	2.921	2.921	3.007	3.007	3.111	3.111	3.165	3.165	3.389	3.389
171137	1	3.031	3.031	3.031	3.031	3.234	3.234	3.234	3.234	3.327	3.327	3.327	3.327
171249	2	2.784	2.876	2.91	3.086	3.105	3.136	3.279	3.306	3.399	3.662	3.735	3.846
201667	1	2.808	2.903	3.01	3.021	3.041	3.042	3.099	3.15	3.312	3.5	3.638	3.8
201668	1	2.815	2.889	2.976	3.008	3.023	3.048	3.073	3.149	3.323	3.479	3.589	3.759
202914	1	2.925	2.971	2.999	3.038	3.04	3.089	3.207	3.269	3.376	3.478	3.497	3.565
	2	2.815	2.933	2.946	3.016	3.03	3.111	3.343	3.474	3.536	3.661	3.702	3.811
203091	1	2.849	2.858	2.986	2.997	3.129	3.158	3.324	3.449	3.457	3.793	3.844	3.856
245191	6	2.856	2.888	2.929	2.96	3.102	3.18	3.207	3.361	3.418	3.419	3.474	3.475
	7	2.833	2.936	2.954	2.96	3.019	3.048	3.125	3.193	3.2	3.495	3.662	3.871
245193	7	2.897	2.938	2.949	2.971	3.013	3.169	3.183	3.239	3.481	3.549	3.599	3.678
249126	4	2.946	3.074	3.074	3.109	3.109	3.178	3.178	3.481	3.543	3.543	3.752	3.752
250080	3	2.814	2.958	3.02	3.087	3.114	3.127	3.331	3.34	3.396	3.483	3.493	3.511
250391	2	2.919	2.919	3.066	3.066	3.155	3.155	3.388	3.388	3.389	3.389	3.482	3.482
250409	1	3.03	3.03	3.03	3.03	3.03	3.03	3.288	3.288	3.288	3.288	3.288	3.288
280320	1	3.083	3.083	3.083	3.083	3.083	3.083	3.738	3.738	3.738	3.738	3.738	3.738
401176	1	2.865	2.868	2.899	2.9	2.913	3.084	3.228	3.351	3.452	3.609	3.728	3.767
401177	1	2.864	2.876	2.899	2.919	2.938	3.109	3.215	3.339	3.496	3.626	3.768	3.826
409080	1	2.852	2.852	2.915	2.915	2.935	2.935	3.287	3.287	3.382	3.382	3.425	3.425
410827	2	2.961	3.021	3.04	3.141	3.151	3.211	3.256	3.312	3.349	3.434	3.445	3.485
412095	1	2.996	2.996	3.024	3.024	3.112	3.112	3.157	3.157	3.214	3.214	3.274	3.274
412329	3	3.014	3.015	3.015	3.145	3.145	3.185	3.185	3.297	3.297	3.51	3.51	3.679
415665	2	2.934	2.989	2.999	3.055	3.096	3.404	3.42	3.553	3.667	3.766	3.863	3.881
416038	1	3.059	3.059	3.059	3.059	3.059	3.059	3.509	3.509	3.509	3.509	3.509	3.509
828	1	2.971	2.971	2.978	2.978	3.18	3.18	3.34	3.447	3.447	3.539	3.539	3.68	3.68
38421	1	2.952	2.968	2.973	2.993	2.995	3.054	3.079	3.395	3.616	3.623	3.674	3.798	3.887
	2	2.99	2.99	3.002	3.022	3.068	3.082	3.129	3.378	3.624	3.68	3.783	3.818	3.839
	3	2.932	2.965	2.978	3.01	3.021	3.053	3.096	3.369	3.538	3.713	3.736	3.9	3.932
	4	2.932	2.97	3	3.078	3.081	3.082	3.143	3.366	3.523	3.754	3.802	3.857	3.863
39594	2	3.047	3.064	3.093	3.134	3.14	3.168	3.323	3.334	3.35	3.413	3.59	3.722	3.772
39933	1	2.815	2.954	2.959	3.155	3.19	3.192	3.205	3.238	3.404	3.528	3.597	3.659	3.687
	3	2.798	2.91	2.97	3.01	3.03	3.085	3.302	3.314	3.386	3.436	3.452	3.567	3.81
47189	1	2.996	3.017	3.038	3.043	3.051	3.056	3.083	3.387	3.575	3.718	3.782	3.875	3.927
75234	2	2.811	2.931	2.935	3.162	3.18	3.197	3.21	3.217	3.399	3.539	3.591	3.659	3.683
	3	2.784	2.923	2.98	3.012	3.021	3.1	3.285	3.337	3.387	3.409	3.457	3.567	3.827
78359	1	2.833	2.93	2.943	2.993	3.054	3.073	3.189	3.212	3.307	3.388	3.486	3.634	3.71
85093	2	2.802	2.836	2.838	3.083	3.197	3.21	3.23	3.481	3.511	3.564	3.638	3.676	3.813
93034	4	2.849	2.899	2.902	2.972	3.018	3.018	3.053	3.378	3.44	3.595	3.763	3.858	3.862
201416	1	2.946	3	3.027	3.085	3.238	3.388	3.417	3.421	3.447	3.554	3.591	3.634	3.695
245191	4	2.926	2.95	3.019	3.099	3.1	3.168	3.171	3.363	3.503	3.67	3.776	3.806	3.824
280881	1	2.847	2.9	2.923	2.991	3.001	3.017	3.229	3.276	3.438	3.57	3.638	3.689	3.784
410827	1	2.91	2.91	3.006	3.006	3.139	3.178	3.178	3.189	3.256	3.593	3.593	3.594	3.594
415665	3	2.908	2.973	3.008	3.067	3.069	3.082	3.128	3.136	3.279	3.647	3.824	3.851	3.853
828	2	2.848	2.848	3.056	3.056	3.134	3.134	3.295	3.295	3.327	3.327	3.677	3.677	3.829	3.829
1114	1	2.864	2.864	3.002	3.002	3.049	3.049	3.304	3.304	3.516	3.516	3.734	3.734	3.741	3.741
20611	1	3.003	3.063	3.077	3.184	3.197	3.201	3.228	3.244	3.248	3.323	3.339	3.36	3.391	3.476
20896	1	3.014	3.014	3.015	3.015	3.068	3.068	3.094	3.094	3.165	3.165	3.335	3.335	3.458	3.458
48002	1	3.021	3.021	3.052	3.052	3.073	3.073	3.111	3.111	3.16	3.16	3.329	3.329	3.462	3.462
50931	1	3.124	3.124	3.124	3.124	3.143	3.143	3.143	3.143	3.318	3.318	3.318	3.318	3.597	3.597
54094	1	2.883	2.966	2.974	2.981	3.14	3.169	3.236	3.275	3.389	3.465	3.48	3.669	3.761	3.874
54095	1	2.91	2.967	2.969	2.997	3.161	3.163	3.2	3.27	3.331	3.461	3.494	3.666	3.702	3.874
59324	1	2.906	2.906	3.074	3.093	3.106	3.106	3.531	3.531	3.574	3.574	3.7	3.7	3.843	3.843
	2	2.744	3.062	3.12	3.126	3.17	3.248	3.274	3.319	3.452	3.483	3.734	3.761	3.777	3.848
59704	1	2.839	2.839	3.159	3.159	3.283	3.283	3.289	3.289	3.427	3.427	3.501	3.501	3.886	3.886
60005	1	2.864	2.864	2.864	2.864	3.249	3.249	3.249	3.249	3.569	3.569	3.605	3.605	3.605	3.605
66873	1	2.873	2.873	3.007	3.007	3.044	3.044	3.319	3.319	3.541	3.541	3.725	3.725	3.738	3.738
71296	1	2.835	2.85	2.866	2.999	3.032	3.063	3.138	3.297	3.343	3.353	3.547	3.704	3.835	3.867
75125	1	2.894	2.985	2.986	3.165	3.183	3.213	3.247	3.254	3.337	3.578	3.588	3.639	3.642	3.895
	3	2.893	2.98	3.007	3.159	3.181	3.221	3.235	3.247	3.323	3.56	3.6	3.623	3.643	3.891
88892	3	2.882	2.882	2.897	2.897	3.151	3.151	3.341	3.341	3.405	3.405	3.596	3.596	3.719	3.719
93737	1	2.893	2.985	2.995	3.162	3.182	3.217	3.245	3.246	3.33	3.569	3.594	3.632	3.641	3.894
99707	2	2.927	3.079	3.111	3.177	3.179	3.196	3.285	3.356	3.381	3.581	3.785	3.807	3.861	3.868
249126	3	2.965	2.965	3.004	3.004	3.018	3.018	3.05	3.526	3.645	3.645	3.661	3.661	3.664	3.664
23385	1	3.286	3.286	3.286	3.311	3.311	3.311	3.553	3.553	3.553	3.788	3.788	3.788	3.788	3.788	3.788
50516	1	3.038	3.038	3.038	3.053	3.053	3.053	3.187	3.187	3.187	3.2	3.2	3.2	3.843	3.843	3.843
59928	1	2.966	2.966	2.966	3.063	3.063	3.063	3.153	3.153	3.153	3.306	3.306	3.306	3.624	3.624	3.624
	2	2.99	2.99	2.99	3.222	3.222	3.222	3.305	3.305	3.305	3.46	3.46	3.46	3.585	3.585	3.585
59930	1	2.973	2.973	2.973	3.072	3.072	3.072	3.163	3.163	3.163	3.305	3.305	3.305	3.604	3.604	3.604
	2	2.969	2.969	2.969	3.227	3.227	3.227	3.272	3.272	3.272	3.49	3.49	3.49	3.607	3.607	3.607
68977	1	3.062	3.168	3.194	3.226	3.226	3.244	3.244	3.357	3.357	3.447	3.447	3.602	3.602	3.655	3.655
71600	2	3.111	3.111	3.111	3.122	3.122	3.122	3.174	3.174	3.174	3.202	3.202	3.202	3.887	3.887	3.887
84958	3	3.145	3.145	3.145	3.161	3.161	3.161	3.701	3.701	3.701	3.805	3.805	3.805	3.805	3.805	3.805
97674	1	2.967	2.967	2.967	3.192	3.192	3.192	3.268	3.268	3.268	3.461	3.461	3.461	3.577	3.577	3.577
	2	2.927	2.927	2.927	3.066	3.066	3.066	3.147	3.147	3.147	3.28	3.28	3.28	3.621	3.621	3.621
410870	1	2.945	2.994	3.009	3.028	3.177	3.21	3.274	3.41	3.421	3.712	3.729	3.867	3.92	3.936	3.945
411548	2	2.88	3.129	3.129	3.135	3.135	3.147	3.147	3.475	3.546	3.546	3.64	3.682	3.682	3.762	3.762
68977	2	2.93	2.93	3.156	3.156	3.176	3.279	3.279	3.336	3.336	3.512	3.512	3.767	3.767	3.821	3.932	3.932	3.939
23385	3	3.171	3.171	3.171	3.171	3.171	3.171	3.555	3.555	3.555	3.555	3.555	3.555	3.766	3.766	3.766	3.766	3.766	3.766
63048	1	3.273	3.273	3.273	3.273	3.273	3.273	3.736	3.736	3.736	3.736	3.736	3.736	3.736	3.736	3.736	3.736	3.736	3.736
69627	1	3.242	3.242	3.25	3.25	3.258	3.258	3.293	3.293	3.307	3.307	3.36	3.36	3.368	3.368	3.42	3.588	3.697	3.697
84958	2	3.18	3.18	3.18	3.18	3.18	3.18	3.512	3.512	3.512	3.512	3.512	3.512	3.771	3.771	3.771	3.771	3.771	3.771
95820	1	3.076	3.076	3.076	3.076	3.076	3.076	3.651	3.651	3.651	3.651	3.651	3.651	3.651	3.651	3.651	3.651	3.651	3.651
