# Supplementary material for: Bond-length distributions for ions bonded to oxygen: alkali and alkaline-earth metals
Source: Acta Crystallogr B Struct Sci Cryst Eng Mater. 2016 Aug 1;72(Pt 4):602–25. doi: 10.1107/S2052520616008507 (PMC4971548; doi:10.1107/S2052520616008507)
Supplement: Supplementary file 11 [file b-72-00602-sup11.txt]

ICSD_#	ION_#	Bond 1	Bond 2	Bond 3	Bond 4	Bond 5	Bond 6	Bond 7	Bond 8	Bond 9	Bond 10	Bond 11	Bond 12
72869	4	2.451	2.451	2.451	2.451	2.451	2.451
73181	1	2.424	2.424	2.424	2.424	2.424	2.424
86415	2	2.459	2.459	2.554	2.554	2.571	2.571
90002	1	2.459	2.459	2.459	2.459	2.459	2.459
	2	2.49	2.49	2.49	2.49	2.49	2.49
	3	2.466	2.466	2.466	2.486	2.486	2.486
95535	3	2.352	2.448	2.477	2.486	2.503	2.508
	5	2.347	2.449	2.46	2.475	2.497	2.52
95706	3	2.369	2.466	2.47	2.484	2.507	2.511
	10	2.374	2.406	2.468	2.505	2.529	2.535
99116	2	2.459	2.459	2.459	2.459	2.459	2.459
245304	1	2.392	2.55	2.55	2.578	2.591	2.591
407960	1	2.519	2.519	2.519	2.519	2.519	2.519
10151	1	2.587	2.602	2.608	2.613	2.637	2.66	2.703
38403	2	2.543	2.572	2.621	2.628	2.659	2.668	2.833
50177	1	2.534	2.55	2.557	2.558	2.614	2.652	2.653
50739	1	2.419	2.484	2.536	2.592	2.6	2.633	2.743
	2	2.457	2.476	2.549	2.555	2.56	2.562	3.072
51546	1	2.447	2.503	2.531	2.615	2.626	2.738	3.267
	2	2.398	2.523	2.548	2.582	2.655	3.155	3.169
	3	2.436	2.508	2.541	2.545	2.649	2.669	3.306
56413	1	2.489	2.492	2.492	2.548	2.612	2.74	2.74
57177	1	2.581	2.655	2.664	2.705	2.749	2.752	2.821
	2	2.556	2.615	2.687	2.706	2.721	2.775	2.837
	3	2.581	2.618	2.673	2.697	2.717	2.74	2.793
63003	4	2.422	2.435	2.477	2.509	2.723	2.732	3.104
85730	1	2.461	2.489	2.509	2.615	2.654	2.664	2.749
86415	1	2.517	2.517	2.612	2.612	2.644	2.644	2.727
88996	2	2.44	2.515	2.565	2.569	2.578	2.717	2.826
	3	2.478	2.554	2.564	2.59	2.593	2.713	2.842
	4	2.369	2.519	2.537	2.65	2.656	2.74	2.757
90002	6	2.436	2.459	2.483	2.698	2.701	2.838	2.953
91221	2	2.483	2.524	2.528	2.55	2.803	2.854	3.075
91222	1	2.479	2.489	2.529	2.552	2.723	2.757	2.826
92842	1	2.492	2.512	2.519	2.53	2.546	2.691	2.696
94350	1	2.482	2.496	2.526	2.559	2.711	2.776	2.868
95535	8	2.481	2.489	2.507	2.628	2.637	2.886	2.997
95706	1	2.507	2.577	2.595	2.609	2.829	2.848	2.866
	7	2.438	2.443	2.551	2.715	2.796	2.975	3.247
	11	2.432	2.599	2.625	2.694	2.74	2.834	2.852
150393	4	2.457	2.511	2.523	2.565	2.577	2.622	2.75
200671	2	2.576	2.595	2.65	2.711	2.729	2.753	2.812
	3	2.556	2.592	2.626	2.629	2.75	2.782	2.835
	4	2.571	2.644	2.656	2.679	2.716	2.751	2.855
	5	2.524	2.655	2.672	2.681	2.722	2.738	2.965
	6	2.604	2.606	2.626	2.694	2.749	2.803	2.804
202934	1	2.509	2.528	2.536	2.606	2.629	2.642	2.67
249144	1	2.528	2.538	2.574	2.581	2.599	2.609	2.616
	3	2.53	2.532	2.545	2.546	2.561	2.667	2.686
415260	1	2.488	2.513	2.529	2.545	2.555	2.573	2.653
415261	1	2.497	2.507	2.529	2.546	2.55	2.587	2.63
601	1	2.466	2.466	2.466	2.466	2.601	2.601	3.269	3.269
2395	1	2.446	2.565	2.587	2.589	2.62	2.677	2.897	3.074
	2	2.516	2.573	2.575	2.581	2.591	2.608	2.634	2.69
8029	1	2.423	2.512	2.547	2.559	2.598	2.612	2.772	2.826
20401	2	2.49	2.542	2.547	2.547	2.578	2.703	2.758	2.949
20501	2	2.361	2.383	2.489	2.578	2.625	2.671	2.726	2.823
20529	1	2.58	2.58	2.58	2.58	2.643	2.643	2.643	2.643
20530	1	2.596	2.596	2.596	2.596	2.637	2.637	2.637	2.637
29558	1	2.526	2.526	2.562	2.573	2.573	2.585	2.731	2.731
30698	1	2.501	2.565	2.583	2.583	2.64	2.64	2.906	2.906
31308	1	2.555	2.555	2.565	2.59	2.742	2.742	2.776	2.776
32542	1	2.538	2.565	2.638	2.665	2.678	2.74	2.775	2.826
	2	2.417	2.585	2.592	2.632	2.694	2.701	2.772	2.804
	3	2.394	2.434	2.586	2.591	2.626	2.668	2.692	2.818
32678	2	2.477	2.48	2.485	2.495	2.612	2.714	2.752	3.041
33882	1	2.639	2.639	2.639	2.639	2.639	2.639	2.639	2.639
37171	1	2.573	2.573	2.573	2.573	2.573	2.573	2.573	2.573
37211	1	2.56	2.56	2.56	2.56	2.575	2.575	2.666	2.666
38271	1	2.47	2.478	2.645	2.684	2.69	2.701	2.703	2.737
	2	2.502	2.502	2.666	2.666	2.687	2.687	2.742	2.742
39159	1	2.577	2.577	2.581	2.597	2.755	2.755	2.877	2.877
39593	1	2.451	2.513	2.579	2.632	2.634	2.692	2.716	2.774
39806	1	2.561	2.561	2.579	2.579	2.664	2.664	2.784	2.784
39816	1	2.561	2.561	2.561	2.561	2.561	2.561	2.561	2.561
40152	1	2.534	2.57	2.571	2.588	2.629	2.637	2.723	2.758
59277	1	2.546	2.568	2.569	2.585	2.626	2.644	2.748	2.915
59303	1	2.45	2.454	2.731	2.733	2.734	2.737	2.741	2.748
	2	2.466	2.466	2.719	2.719	2.756	2.756	2.769	2.769
59308	1	2.453	2.457	2.688	2.691	2.692	2.703	2.739	2.744
	2	2.471	2.471	2.681	2.681	2.692	2.692	2.731	2.731
59932	1	2.622	2.622	2.627	2.627	2.63	2.63	2.637	2.637
60010	1	2.642	2.642	2.642	2.642	2.642	2.642	2.642	2.642
60661	1	2.609	2.609	2.637	2.637	2.674	2.674	2.676	2.685
62966	1	2.524	2.552	2.617	2.619	2.661	2.711	2.713	2.795
	2	2.536	2.544	2.568	2.571	2.673	2.684	2.734	2.926
63003	3	2.461	2.564	2.747	2.766	2.85	2.919	2.968	3.172
63053	1	2.514	2.518	2.522	2.535	2.572	2.679	2.753	2.845
63139	1	2.477	2.486	2.52	2.541	2.603	2.616	2.643	2.871
64620	1	2.543	2.543	2.564	2.564	2.681	2.681	2.71	2.71
65086	1	2.583	2.586	2.602	2.604	2.61	2.616	2.624	2.631
66347	1	2.44	2.44	2.582	2.582	2.777	2.777	2.801	2.801
	2	2.482	2.501	2.503	2.626	2.649	2.675	2.748	2.772
66971	1	2.498	2.524	2.536	2.562	2.659	2.709	2.855	2.882
67448	1	2.591	2.591	2.591	2.591	2.643	2.643	2.643	2.643
68355	1	2.635	2.635	2.635	2.635	2.635	2.635	2.635	2.635
68429	2	2.491	2.501	2.527	2.594	2.613	2.64	2.683	3.234
68528	1	2.482	2.532	2.536	2.631	2.834	2.868	3.002	3.03
68881	1	2.535	2.56	2.58	2.601	2.605	2.64	2.728	3.168
72200	1	2.485	2.521	2.528	2.561	2.581	2.707	2.737	2.958
72575	2	2.481	2.507	2.529	2.581	2.582	2.646	2.651	2.677
72869	1	2.529	2.541	2.599	2.613	2.64	2.698	2.728	2.802
	2	2.506	2.507	2.519	2.539	2.6	2.61	2.638	2.682
74827	2	2.554	2.554	2.583	2.583	2.618	2.618	2.76	2.76
78515	3	2.453	2.453	2.589	2.589	2.642	2.642	2.656	2.656
78536	1	2.501	2.516	2.516	2.634	2.873	2.873	3.061	3.061
78911	1	2.574	2.574	2.597	2.597	2.627	2.627	2.666	2.666
80582	1	2.607	2.607	2.607	2.607	2.64	2.64	2.64	2.64
81568	1	2.518	2.518	2.644	2.644	2.698	2.698	2.802	2.802
	2	2.517	2.517	2.56	2.56	2.62	2.62	2.761	2.761
82685	1	2.421	2.421	2.52	2.52	2.604	2.607	2.988	3.298
83464	1	2.52	2.52	2.52	2.52	2.798	2.798	2.798	2.798
87465	1	2.607	2.607	2.638	2.638	2.651	2.651	2.651	2.651
87773	1	2.478	2.478	2.609	2.609	2.654	2.654	2.726	2.726
88719	1	2.651	2.651	2.657	2.657	2.681	2.681	2.681	2.681
90002	5	2.426	2.544	2.658	2.713	2.878	2.95	2.973	2.976
90926	1	2.571	2.571	2.571	2.571	2.576	2.576	2.576	2.576
91221	1	2.453	2.489	2.566	2.576	2.596	2.795	3.142	3.239
91222	2	2.409	2.486	2.59	2.622	2.752	3.042	3.058	3.296
91279	1	2.597	2.597	2.599	2.599	2.599	2.599	3.131	3.131
91779	1	2.516	2.516	2.551	2.551	2.704	2.704	2.913	2.913
91782	1	2.531	2.616	2.619	2.634	2.682	2.691	2.697	2.82
93923	1	2.478	2.478	2.594	2.594	2.634	2.634	2.884	2.884
94350	2	2.43	2.499	2.581	2.643	2.731	3.008	3.083	3.339
94362	2	2.458	2.458	2.58	2.58	2.686	2.686	2.69	2.69
94431	1	2.588	2.588	2.636	2.636	2.636	2.636	2.636	2.636
95535	2	2.349	2.58	2.588	2.64	2.654	2.786	2.951	3.368
	4	2.562	2.571	2.594	2.719	2.851	2.874	2.93	3.103
	9	2.41	2.41	2.605	2.605	2.803	2.803	3.219	3.219
	10	2.431	2.431	2.514	2.514	3.221	3.221	3.267	3.267
95706	4	2.427	2.527	2.602	2.639	2.771	2.863	3.006	3.067
	5	2.416	2.542	2.549	2.567	2.819	2.855	3.064	3.183
	6	2.488	2.609	2.647	2.702	2.739	2.879	3.245	3.279
	8	2.454	2.463	2.575	2.593	2.819	2.921	2.955	3.314
	9	2.424	2.424	2.753	2.753	2.882	2.882	3.083	3.083
96218	1	2.483	2.483	2.585	2.585	2.622	2.622	2.767	2.767
96220	1	2.485	2.485	2.578	2.578	2.623	2.623	2.76	2.76
99301	2	2.446	2.446	2.575	2.575	2.693	2.693	2.702	2.702
99588	2	2.52	2.552	2.586	2.595	2.619	2.667	2.701	3.056
	3	2.489	2.533	2.543	2.657	2.666	2.713	2.756	3.205
150120	1	2.43	2.43	2.529	2.529	2.693	2.693	2.696	2.696
150393	1	2.493	2.551	2.552	2.561	2.59	2.637	2.679	3.106
	3	2.471	2.492	2.509	2.608	2.622	2.636	3.095	3.255
	5	2.541	2.61	2.653	2.658	2.677	2.774	2.789	2.814
151246	1	2.504	2.541	2.593	2.599	2.632	2.659	2.669	2.702
151521	1	2.5	2.513	2.548	2.55	2.595	2.733	2.785	3.203
202389	1	2.571	2.571	2.606	2.606	2.643	2.643	2.817	2.817
202935	2	2.539	2.544	2.55	2.55	2.582	2.582	2.863	2.863
203226	1	2.522	2.522	2.538	2.538	2.681	2.681	2.728	2.728
250017	1	2.532	2.587	2.589	2.646	2.72	2.726	2.751	2.787
280041	1	2.431	2.527	2.598	2.63	2.651	2.71	2.769	2.921
280073	1	2.449	2.449	2.511	2.511	2.698	2.698	2.734	2.734
280518	1	2.529	2.529	2.622	2.622	2.635	2.635	2.738	2.738
280519	1	2.477	2.477	2.645	2.645	2.668	2.668	2.718	2.718
281230	1	2.557	2.557	2.574	2.574	2.612	2.612	2.807	2.862
281299	1	2.471	2.471	2.637	2.637	2.664	2.664	2.73	2.73
400764	1	2.442	2.494	2.613	2.652	2.707	2.805	2.952	3.127
401345	1	2.535	2.535	2.572	2.572	2.591	2.591	2.779	2.779
404710	1	2.501	2.501	2.544	2.544	2.677	2.677	2.71	2.71
408096	1	2.544	2.545	2.582	2.604	2.607	2.61	2.616	3.152
	11	2.544	2.545	2.582	2.604	2.607	2.61	2.616	3.152
410936	1	2.512	2.521	2.541	2.618	2.685	2.699	2.73	2.755
411191	1	2.498	2.498	2.597	2.597	2.695	2.695	2.857	2.857
417100	1	2.606	2.606	2.606	2.606	2.632	2.632	2.632	2.632
162	1	2.44	2.617	2.617	2.701	2.746	2.763	2.902	3.033	3.313
1443	1	2.437	2.623	2.637	2.725	2.749	2.776	2.883	3.028	3.307
4336	1	2.569	2.589	2.594	2.634	2.645	2.647	2.707	3.337	3.385
20348	1	2.531	2.534	2.584	2.589	2.599	2.642	2.649	2.712	3.377
20401	1	2.52	2.638	2.643	2.656	2.656	2.688	2.701	2.8	2.926
	3	2.536	2.54	2.61	2.625	2.645	2.675	2.818	2.992	3.266
20501	3	2.309	2.342	2.404	2.624	2.697	2.81	2.866	2.96	3.051
27204	1	2.631	2.631	2.631	2.647	2.647	2.647	2.726	2.726	2.726
31213	1	2.541	2.541	2.621	2.662	2.662	2.708	2.712	2.832	2.832
	3	2.596	2.645	2.645	2.648	2.676	2.676	2.735	2.735	2.745
32678	1	2.408	2.51	2.546	2.636	2.645	2.715	3.025	3.028	3.331
33802	1	2.424	2.682	2.682	2.682	2.682	2.746	2.746	2.746	2.746
38403	1	2.563	2.616	2.628	2.646	2.698	2.713	2.749	2.754	2.754
39322	1	2.543	2.585	2.621	2.623	2.624	2.669	2.679	2.696	3.036
39706	1	2.535	2.535	2.558	2.558	2.583	2.671	2.671	2.683	3.397
39805	4	2.545	2.58	2.58	2.599	2.607	2.614	2.804	2.964	3.11
40312	1	2.537	2.56	2.594	2.654	2.655	2.69	2.693	2.716	2.782
41964	1	2.572	2.697	2.697	2.697	2.697	2.732	2.732	2.732	2.732
48110	1	2.562	2.562	2.562	2.709	2.709	2.709	2.709	2.709	2.709
50707	1	2.496	2.543	2.613	2.613	2.671	2.764	2.764	2.837	2.837
55269	1	2.563	2.574	2.618	2.644	2.647	2.661	2.743	2.996	3.283
55706	1	2.477	2.49	2.559	2.626	2.731	2.752	2.773	2.83	3.174
55858	1	2.567	2.595	2.605	2.626	2.634	2.723	2.743	2.786	2.811
62967	1	2.548	2.549	2.579	2.64	2.677	2.683	2.724	2.737	2.88
63003	1	2.569	2.647	2.695	2.698	2.704	2.878	2.882	2.908	2.945
	2	2.482	2.622	2.638	2.696	2.759	2.851	2.883	3.147	3.237
63685	1	2.52	2.531	2.567	2.683	2.727	2.76	2.765	2.799	2.981
64602	1	2.565	2.731	2.731	2.731	2.731	2.766	2.766	2.78	2.78
68874	1	2.631	2.631	2.631	2.631	2.631	2.631	2.935	2.935	2.935
69578	1	2.51	2.543	2.555	2.607	2.635	2.669	2.736	2.767	3.292
69883	1	2.559	2.575	2.62	2.636	2.648	2.699	2.723	2.781	2.903
71450	1	2.482	2.643	2.643	2.643	2.643	2.718	2.718	2.718	2.718
71451	2	2.484	2.638	2.638	2.638	2.638	2.721	2.721	2.721	2.721
71749	1	2.622	2.623	2.63	2.651	2.728	2.732	2.811	2.913	2.942
72200	2	2.541	2.541	2.611	2.623	2.628	2.677	2.825	2.995	3.249
	3	2.531	2.643	2.644	2.648	2.662	2.695	2.704	2.815	2.924
72575	3	2.566	2.603	2.609	2.638	2.658	2.711	2.735	2.84	3.319
72770	1	2.498	2.59	2.613	2.655	2.704	2.704	2.739	2.801	3.208
72869	3	2.502	2.502	2.502	2.641	2.641	2.641	2.747	2.747	2.747
73837	1	2.508	2.516	2.522	2.611	2.658	2.681	2.741	2.905	3.323
73927	1	2.505	2.566	2.573	2.595	2.602	2.617	2.674	2.689	2.735
74445	1	2.493	2.542	2.608	2.634	2.652	2.676	2.696	2.785	3.072
76608	1	2.462	2.639	2.639	2.65	2.65	2.762	2.762	2.771	2.771
78515	1	2.438	2.495	2.531	2.635	2.644	2.671	2.704	2.719	2.869
79204	1	2.513	2.56	2.605	2.626	2.655	2.684	2.708	2.846	3.395
	2	2.53	2.556	2.574	2.577	2.669	2.674	2.68	2.991	3.335
80155	1	2.574	2.686	2.686	2.686	2.686	2.731	2.731	2.731	2.731
80584	2	2.472	2.631	2.631	2.631	2.631	2.732	2.732	2.732	2.732
80615	1	2.548	2.562	2.562	2.591	2.623	2.623	2.634	2.634	2.837
82624	1	2.491	2.574	2.585	2.623	2.667	2.72	2.727	2.91	3.047
83598	1	2.57	2.57	2.607	2.643	2.643	2.649	2.654	3.022	3.022
83630	2	2.501	2.738	2.738	2.738	2.738	2.745	2.745	2.745	2.745
85673	1	2.389	2.455	2.561	2.67	2.686	2.699	2.704	2.738	3.051
88996	1	2.574	2.574	2.601	2.653	2.665	2.688	2.858	2.867	2.87
88996	6	2.495	2.514	2.541	2.611	2.623	2.674	2.676	2.685	3.087
90002	4	2.667	2.667	2.667	2.764	2.764	2.764	2.984	2.984	2.984
91129	1	2.5	2.58	2.629	2.65	2.756	2.757	2.76	2.846	2.86
	2	2.541	2.557	2.613	2.617	2.644	2.656	2.692	2.783	2.84
92751	1	2.439	2.628	2.645	2.745	2.749	2.778	2.852	3.089	3.229
92819	1	2.564	2.575	2.598	2.61	2.637	2.685	2.702	2.705	2.909
94362	3	2.431	2.503	2.552	2.645	2.708	2.718	2.729	2.763	2.955
95535	1	2.53	2.588	2.601	2.703	2.732	2.821	2.871	3.056	3.305
	6	2.398	2.478	2.664	2.827	2.841	3.054	3.093	3.183	3.297
	7	2.565	2.655	2.705	2.724	2.781	2.821	2.936	3.296	3.337
	11	2.33	2.484	2.618	2.827	2.965	2.983	3	3.091	3.215
99301	1	2.364	2.416	2.542	2.653	2.687	2.7	2.758	2.879	3.159
99588	1	2.508	2.548	2.549	2.596	2.614	2.617	2.805	3.052	3.145
109750	1	2.551	2.605	2.613	2.644	2.65	2.65	2.652	2.683	2.759
	2	2.555	2.587	2.607	2.623	2.629	2.678	2.759	2.77	2.827
109771	1	2.537	2.537	2.545	2.674	2.674	2.677	2.677	2.849	2.849
150312	6	2.575	2.602	2.669	2.714	2.715	2.744	2.796	2.819	2.827
150312	7	2.464	2.578	2.581	2.636	2.706	2.731	2.753	2.822	2.894
	8	2.439	2.538	2.574	2.629	2.642	2.694	2.734	2.738	3.051
	9	2.416	2.431	2.611	2.619	2.646	2.717	2.737	2.751	3.027
	10	2.464	2.471	2.554	2.612	2.678	2.743	2.752	2.786	2.914
	11	2.431	2.499	2.593	2.63	2.66	2.669	2.761	2.765	3.016
	12	2.4	2.489	2.495	2.511	2.734	2.766	2.772	2.915	3.147
150393	2	2.536	2.548	2.565	2.648	2.655	2.673	2.673	2.75	3.207
202793	1	2.567	2.585	2.585	2.647	2.647	2.667	2.667	2.732	2.732
202935	3	2.483	2.528	2.547	2.574	2.636	2.791	2.816	2.819	3.084
280309	1	2.539	2.58	2.624	2.645	2.651	2.652	2.695	2.836	3.221
280782	1	2.525	2.538	2.565	2.613	2.665	2.714	2.743	2.766	3.353
280990	1	2.546	2.605	2.632	2.636	2.669	2.683	2.723	2.863	2.991
	2	2.565	2.587	2.621	2.68	2.694	2.703	2.749	2.754	2.768
	3	2.578	2.581	2.585	2.619	2.62	2.686	2.808	2.835	2.844
	4	2.562	2.568	2.612	2.629	2.634	2.703	2.815	2.827	2.839
	5	2.548	2.579	2.634	2.637	2.7	2.723	2.752	2.772	2.881
	6	2.572	2.572	2.616	2.655	2.665	2.677	2.677	2.838	3.022
281135	1	2.465	2.465	2.496	2.496	2.556	2.864	2.922	3.349	3.349
281279	1	2.571	2.596	2.596	2.7	2.7	2.702	2.702	2.715	2.715
281316	1	2.442	2.689	2.689	2.689	2.689	2.745	2.745	2.745	2.745
281317	1	2.448	2.686	2.686	2.686	2.686	2.747	2.747	2.747	2.747
406614	1	2.622	2.622	2.622	2.716	2.716	2.716	2.846	2.846	2.846
407752	1	2.492	2.492	2.492	2.774	2.774	2.774	3.061	3.061	3.061
409481	1	2.579	2.579	2.579	2.592	2.592	2.592	2.87	2.87	2.87
410783	1	2.487	2.487	2.487	2.519	2.519	2.519	3.273	3.273	3.273
	2	2.546	2.546	2.546	2.658	2.658	2.658	2.69	2.69	2.69
410935	1	2.535	2.536	2.537	2.581	2.626	2.634	2.698	2.827	3.299
411740	1	2.495	2.542	2.561	2.573	2.657	2.689	2.775	2.782	3.228
412719	1	2.574	2.574	2.574	2.577	2.577	2.577	2.878	2.878	2.878
415799	1	2.629	2.629	2.629	2.629	2.629	2.629	2.806	2.806	2.806
8031	2	2.816	2.816	2.881	2.881	2.881	2.881	2.881	2.881	2.881	2.881
8032	2	2.743	2.743	2.839	2.839	2.839	2.839	2.839	2.839	2.839	2.839
10455	1	2.568	2.568	2.678	2.678	2.852	2.852	3.138	3.138	3.253	3.331
20401	4	2.538	2.562	2.562	2.652	2.666	2.734	2.763	2.841	3.201	3.262
20501	1	2.366	2.423	2.519	2.632	2.685	2.728	2.899	2.963	3.021	3.072
20546	1	2.583	2.623	2.625	2.625	2.666	2.666	2.743	2.743	2.879	2.879
27473	1	2.592	2.611	2.651	2.673	2.687	2.705	2.715	2.818	2.894	3.001
32677	1	2.544	2.596	2.618	2.657	2.661	2.67	2.963	2.986	3.148	3.203
34803	1	2.503	2.503	2.627	2.627	2.627	2.627	2.664	2.664	2.664	2.664
39559	1	2.513	2.589	2.607	2.621	2.627	2.675	2.685	2.691	3.045	3.063
39805	3	2.534	2.574	2.604	2.646	2.646	2.652	2.806	2.809	2.936	3.342
39806	2	2.412	2.5	2.57	2.621	2.697	2.771	2.859	2.985	3.142	3.373
40922	1	2.573	2.584	2.606	2.619	2.627	2.638	2.699	2.762	2.916	3.263
40923	1	2.566	2.573	2.578	2.643	2.662	2.675	2.725	2.763	2.979	3.286
51154	1	2.527	2.527	2.62	2.62	2.751	2.751	2.78	2.78	3.351	3.351
61157	1	2.586	2.586	2.61	2.61	2.638	2.638	2.675	2.675	3.133	3.133
68429	1	2.478	2.618	2.621	2.659	2.676	2.709	2.745	2.954	3.067	3.255
69449	2	2.435	2.685	2.685	2.685	2.75	2.75	2.75	2.75	2.75	2.75
69777	1	2.649	2.677	2.73	2.777	2.816	2.816	2.851	2.851	2.882	2.882
72200	4	2.548	2.554	2.565	2.66	2.662	2.725	2.765	2.838	3.189	3.269
73258	2	2.405	2.597	2.597	2.597	2.873	2.873	2.873	2.873	2.873	2.873
78515	2	2.536	2.536	2.69	2.69	2.737	2.737	2.852	2.852	2.929	2.929
82393	1	2.601	2.601	2.644	2.644	2.82	2.82	2.977	2.977	3.156	3.156
83368	1	2.512	2.585	2.585	2.59	2.59	2.611	2.611	3.103	3.103	3.354
85055	2	2.427	2.566	2.566	2.566	2.836	2.836	2.836	2.836	2.836	2.836
85673	2	2.532	2.532	2.671	2.671	2.808	2.808	2.811	2.811	2.891	2.891
87819	1	2.572	2.589	2.626	2.64	2.662	2.7	2.851	2.92	3.085	3.273
93117	1	2.503	2.503	2.711	2.711	2.832	2.832	2.922	2.922	3.025	3.025
	2	2.434	2.434	2.672	2.672	2.701	2.701	2.758	2.758	3.379	3.379
94362	1	2.539	2.539	2.72	2.72	2.739	2.739	2.853	2.853	2.963	2.963
96015	1	2.405	2.658	2.663	2.663	2.731	2.731	2.756	2.756	3.044	3.044
96359	1	2.492	2.492	2.582	2.582	2.584	2.586	2.586	3.234	3.234	3.262
96508	1	2.579	2.583	2.627	2.628	2.659	2.665	2.683	2.733	2.745	2.979
98772	1	2.465	2.618	2.618	2.64	2.64	2.649	2.649	2.975	2.99	2.99
	2	2.542	2.56	2.56	2.607	2.607	2.694	2.694	2.902	3.052	3.052
99301	3	2.486	2.486	2.697	2.697	2.775	2.775	2.971	2.971	3.035	3.035
150447	1	2.487	2.487	2.566	2.566	2.627	2.627	2.873	2.873	3.238	3.238
156656	1	2.653	2.653	2.66	2.66	2.81	2.81	2.903	2.903	2.951	2.951
171047	1	2.572	2.591	2.6	2.61	2.62	2.657	2.691	2.706	2.847	2.883
202856	1	2.414	2.621	2.621	2.642	2.68	2.68	2.723	2.723	2.84	2.84
	2	2.544	2.572	2.572	2.756	2.756	2.769	2.769	2.823	2.823	3.005
202935	1	2.6	2.6	2.75	2.75	2.784	2.784	2.8	2.8	2.972	2.972
249144	2	2.528	2.559	2.592	2.609	2.693	2.699	2.828	2.891	2.953	2.995
	4	2.536	2.569	2.579	2.614	2.73	2.761	2.84	2.858	2.859	2.898
260405	1	2.516	2.522	2.602	2.654	2.7	2.701	2.745	2.784	3.062	3.086
408052	1	2.547	2.547	2.656	2.656	2.666	2.666	3.074	3.074	3.287	3.287
411741	1	2.548	2.548	2.621	2.621	2.655	2.655	2.718	2.718	3.31	3.31
33852	1	2.572	2.69	2.69	2.749	2.749	2.873	2.873	2.899	2.899	3.023	3.023
51154	2	2.579	2.579	2.677	2.689	2.689	2.74	2.74	2.809	2.809	3.309	3.309
59180	1	2.521	2.582	2.582	2.702	2.702	2.77	2.77	3	3	3.078	3.078
68996	1	2.482	2.552	2.562	2.676	2.677	2.777	2.84	2.955	2.956	3.166	3.319
72575	1	2.541	2.558	2.602	2.609	2.633	2.634	2.812	2.855	2.868	2.877	3.319
83361	1	2.674	2.674	2.674	2.674	2.784	2.784	2.784	2.784	2.842	2.842	3.003
95908	1	2.578	2.633	2.633	2.638	2.638	2.858	2.893	3.055	3.055	3.074	3.074
404710	2	2.644	2.644	2.645	2.645	2.655	2.661	2.661	2.894	2.894	3.095	3.095
601	2	2.701	2.708	2.708	2.708	2.708	2.742	2.827	2.827	2.827	2.827	2.85	2.85
2006	1	2.75	2.75	2.75	2.75	2.75	2.75	2.785	2.785	2.785	2.785	2.785	2.785
4191	1	2.583	2.583	2.605	2.605	2.892	2.892	2.892	2.892	2.925	2.925	3.126	3.126
15512	2	2.731	2.731	2.731	2.731	2.731	2.731	2.765	2.765	2.765	2.765	2.765	2.765
23050	1	2.789	2.789	2.789	2.789	2.789	2.789	2.789	2.789	2.789	2.789	2.789	2.789
35494	1	2.715	2.715	2.715	2.715	2.715	2.715	2.838	2.838	2.838	2.838	2.838	2.838
40846	1	2.633	2.633	2.695	2.695	2.765	2.765	2.935	2.935	2.937	2.937	3.026	3.026
47179	1	2.677	2.677	2.677	2.677	2.677	2.677	2.835	2.835	2.835	2.835	2.835	2.835
	2	2.595	2.595	2.595	2.633	2.633	2.633	3.094	3.094	3.094	3.196	3.196	3.196
	3	2.487	2.487	2.487	2.602	2.602	2.602	3.15	3.15	3.15	3.344	3.344	3.344
	4	2.666	2.666	2.666	2.804	2.804	2.804	2.805	2.805	2.805	3.012	3.012	3.012
50722	1	2.706	2.706	2.706	2.789	2.789	2.789	2.789	2.789	2.789	2.793	2.793	2.793
	2	2.718	2.718	2.718	2.785	2.785	2.785	2.785	2.785	2.785	2.801	2.801	2.801
	3	2.613	2.613	2.613	2.789	2.789	2.789	2.789	2.789	2.789	3.029	3.029	3.029
	4	2.559	2.559	2.559	2.817	2.817	2.817	2.817	2.817	2.817	3.137	3.137	3.137
56670	2	2.719	2.732	2.732	2.758	2.817	2.817	2.817	2.817	2.887	2.887	2.887	2.887
59161	1	2.442	2.471	2.471	2.756	2.836	2.836	2.859	2.859	3.014	3.271	3.306	3.306
61435	1	2.444	2.517	2.562	2.829	2.83	2.94	2.941	2.997	3.061	3.205	3.334	3.358
66752	1	2.826	2.826	2.826	2.826	2.826	2.826	2.957	2.957	2.957	2.957	2.957	2.957
68170	1	2.729	2.729	2.729	2.729	2.729	2.729	2.767	2.767	2.767	2.767	2.767	2.767
68321	1	2.547	2.638	2.653	2.653	2.695	2.695	2.83	2.83	2.988	2.988	3.266	3.266
69102	1	2.733	2.733	2.733	2.733	2.733	2.733	2.93	2.93	2.93	2.93	2.93	2.93
69449	1	2.571	2.571	2.571	2.571	2.571	2.571	3.113	3.113	3.113	3.113	3.113	3.113
69871	1	2.794	2.794	2.794	2.794	2.925	2.925	2.925	2.925	2.925	2.925	2.925	2.925
69872	1	2.804	2.804	2.804	2.804	2.913	2.913	2.913	2.913	2.913	2.913	2.913	2.913
71451	1	2.715	2.715	2.715	2.715	2.717	2.717	2.717	2.717	2.717	2.717	2.717	2.717
73258	1	2.607	2.607	2.607	2.607	2.607	2.607	3.252	3.252	3.252	3.252	3.252	3.252
75416	1	2.756	2.756	2.756	2.756	2.756	2.756	2.856	2.856	2.856	2.856	2.856	2.856
78097	1	2.554	2.554	2.554	2.554	2.817	2.817	2.817	2.817	3.222	3.222	3.222	3.222
82105	1	2.747	2.747	2.747	2.747	2.747	2.747	2.795	2.795	2.795	2.795	2.795	2.795
83333	1	2.764	2.764	2.764	2.764	2.764	2.764	2.904	2.904	2.904	2.904	2.904	2.904
85055	1	2.614	2.614	2.614	2.614	2.614	2.614	3.218	3.218	3.218	3.218	3.218	3.218
88865	1	2.405	2.405	2.556	2.556	2.803	2.803	2.844	2.844	2.933	2.933	3.09	3.09
	4	2.474	2.474	2.553	2.553	2.608	2.608	2.869	2.869	2.99	2.99	3.037	3.037
91031	1	2.547	2.547	2.547	2.547	2.547	2.547	3.292	3.292	3.292	3.292	3.292	3.292
91144	1	2.744	2.744	2.744	2.744	2.744	2.744	2.893	2.893	2.893	2.893	2.893	2.893
92608	1	2.523	2.635	2.645	2.645	2.689	2.689	2.814	2.814	2.973	2.973	3.26	3.26
94573	1	2.76	2.76	2.76	2.76	2.76	2.76	2.76	2.76	2.76	2.76	2.76	2.76
99300	1	2.76	2.76	2.76	2.76	2.76	2.76	2.76	2.76	2.76	2.76	2.76	2.76
150312	3	2.71	2.71	2.721	2.739	2.739	2.774	2.78	2.78	2.932	2.932	2.945	2.945
	4	2.684	2.703	2.708	2.71	2.792	2.835	2.849	2.853	2.894	2.958	2.969	2.978
	5	2.721	2.73	2.741	2.78	2.784	2.825	2.846	2.848	2.909	2.951	2.998	3.14
152279	1	2.629	2.629	2.629	2.629	2.629	2.629	2.812	2.812	2.812	2.812	2.812	2.812
162777	1	2.774	2.774	2.774	2.774	2.774	2.774	2.774	2.774	2.774	2.774	2.774	2.774
202518	1	2.82	2.82	2.82	2.82	2.82	2.82	2.946	2.946	2.946	2.946	2.946	2.946
202673	1	2.697	2.697	2.805	2.805	2.805	2.805	2.934	2.934	2.934	2.934	2.977	2.977
240626	1	2.647	2.647	2.711	2.711	2.741	2.753	2.933	2.933	2.942	2.942	3.107	3.107
240627	1	2.647	2.647	2.71	2.71	2.73	2.736	2.939	2.939	2.94	2.94	3.104	3.104
240628	1	2.633	2.665	2.721	2.731	2.756	2.779	2.819	2.877	3.026	3.032	3.126	3.145
	2	2.651	2.681	2.683	2.717	2.764	2.869	2.876	2.886	2.898	2.985	3.1	3.136
280904	1	2.824	2.824	2.824	2.824	2.824	2.824	2.955	2.955	2.955	2.955	2.955	2.955
281135	2	2.547	2.547	2.651	2.7	2.7	2.701	2.761	2.917	2.917	2.937	3.007	3.007
407752	2	2.504	2.504	2.504	2.504	2.504	2.504	3.257	3.257	3.257	3.257	3.257	3.257
